# Supplementary material for: A transcription-based mechanism for oncogenic β-catenin-induced lethality in BRCA1/2-deficient cells
Source: Nat Commun. 2021 Aug 13;12:4919. doi: 10.1038/s41467-021-25215-0 (PMC8363664; doi:10.1038/s41467-021-25215-0)
Supplement: Supplementary file 4 — Supplementary Data 1 [file 41467_2021_25215_MOESM4_ESM.xlsx]

## Sheet: All peaks 20h BRCA2-def
Chromosome	Bin	DMSO.sigma	LY.sigma	LY.sigma.scaled	Type	Annotation
chr1	57	14.686	29.732	38.1049	LY-induced 2-fold	Genic_both
chr1	87	747.621	923.505	1183.57	Constitutive	Intergenic_genic
chr1	98	619.789	684.511	877.277	Constitutive	Genic_forward
chr1	107	401.612	715.508	917.003	LY-induced 2-fold	Intergenic
chr1	129	664.53	565.714	725.025	Constitutive	Intergenic_genic
chr1	138	1026.04	1162.41	1489.76	Constitutive	Intergenic_genic
chr1	153	705.075	878.999	1126.54	Constitutive	Intergenic
chr1	162	360.074	419.95	538.213	Constitutive	Genic_reverse
chr1	185	670.425	829.994	1063.73	Constitutive	Intergenic_genic
chr1	197	128.723	245.311	314.393	LY-induced 2-fold	Intergenic_genic
chr1	215	683.231	753.537	965.742	Constitutive	Genic_both
chr1	227	576.976	677.28	868.01	Constitutive	Genic_reverse
chr1	284	1.485	7.251	9.29296	LY-induced 4-fold	Intergenic
chr1	364	147.486	289.83	371.449	LY-induced 2-fold	Genic_both
chr1	591	13.634	14.147	18.131	Constitutive	Intergenic
chr1	622	441.818	630.956	808.64	Constitutive	Genic_reverse
chr1	631	605.249	658.12	843.454	Constitutive	Intergenic_genic
chr1	649	1196.85	1185.86	1519.81	Constitutive	Intergenic_genic
chr1	657	1320.88	1241.11	1590.63	Constitutive	Genic_reverse
chr1	678	102.822	64.423	82.5652	Constitutive	Intergenic
chr1	793	195.429	144.555	185.263	Constitutive	Intergenic
chr1	801	234.8	188.153	241.139	Constitutive	Intergenic_genic
chr1	814	358.833	239.425	306.85	Constitutive	Genic_forward
chr1	827	556.668	308.169	394.953	Constitutive	Intergenic_genic
chr1	840	439.076	478.47	613.213	Constitutive	Genic_forward
chr1	852	12.423	13.789	17.6721	Constitutive	Genic_reverse
chr1	891	467.79	360.375	461.861	Constitutive	Intergenic
chr1	934	162.759	176.222	225.848	Constitutive	Intergenic_genic
chr1	945	175.51	168.897	216.46	Constitutive	Intergenic
chr1	959	204.893	167.35	214.478	Constitutive	Intergenic
chr1	970	439.043	445.448	570.891	Constitutive	Intergenic
chr1	990	700.511	653.543	837.588	Constitutive	Intergenic
chr1	998	368.207	352.364	451.594	Constitutive	Intergenic_genic
chr1	1008	487.899	393.757	504.643	Constitutive	Intergenic_genic
chr1	1071	156.084	356.714	457.169	LY-induced 2-fold	Genic_both
chr1	1088	239.523	176.223	225.849	Constitutive	Intergenic
chr1	1102	154.327	127.566	163.49	Constitutive	Genic_reverse
chr1	1111	527.25	417.869	535.546	Constitutive	Intergenic_genic
chr1	1151	10.457	26.349	33.7692	LY-induced 2-fold	Intergenic
chr1	1160	12.884	36.847	47.2235	LY-induced 2-fold	Intergenic_genic
chr1	1183	347.798	325.386	417.018	Constitutive	Intergenic_genic
chr1	1297	-1.607	18.665	23.9213	LY-induced 4-fold	Intergenic
chr1	1568	224.37	182.583	234	Constitutive	Genic_both
chr1	1592	367.876	349.258	447.613	Constitutive	Genic_both
chr1	1608	588.45	678.485	869.554	Constitutive	Intergenic_genic
chr1	1675	736.389	718.47	920.799	Constitutive	Genic_reverse
chr1	1705	376.253	346.144	443.622	Constitutive	Intergenic_genic
chr1	1731	557.529	479.398	614.402	Constitutive	Intergenic_genic
chr1	1772	49.583	40.741	52.2141	Constitutive	Genic_forward
chr1	1787	1.548	10.434	13.3723	LY-induced 4-fold	Intergenic_genic
chr1	1797	3.934	9.359	11.9946	LY-induced 2-fold	Genic_forward
chr1	1818	0.269	8.902	11.4089	LY-induced 4-fold	Intergenic
chr1	1851	0.249	8.489	10.8796	LY-induced 4-fold	Genic_both
chr1	1894	1.658	8.4	10.7655	LY-induced 4-fold	Intergenic
chr1	1905	2.507	8.081	10.3567	LY-induced 4-fold	Genic_forward
chr1	1930	306.984	294.354	377.247	Constitutive	Intergenic
chr1	1939	438.903	424.066	543.488	Constitutive	Intergenic
chr1	1960	317.346	280.006	358.859	Constitutive	Intergenic_genic
chr1	1998	476.236	592.905	759.874	Constitutive	Genic_forward
chr1	2014	129.936	96.111	123.177	Constitutive	Intergenic
chr1	2033	3.015	8.568	10.9808	LY-induced 2-fold	Intergenic
chr1	2042	4.131	7.397	9.48008	LY-induced 2-fold	Intergenic_genic
chr1	2052	4.904	8.969	11.4948	LY-induced 2-fold	Intergenic_genic
chr1	2069	6.898	13.602	17.4325	LY-induced 2-fold	Intergenic_genic
chr1	2102	261.942	275.502	353.086	Constitutive	Genic_reverse
chr1	2169	345.992	248.8	318.865	Constitutive	Intergenic
chr1	2228	566.286	322.341	413.116	Constitutive	Intergenic
chr1	2250	20.959	34.319	43.9836	LY-induced 2-fold	Intergenic
chr1	2257	20.509	45.178	57.9006	LY-induced 2-fold	Intergenic
chr1	2275	27.804	44.652	57.2265	LY-induced 2-fold	Intergenic
chr1	2289	69.312	114.602	146.875	LY-induced 2-fold	Intergenic
chr1	2313	105.032	206.457	264.598	LY-induced 2-fold	Genic_forward
chr1	2331	126.714	102.237	131.028	Constitutive	Intergenic
chr1	2401	204.877	184.524	236.488	Constitutive	Intergenic_genic
chr1	2417	148.14	103.145	132.192	Constitutive	Intergenic_genic
chr1	2435	174.997	83.301	106.76	Constitutive	Intergenic
chr1	2467	109.673	65.173	83.5265	Constitutive	Genic_forward
chr1	2482	92.422	42.272	54.1763	Constitutive	Intergenic
chr1	2489	60.966	25.802	33.0681	Constitutive	Intergenic_genic
chr1	2561	118.034	118.59	151.986	Constitutive	Genic_both
chr1	2574	166.698	105.192	134.815	Constitutive	Genic_both
chr1	2586	68.721	44.141	56.5716	Constitutive	Intergenic
chr1	2621	229.508	205.347	263.175	Constitutive	Intergenic_genic
chr1	2635	161.577	120.85	154.883	Constitutive	Intergenic_genic
chr1	2701	281.524	222.373	284.996	Constitutive	Intergenic
chr1	2785	575.661	523.28	670.642	Constitutive	Intergenic
chr1	2794	201.385	173.39	222.219	Constitutive	Intergenic_genic
chr1	2810	128.26	105.562	135.289	Constitutive	Intergenic_genic
chr1	2820	299.446	241.927	310.056	Constitutive	Intergenic_genic
chr1	2828	191.973	218.468	279.991	Constitutive	Genic_both
chr1	2869	266.475	214.755	275.232	Constitutive	Intergenic
chr1	2892	304.402	270.114	346.181	Constitutive	Intergenic_genic
chr1	2899	312.758	334.231	428.354	Constitutive	Intergenic
chr1	2906	249.623	222.012	284.533	Constitutive	Intergenic
chr1	2920	132.734	141.52	181.374	Constitutive	Intergenic_genic
chr1	2946	295.719	312.063	399.943	Constitutive	Intergenic_genic
chr1	3130	319.739	236.771	303.448	Constitutive	Intergenic_genic
chr1	3171	158.579	159.573	204.511	Constitutive	Genic_reverse
chr1	3186	79.985	74.359	95.2993	Constitutive	Intergenic
chr1	3217	458.559	401.317	514.332	Constitutive	Intergenic_genic
chr1	3243	566.826	325.608	417.303	Constitutive	Intergenic
chr1	3257	222.364	155.018	198.673	Constitutive	Intergenic_genic
chr1	3272	454.641	408.736	523.841	Constitutive	Intergenic_genic
chr1	3299	119.732	149.726	191.891	Constitutive	Genic_forward
chr1	3319	672.129	578.89	741.912	Constitutive	Intergenic_genic
chr1	3335	481.088	427.185	547.485	Constitutive	Intergenic
chr1	3345	671.343	455.792	584.148	Constitutive	Intergenic_genic
chr1	3353	312.259	226.866	290.754	Constitutive	Genic_reverse
chr1	3378	327.165	215.79	276.559	Constitutive	Intergenic_genic
chr1	3391	340.874	322.394	413.184	Constitutive	Intergenic_genic
chr1	3408	2.996	7.726	9.90173	LY-induced 2-fold	Genic_reverse
chr1	3511	12.544	8.784	11.2577	Constitutive	Intergenic
chr1	3534	49.924	85.601	109.707	LY-induced 2-fold	Intergenic_genic
chr1	3553	111.013	64.329	82.4448	Constitutive	Intergenic_genic
chr1	3568	223.812	190.377	243.989	Constitutive	Intergenic
chr1	3592	15.187	34.588	44.3284	LY-induced 2-fold	Genic_reverse
chr1	3604	312.835	357.485	458.157	Constitutive	Intergenic_genic
chr1	3633	191.28	227.347	291.37	Constitutive	Intergenic_genic
chr1	3658	665.556	666.644	854.379	Constitutive	Genic_reverse
chr1	3668	633.537	566.326	725.81	Constitutive	Intergenic
chr1	3680	293.832	280.798	359.874	Constitutive	Intergenic_genic
chr1	3689	463.993	442.422	567.013	Constitutive	Intergenic_genic
chr1	3746	3.33	8.678	11.1218	LY-induced 2-fold	Genic_reverse
chr1	3800	269.935	233.685	299.493	Constitutive	Intergenic
chr1	3842	468.664	353.918	453.585	Constitutive	Intergenic_genic
chr1	3957	393.832	369.774	473.907	Constitutive	Genic_forward
chr1	3998	422.882	498.702	639.142	Constitutive	Genic_forward
chr1	4006	169.159	157.724	202.141	Constitutive	Intergenic
chr1	4062	65.826	71.431	91.5468	Constitutive	Intergenic
chr1	4078	149.575	146.951	188.334	Constitutive	Genic_reverse
chr1	4092	4.283	12.565	16.1034	LY-induced 2-fold	Intergenic_genic
chr1	4144	157.265	89.331	114.488	Constitutive	Intergenic
chr1	4173	78.379	55.172	70.7091	Constitutive	Genic_forward
chr1	4197	137.236	101.063	129.523	Constitutive	Intergenic
chr1	4215	48.751	66.23	84.8811	Constitutive	Genic_reverse
chr1	4291	47.796	27.242	34.9137	Constitutive	Genic_reverse
chr1	4321	242.058	188.533	241.626	Constitutive	Intergenic_genic
chr1	4362	83.896	72.974	93.5243	Constitutive	Intergenic_genic
chr1	4412	232.61	154.544	198.065	Constitutive	Intergenic_genic
chr1	4421	32.026	53.694	68.8148	LY-induced 2-fold	Genic_forward
chr1	4440	224.037	234.815	300.942	Constitutive	Intergenic_genic
chr1	4449	323.727	274.826	352.22	Constitutive	Genic_reverse
chr1	4509	147.15	155.009	198.661	Constitutive	Genic_forward
chr1	4526	545.899	408.573	523.632	Constitutive	Intergenic_genic
chr1	4548	64.532	68.801	88.1761	Constitutive	Intergenic_genic
chr1	4569	59.02	60.777	77.8925	Constitutive	Genic_reverse
chr1	4579	247.809	184.792	236.832	Constitutive	Intergenic
chr1	4601	281.087	230.297	295.151	Constitutive	Intergenic
chr1	4623	214.588	176.718	226.484	Constitutive	Intergenic
chr1	4680	220.696	205.326	263.148	Constitutive	Intergenic
chr1	4709	107.953	115.89	148.526	Constitutive	Intergenic_genic
chr1	4719	23.492	18.607	23.8469	Constitutive	Intergenic_genic
chr1	4770	57.315	38.814	49.7445	Constitutive	Intergenic_genic
chr1	4779	123.945	119.699	153.408	Constitutive	Intergenic
chr1	5084	80.333	83.401	106.888	Constitutive	Intergenic
chr1	5169	115.148	117.968	151.189	Constitutive	Genic_reverse
chr1	5204	214.951	139.664	178.995	Constitutive	Genic_reverse
chr1	5247	332.768	282.836	362.486	Constitutive	Intergenic_genic
chr1	5319	273.748	197.268	252.821	Constitutive	Intergenic_genic
chr1	5331	205.451	152.958	196.033	Constitutive	Intergenic_genic
chr1	5369	187	123.029	157.675	Constitutive	Intergenic_genic
chr1	5385	203.309	121.917	156.25	Constitutive	Intergenic
chr1	5400	30.937	63.821	81.7937	LY-induced 2-fold	Genic_reverse
chr1	5416	27.022	48.115	61.6647	LY-induced 2-fold	Genic_reverse
chr1	5437	150.124	127.256	163.093	Constitutive	Genic_forward
chr1	5448	211.924	131.616	168.681	Constitutive	Intergenic_genic
chr1	5472	56.2	96.903	124.192	LY-induced 2-fold	Genic_reverse
chr1	5522	67.403	60.157	77.0979	Constitutive	Intergenic
chr1	5590	2.951	8.027	10.2875	LY-induced 2-fold	Intergenic
chr1	5906	24.679	9.596	12.2983	Constitutive	Intergenic
chr1	5919	93.659	51.523	66.0325	Constitutive	Intergenic_genic
chr1	6003	0.725	7.969	10.2132	LY-induced 4-fold	Genic_forward
chr1	6014	7.527	7.824	10.0273	Constitutive	Genic_forward
chr1	6028	10.961	8.453	10.8335	Constitutive	Intergenic
chr1	6036	12.857	11.207	14.363	Constitutive	Intergenic_genic
chr1	6221	70.872	60.083	77.0031	Constitutive	Intergenic_genic
chr1	6240	1.121	7.667	9.82611	LY-induced 4-fold	Genic_forward
chr1	6258	8.731	9.979	12.7892	Constitutive	Genic_forward
chr1	6290	17.772	18.534	23.7534	Constitutive	Intergenic
chr1	6415	121.135	74.736	95.7825	Constitutive	Intergenic
chr1	6466	84.235	24.505	31.4059	Constitutive	Intergenic
chr1	6493	37.22	24.385	31.2521	Constitutive	Intergenic
chr1	6520	100.856	42.852	54.9196	Constitutive	Intergenic
chr1	6545	169.192	130.457	167.195	Constitutive	Genic_reverse
chr1	6572	32.066	15.089	19.3382	Constitutive	Intergenic_genic
chr1	6589	13.331	12.649	16.2111	Constitutive	Intergenic_genic
chr1	6616	19.776	13.422	17.2018	Constitutive	Intergenic
chr1	6724	27.179	15.002	19.2267	Constitutive	Genic_forward
chr1	6753	36.208	14.282	18.304	Constitutive	Intergenic
chr1	6803	137.382	56.966	73.0083	Constitutive	Intergenic_genic
chr1	6816	109.546	59.352	76.0662	Constitutive	Intergenic_genic
chr1	6831	74.478	57.573	73.7862	Constitutive	Genic_forward
chr1	6856	10.334	7.622	9.76844	Constitutive	Genic_forward
chr1	6871	48.262	29.094	37.2872	Constitutive	Intergenic_genic
chr1	7073	8.473	8.649	11.0847	Constitutive	Intergenic_genic
chr1	7087	68.928	40.978	52.5179	Constitutive	Intergenic
chr1	7774	40.635	8.192	10.499	Constitutive	Intergenic
chr1	7824	204.148	115.369	147.858	Constitutive	Intergenic_genic
chr1	7857	149.071	102.667	131.579	Constitutive	Genic_both
chr1	8376	-1.871	8.125	10.4131	LY-induced 4-fold	Intergenic
chr1	8389	-1.869	8.212	10.5246	LY-induced 4-fold	Intergenic
chr1	8484	24.212	9.831	12.5995	Constitutive	Genic_both
chr1	8493	28.131	17.501	22.4295	Constitutive	Intergenic
chr1	8506	71.907	27.754	35.5698	Constitutive	Intergenic
chr1	8518	59.112	31.557	40.4438	Constitutive	Intergenic
chr1	8577	243.754	170.778	218.871	Constitutive	Genic_forward
chr1	8914	25.776	22.89	29.3361	Constitutive	Genic_reverse
chr1	8937	51.403	37.62	48.2142	Constitutive	Intergenic
chr1	8996	45.584	25.112	32.1838	Constitutive	Intergenic
chr1	9008	16.359	18.442	23.6355	Constitutive	Genic_reverse
chr1	9043	127.509	86.668	111.075	Constitutive	Intergenic
chr1	9133	14.44	13.52	17.3274	Constitutive	Intergenic_genic
chr1	9164	4.662	10.162	13.0237	LY-induced 2-fold	Intergenic
chr1	9186	508.981	411.622	527.539	Constitutive	Genic_reverse
chr1	9239	95.675	72.248	92.5939	Constitutive	Intergenic
chr1	9247	48.394	36.101	46.2675	Constitutive	Genic_forward
chr1	9255	36.061	26.127	33.4847	Constitutive	Intergenic_genic
chr1	9347	142.862	125.619	160.995	Constitutive	Intergenic
chr1	9354	131.872	110.49	141.605	Constitutive	Intergenic
chr1	9378	21.361	49.95	64.0165	LY-induced 2-fold	Genic_reverse
chr1	9390	122.46	87.315	111.904	Constitutive	Intergenic
chr1	9417	369.434	258.012	330.671	Constitutive	Genic_reverse
chr1	9430	178.953	170.542	218.569	Constitutive	Genic_reverse
chr1	9534	171.665	168.891	216.453	Constitutive	Genic_forward
chr1	9556	82.96	33.764	43.2723	Constitutive	Intergenic
chr1	9569	9.59	10.087	12.9276	Constitutive	Genic_both
chr1	9893	37.559	16.377	20.9889	Constitutive	Intergenic
chr1	10064	61.041	40.882	52.3948	Constitutive	Genic_reverse
chr1	10175	67.668	51	65.3622	Constitutive	Intergenic
chr1	10422	-1.692	10.81	13.8542	LY-induced 4-fold	Intergenic_genic
chr1	10876	79.455	60.117	77.0466	Constitutive	Intergenic
chr1	10940	107.223	75.746	97.0769	Constitutive	Genic_both
chr1	10980	213.074	227.907	292.088	Constitutive	Intergenic_genic
chr1	11008	154.288	134.33	172.159	Constitutive	Intergenic
chr1	11065	81.003	67.536	86.5549	Constitutive	Genic_forward
chr1	11086	28.798	18.295	23.4471	Constitutive	Genic_reverse
chr1	11212	49.551	35.911	46.0239	Constitutive	Genic_forward
chr1	11229	46.32	57.461	73.6427	Constitutive	Genic_both
chr1	11305	161.935	119.915	153.684	Constitutive	Genic_forward
chr1	11326	79.379	78.507	100.615	Constitutive	Intergenic_genic
chr1	11335	74.471	63.961	81.9731	Constitutive	Intergenic
chr1	11369	16.477	18.928	24.2583	Constitutive	Intergenic
chr1	11391	9.43	8.256	10.581	Constitutive	Intergenic
chr1	11447	65.891	40.446	51.8361	Constitutive	Intergenic_genic
chr1	11490	10.534	8.055	10.3234	Constitutive	Intergenic_genic
chr1	11523	17.259	20.495	26.2666	Constitutive	Genic_reverse
chr1	11531	9.906	8.597	11.018	Constitutive	Intergenic_genic
chr1	11712	1.739	7.787	9.97991	LY-induced 4-fold	Intergenic_genic
chr1	11767	7.373	10.116	12.9648	Constitutive	Intergenic_genic
chr1	11791	6.446	11.598	14.8641	LY-induced 2-fold	Intergenic_genic
chr1	11812	2.712	9.178	11.7626	LY-induced 4-fold	Intergenic
chr1	11837	36.403	21.106	27.0497	Constitutive	Intergenic
chr1	12020	25.547	31.777	40.7258	Constitutive	Intergenic_genic
chr1	12044	25.245	14.892	19.0858	Constitutive	Intergenic_genic
chr1	12067	34.869	87.257	111.83	LY-induced 2-fold	Intergenic_genic
chr1	12094	-1.497	37.678	48.2886	LY-induced 4-fold	Intergenic_genic
chr1	12113	-1.745	7.604	9.74537	LY-induced 4-fold	Genic_both
chr1	14254	13.868	13.505	17.3082	Constitutive	Intergenic
chr1	14266	0.667	10.284	13.1801	LY-induced 4-fold	Genic_both
chr1	14284	12.629	39.467	50.5814	LY-induced 4-fold	Intergenic
chr1	14295	34.056	33.813	43.3351	Constitutive	Intergenic
chr1	14320	-1.692	10.81	13.8542	LY-induced 4-fold	Genic_both
chr1	14343	-1.734	18.587	23.8213	LY-induced 4-fold	Genic_reverse
chr1	14352	-1.722	8.874	11.373	LY-induced 4-fold	Intergenic_genic
chr1	14377	47.357	46.453	59.5347	Constitutive	Intergenic_genic
chr1	14388	220.197	156.695	200.822	Constitutive	Intergenic_genic
chr1	14453	76.643	60.962	78.1296	Constitutive	Intergenic_genic
chr1	14470	9.386	8.478	10.8655	Constitutive	Intergenic
chr1	14497	55.481	31.465	40.3259	Constitutive	Genic_reverse
chr1	14505	39.449	28.492	36.5157	Constitutive	Genic_both
chr1	14521	171.235	114.819	147.153	Constitutive	Intergenic_genic
chr1	14540	228.404	177.945	228.056	Constitutive	Intergenic
chr1	14556	395.602	298.297	382.301	Constitutive	Genic_forward
chr1	14574	199.061	191.521	245.455	Constitutive	Genic_forward
chr1	14584	34.789	34.748	44.5334	Constitutive	Intergenic_genic
chr1	14659	18.247	13.367	17.1313	Constitutive	Genic_reverse
chr1	14671	9.668	11.222	14.3822	Constitutive	Genic_both
chr1	14682	2.092	7.506	9.61977	LY-induced 4-fold	Intergenic
chr1	14700	46.504	68.497	87.7865	Constitutive	Intergenic
chr1	14715	9.036	10.247	13.1327	Constitutive	Intergenic_genic
chr1	14783	130.818	116.026	148.7	Constitutive	Intergenic
chr1	14824	49.451	327.307	419.48	LY-induced 4-fold	Intergenic_genic
chr1	14889	39.108	37.971	48.6641	Constitutive	Genic_forward
chr1	14929	32.39	29.896	38.3151	Constitutive	Intergenic_genic
chr1	14939	-1.622	16.946	21.7182	LY-induced 4-fold	Genic_reverse
chr1	14959	11.861	50.272	64.4292	LY-induced 4-fold	Genic_both
chr1	14966	-1.484	40.771	52.2526	LY-induced 4-fold	Genic_reverse
chr1	14989	465.842	401.795	514.945	Constitutive	Intergenic_genic
chr1	15000	56.241	96.898	124.186	LY-induced 2-fold	Intergenic
chr1	15014	269.304	230.806	295.804	Constitutive	Intergenic_genic
chr1	15024	419.714	406.974	521.583	Constitutive	Intergenic_genic
chr1	15051	484.515	437.148	560.254	Constitutive	Intergenic
chr1	15076	129.797	136.1	174.427	Constitutive	Intergenic_genic
chr1	15096	359.716	366.904	470.228	Constitutive	Intergenic_genic
chr1	15112	245.806	300.441	385.049	Constitutive	Intergenic_genic
chr1	15135	335.265	281.444	360.702	Constitutive	Intergenic_genic
chr1	15147	217.717	162.864	208.728	Constitutive	Intergenic
chr1	15158	166.651	155.187	198.889	Constitutive	Intergenic
chr1	15169	174.559	193.87	248.466	Constitutive	Genic_both
chr1	15180	136.522	156.12	200.085	Constitutive	Genic_reverse
chr1	15195	134.202	119.673	153.374	Constitutive	Intergenic
chr1	15352	285.163	257.094	329.495	Constitutive	Intergenic_genic
chr1	15366	319.044	308.328	395.157	Constitutive	Intergenic_genic
chr1	15377	414.744	376.866	482.996	Constitutive	Intergenic_genic
chr1	15391	198.389	137.234	175.881	Constitutive	Intergenic_genic
chr1	15417	236.99	209.89	268.997	Constitutive	Intergenic_genic
chr1	15455	138.637	100.636	128.976	Constitutive	Intergenic_genic
chr1	15506	456.749	424.385	543.897	Constitutive	Genic_forward
chr1	15517	344.378	350.573	449.298	Constitutive	Intergenic_genic
chr1	15527	652.252	584.135	748.634	Constitutive	Genic_reverse
chr1	15560	406.195	369.186	473.153	Constitutive	Genic_both
chr1	15572	51.114	45.475	58.2813	Constitutive	Genic_both
chr1	15597	605.438	603.367	773.282	Constitutive	Genic_both
chr1	15607	697.818	692.769	887.861	Constitutive	Genic_forward
chr1	15619	609.772	504.728	646.865	Constitutive	Intergenic_genic
chr1	15634	244.997	284.675	364.843	Constitutive	Intergenic_genic
chr1	15648	387.353	310.359	397.76	Constitutive	Intergenic_genic
chr1	15684	371.14	459.32	588.67	Constitutive	Genic_forward
chr1	16007	30.404	31.328	40.1503	Constitutive	Intergenic_genic
chr1	16017	120.785	111.162	142.466	Constitutive	Intergenic_genic
chr1	16024	106.493	73.494	94.1907	Constitutive	Genic_both
chr1	16035	27.297	25.475	32.649	Constitutive	Intergenic_genic
chr1	16106	216.453	139.322	178.557	Constitutive	Intergenic_genic
chr1	16117	280.044	228.971	293.452	Constitutive	Genic_both
chr1	16143	421.633	370.248	474.514	Constitutive	Intergenic
chr1	16157	-1.671	56.07	71.8599	LY-induced 4-fold	Genic_both
chr1	16170	21.665	21.8	27.9391	Constitutive	Intergenic_genic
chr1	16201	107.138	53.488	68.5508	Constitutive	Intergenic_genic
chr1	16214	12.359	8.808	11.2884	Constitutive	Genic_forward
chr1	16236	56.528	39.975	51.2324	Constitutive	Intergenic_genic
chr1	16268	48.809	25.47	32.6426	Constitutive	Genic_forward
chr1	16277	11.31	21.861	28.0173	LY-induced 2-fold	Intergenic_genic
chr1	16559	26.771	19.09	24.466	Constitutive	Genic_forward
chr1	16568	58.082	65.545	84.0032	Constitutive	Intergenic_genic
chr1	16579	159.117	114.167	146.318	Constitutive	Genic_both
chr1	16704	3.295	7.363	9.4365	LY-induced 2-fold	Genic_reverse
chr1	16715	3.105	8.834	11.3218	LY-induced 2-fold	Intergenic_genic
chr1	16742	14.542	17.146	21.9745	Constitutive	Genic_reverse
chr1	16769	89.771	65.412	83.8328	Constitutive	Intergenic
chr1	16782	90.165	57.254	73.3774	Constitutive	Genic_reverse
chr1	16857	17.048	16.413	21.0351	Constitutive	Intergenic
chr1	16907	7.582	8.036	10.299	Constitutive	Intergenic
chr1	16947	17.238	8.986	11.5166	Constitutive	Intergenic
chr1	16987	14.946	15.16	19.4292	Constitutive	Intergenic_genic
chr1	17160	76.22	65.536	83.9917	Constitutive	Intergenic
chr1	17173	48.917	29.404	37.6845	Constitutive	Intergenic_genic
chr1	17247	27.542	11.299	14.4809	Constitutive	Intergenic
chr1	17262	28.976	23.618	30.2691	Constitutive	Intergenic
chr1	17367	22.785	23.492	30.1076	Constitutive	Intergenic
chr1	17389	249.876	184.974	237.065	Constitutive	Intergenic_genic
chr1	17401	119.303	68.001	87.1509	Constitutive	Intergenic
chr1	17803	67.595	43.043	55.1644	Constitutive	Intergenic
chr1	17848	90.584	57.681	73.9246	Constitutive	Intergenic
chr1	17922	103.252	93.973	120.437	Constitutive	Intergenic
chr1	17934	20.522	31.742	40.6809	Constitutive	Intergenic_genic
chr1	17979	68.224	59.825	76.6724	Constitutive	Intergenic_genic
chr1	17991	151.085	128.458	164.633	Constitutive	Genic_reverse
chr1	18010	238.469	182.704	234.156	Constitutive	Intergenic_genic
chr1	18019	255.792	262.64	336.602	Constitutive	Intergenic
chr1	18060	20.886	17.134	21.9591	Constitutive	Intergenic
chr1	18090	84.234	84.8	108.681	Constitutive	Genic_forward
chr1	18314	161.615	93.763	120.168	Constitutive	Intergenic
chr1	18325	45.07	35.671	45.7164	Constitutive	Genic_reverse
chr1	18355	100.229	61.969	79.4202	Constitutive	Genic_both
chr1	18391	13.771	16.251	20.8275	Constitutive	Genic_reverse
chr1	18475	31.115	16.825	21.5631	Constitutive	Intergenic
chr1	19309	214.536	142.541	182.682	Constitutive	Intergenic
chr1	19321	3.492	8.456	10.8373	LY-induced 2-fold	Genic_forward
chr1	19335	14.366	9.891	12.6764	Constitutive	Intergenic
chr1	19342	2.259	7.886	10.1068	LY-induced 4-fold	Intergenic
chr1	19673	-1.715	9.301	11.9203	LY-induced 4-fold	Intergenic
chr1	20030	28.139	11.098	14.2233	Constitutive	Intergenic_genic
chr1	20085	41.888	46.947	60.1678	Constitutive	Intergenic_genic
chr1	20098	18.623	31.568	40.4579	LY-induced 2-fold	Genic_reverse
chr1	20144	177.812	133.65	171.287	Constitutive	Intergenic_genic
chr1	20260	93.087	78.755	100.933	Constitutive	Genic_reverse
chr1	20291	77.647	51.681	66.235	Constitutive	Intergenic_genic
chr1	20389	40.826	27.546	35.3033	Constitutive	Intergenic
chr1	20447	120.628	109.878	140.821	Constitutive	Intergenic_genic
chr1	20459	15.566	27.347	35.0482	LY-induced 2-fold	Intergenic_genic
chr1	20468	8.187	16.698	21.4003	LY-induced 2-fold	Intergenic_genic
chr1	20480	50.399	45.853	58.7657	Constitutive	Intergenic_genic
chr1	20501	142.453	171.085	219.264	Constitutive	Intergenic
chr1	20511	65.951	62.426	80.0059	Constitutive	Intergenic_genic
chr1	20525	450.422	263.149	337.255	Constitutive	Intergenic_genic
chr1	20542	51.148	34.24	43.8824	Constitutive	Genic_reverse
chr1	20634	17.096	21.709	27.8225	Constitutive	Intergenic_genic
chr1	20684	97.558	71.175	91.2187	Constitutive	Genic_forward
chr1	20710	2.596	7.306	9.36345	LY-induced 2-fold	Intergenic_genic
chr1	20720	15.955	9.895	12.6815	Constitutive	Intergenic_genic
chr1	20983	162.127	122.552	157.064	Constitutive	Intergenic_genic
chr1	21044	66.386	29.505	37.8139	Constitutive	Intergenic_genic
chr1	21140	24.32	12.313	15.7805	Constitutive	Intergenic
chr1	21151	33.719	27.859	35.7044	Constitutive	Genic_forward
chr1	21186	89.195	96.105	123.169	Constitutive	Genic_forward
chr1	21209	56.791	58.249	74.6526	Constitutive	Intergenic
chr1	21242	152.708	152.592	195.564	Constitutive	Intergenic_genic
chr1	21260	134.746	133.007	170.463	Constitutive	Intergenic
chr1	21301	65.458	50.201	64.3382	Constitutive	Intergenic_genic
chr1	21866	24.941	11.28	14.4566	Constitutive	Intergenic
chr1	22027	37.796	26.123	33.4795	Constitutive	Intergenic_genic
chr1	22266	155.431	236.03	302.499	Constitutive	Intergenic
chr1	22298	22.93	18.709	23.9777	Constitutive	Intergenic
chr1	22390	118.271	118.756	152.199	Constitutive	Genic_forward
chr1	22423	106.151	70.976	90.9636	Constitutive	Intergenic_genic
chr1	22441	199.785	204.096	261.572	Constitutive	Intergenic_genic
chr1	22454	90.319	76.021	97.4294	Constitutive	Intergenic
chr1	22469	80.806	65.869	84.4185	Constitutive	Genic_forward
chr1	22493	3.925	9.833	12.6021	LY-induced 2-fold	Intergenic_genic
chr1	22508	13.469	8.496	10.8886	Constitutive	Intergenic
chr1	22564	135.275	121.077	155.174	Constitutive	Intergenic_genic
chr1	22631	247.201	217.414	278.64	Constitutive	Intergenic
chr1	22640	131.989	105.633	135.38	Constitutive	Intergenic
chr1	22685	8.581	17.322	22.2001	LY-induced 2-fold	Genic_reverse
chr1	22717	14.114	30.169	38.6649	LY-induced 2-fold	Genic_forward
chr1	22799	13.761	9.318	11.9421	Constitutive	Intergenic
chr1	22835	89.092	80.085	102.638	Constitutive	Intergenic_genic
chr1	22856	116.324	91.923	117.81	Constitutive	Genic_forward
chr1	22876	499.104	175.112	224.426	Constitutive	Genic_both
chr1	22940	30.211	33.573	43.0275	Constitutive	Intergenic_genic
chr1	22972	75.315	69.58	89.1745	Constitutive	Intergenic
chr1	23044	13.479	28.397	36.3939	LY-induced 2-fold	Intergenic
chr1	23090	4.688	7.582	9.71718	LY-induced 2-fold	Genic_both
chr1	23157	60.224	39.037	50.0303	Constitutive	Intergenic_genic
chr1	23463	67.902	33.466	42.8904	Constitutive	Intergenic
chr1	23492	128.739	68.084	87.2572	Constitutive	Intergenic
chr1	23553	220.984	189.304	242.614	Constitutive	Intergenic_genic
chr1	23581	49	43.896	56.2576	Constitutive	Genic_reverse
chr1	23625	24.539	13.204	16.9224	Constitutive	Intergenic
chr1	24310	10.382	8.568	10.9808	Constitutive	Intergenic
chr1	24320	-1.747	7.524	9.64284	LY-induced 4-fold	Intergenic_genic
chr1	24343	7.196	7.234	9.27118	Constitutive	Genic_forward
chr1	24433	15.866	10.236	13.1186	Constitutive	Intergenic
chr1	24451	50.492	21.837	27.9865	Constitutive	Intergenic
chr1	24531	71.633	59.796	76.6352	Constitutive	Intergenic
chr1	24585	15.247	28.561	36.6041	LY-induced 2-fold	Genic_forward
chr1	24645	31.052	24.402	31.2739	Constitutive	Genic_reverse
chr1	24669	201.363	189.756	243.193	Constitutive	Intergenic_genic
chr1	24718	33.338	41.889	53.6854	Constitutive	Genic_both
chr1	24746	62.621	65.354	83.7584	Constitutive	Intergenic_genic
chr1	24872	9.291	8.384	10.745	Constitutive	Intergenic_genic
chr1	24915	225.642	219.409	281.197	Constitutive	Intergenic_genic
chr10	13	235.82	127.896	163.913	Constitutive	Intergenic_genic
chr10	32	178.642	140.344	179.866	Constitutive	Intergenic
chr10	41	84.341	159.319	204.185	LY-induced 2-fold	Genic_reverse
chr10	55	32.451	76.435	97.96	LY-induced 2-fold	Genic_reverse
chr10	75	137.14	93.544	119.887	Constitutive	Intergenic
chr10	83	139.194	166.044	212.804	Constitutive	Intergenic
chr10	101	706.011	800.857	1026.39	Constitutive	Intergenic
chr10	127	5.522	21.594	27.6751	LY-induced 4-fold	Genic_reverse
chr10	140	11.053	19.643	25.1747	LY-induced 2-fold	Genic_reverse
chr10	156	6.904	11.896	15.246	LY-induced 2-fold	Genic_reverse
chr10	166	8.076	15.283	19.5869	LY-induced 2-fold	Genic_reverse
chr10	172	5.716	13.961	17.8926	LY-induced 2-fold	Genic_reverse
chr10	247	5.555	10.294	13.1929	LY-induced 2-fold	Intergenic
chr10	254	3.966	8.183	10.4874	LY-induced 2-fold	Intergenic
chr10	311	226.452	130.705	167.513	Constitutive	Intergenic_genic
chr10	323	57.824	40.296	51.6438	Constitutive	Intergenic
chr10	412	9.625	19.382	24.8402	LY-induced 2-fold	Genic_forward
chr10	486	18.017	15.468	19.824	Constitutive	Genic_forward
chr10	572	75.055	72.629	93.0822	Constitutive	Intergenic
chr10	590	287.642	260.08	333.321	Constitutive	Intergenic
chr10	599	72.086	51.581	66.1068	Constitutive	Intergenic_genic
chr10	618	176.773	126.176	161.709	Constitutive	Intergenic
chr10	633	52.054	29.885	38.301	Constitutive	Genic_forward
chr10	645	33.755	20.854	26.7267	Constitutive	Intergenic
chr10	786	100.311	75.24	96.4284	Constitutive	Intergenic
chr10	1184	128.915	97.189	124.559	Constitutive	Intergenic
chr10	1195	349.706	311.565	399.305	Constitutive	Intergenic
chr10	1210	271.93	191.83	245.852	Constitutive	Intergenic
chr10	1238	218.09	164.377	210.667	Constitutive	Intergenic_genic
chr10	1265	5.125	11.499	14.7372	LY-induced 2-fold	Genic_forward
chr10	1275	11.246	22.327	28.6145	LY-induced 2-fold	Genic_forward
chr10	1289	57.813	46.323	59.3681	Constitutive	Intergenic
chr10	1301	6.793	11.118	14.249	LY-induced 2-fold	Genic_reverse
chr10	1328	209.735	161.182	206.573	Constitutive	Intergenic_genic
chr10	1359	48.273	26.47	33.9243	Constitutive	Intergenic
chr10	1376	9.772	49.764	63.7781	LY-induced 4-fold	Genic_both
chr10	1407	64.896	31.369	40.2029	Constitutive	Genic_reverse
chr10	1455	10.676	8.24	10.5605	Constitutive	Intergenic
chr10	1465	9.422	16.969	21.7477	LY-induced 2-fold	Genic_reverse
chr10	1487	10.493	18.89	24.2096	LY-induced 2-fold	Intergenic_genic
chr10	1523	149.09	125.193	160.449	Constitutive	Intergenic
chr10	1659	2.814	7.168	9.18659	LY-induced 2-fold	Intergenic
chr10	1707	38.778	30.572	39.1814	Constitutive	Genic_reverse
chr10	1739	8.239	13.77	17.6478	LY-induced 2-fold	Genic_reverse
chr10	1756	59.451	25.025	32.0723	Constitutive	Intergenic
chr10	2180	75.689	82.475	105.701	Constitutive	Intergenic
chr10	2263	18.023	18.438	23.6304	Constitutive	Intergenic_genic
chr10	2272	23.669	22.694	29.0849	Constitutive	Genic_forward
chr10	2509	47.151	29.687	38.0472	Constitutive	Intergenic
chr10	2699	15.367	14.12	18.0964	Constitutive	Intergenic_genic
chr10	2754	23.176	23.859	30.578	Constitutive	Intergenic_genic
chr10	2765	14.184	8.294	10.6297	Constitutive	Intergenic
chr10	2795	16.566	8.085	10.3618	Constitutive	Intergenic
chr10	2830	16.029	9.295	11.9126	Constitutive	Genic_forward
chr10	2859	2.476	7.648	9.80176	LY-induced 2-fold	Genic_reverse
chr10	2873	47.651	41.409	53.0702	Constitutive	Intergenic_genic
chr10	2881	68.324	60.689	77.7797	Constitutive	Intergenic
chr10	2969	8.942	7.291	9.34423	Constitutive	Intergenic
chr10	2996	6.14	10.132	12.9853	LY-induced 2-fold	Genic_reverse
chr10	3066	18.756	14.55	18.6474	Constitutive	Genic_reverse
chr10	3142	27.548	19.415	24.8825	Constitutive	Intergenic
chr10	3151	6.228	12.727	16.3111	LY-induced 2-fold	Genic_both
chr10	3224	63.69	50.903	65.2379	Constitutive	Intergenic
chr10	3246	58.532	51.267	65.7044	Constitutive	Intergenic
chr10	3300	1.638	7.651	9.80561	LY-induced 4-fold	Genic_forward
chr10	3327	358.519	263.642	337.887	Constitutive	Genic_both
chr10	3513	50.002	32.348	41.4576	Constitutive	Intergenic
chr10	3526	48.566	27.476	35.2136	Constitutive	Intergenic_genic
chr10	3540	67.701	39.261	50.3173	Constitutive	Genic_reverse
chr10	3553	59.118	32.664	41.8626	Constitutive	Intergenic_genic
chr10	4371	20.014	15.118	19.3754	Constitutive	Genic_reverse
chr10	4548	25.22	20.119	25.7847	Constitutive	Genic_both
chr10	4610	19.909	11.063	14.1785	Constitutive	Intergenic_genic
chr10	4653	25.115	18.471	23.6726	Constitutive	Intergenic
chr10	4670	8.928	8.022	10.2811	Constitutive	Intergenic
chr10	4693	-1.613	17.941	22.9934	LY-induced 4-fold	Genic_forward
chr10	4706	14.151	7.393	9.47495	Constitutive	Genic_reverse
chr10	4736	-1.775	14.556	18.6551	LY-induced 4-fold	Intergenic
chr10	4759	8.897	9.367	12.0049	Constitutive	Intergenic
chr10	4801	-1.652	14.026	17.9759	LY-induced 4-fold	Intergenic_genic
chr10	4834	50.694	31.435	40.2875	Constitutive	Intergenic_genic
chr10	4924	-1.576	22.726	29.1259	LY-induced 4-fold	Intergenic_genic
chr10	5107	-1.484	40.771	52.2526	LY-induced 4-fold	Genic_reverse
chr10	5147	-1.713	20.997	26.91	LY-induced 4-fold	Intergenic_genic
chr10	5156	4.715	8.309	10.6489	LY-induced 2-fold	Genic_forward
chr10	5253	-1.976	10.27	13.1621	LY-induced 4-fold	Genic_forward
chr10	5995	41.136	27.673	35.466	Constitutive	Intergenic
chr10	6009	48.59	26.586	34.0729	Constitutive	Intergenic_genic
chr10	6018	21.957	11.24	14.4053	Constitutive	Intergenic
chr10	6139	25.163	19.407	24.8722	Constitutive	Intergenic
chr10	6540	54.725	42.721	54.7517	Constitutive	Intergenic_genic
chr10	6853	1.311	10.471	13.4198	LY-induced 4-fold	Genic_reverse
chr10	6963	86.378	67.416	86.4011	Constitutive	Intergenic
chr10	6991	147.719	107.602	137.904	Constitutive	Genic_forward
chr10	7008	46.692	44.699	57.2867	Constitutive	Genic_reverse
chr10	7031	192.561	163.719	209.824	Constitutive	Intergenic_genic
chr10	7048	118.229	98.864	126.705	Constitutive	Intergenic_genic
chr10	7058	145.394	96.718	123.955	Constitutive	Intergenic
chr10	7066	74.421	98.164	125.808	Constitutive	Intergenic_genic
chr10	7099	81.777	70.012	89.7282	Constitutive	Genic_both
chr10	7120	92.623	47.201	60.4933	Constitutive	Intergenic_genic
chr10	7162	42.105	31.233	40.0286	Constitutive	Genic_both
chr10	7195	112.083	103.121	132.161	Constitutive	Intergenic
chr10	7270	3.419	15.198	19.4779	LY-induced 4-fold	Intergenic_genic
chr10	7282	0.227	7.872	10.0888	LY-induced 4-fold	Intergenic
chr10	7300	7.748	16.293	20.8813	LY-induced 2-fold	Genic_forward
chr10	7321	-0.468	7.298	9.3532	LY-induced 4-fold	Genic_forward
chr10	7331	3.769	9.922	12.7161	LY-induced 2-fold	Genic_forward
chr10	7363	244.123	186.767	239.363	Constitutive	Intergenic
chr10	7469	69.601	50.243	64.392	Constitutive	Genic_forward
chr10	7486	23.166	13.708	17.5683	Constitutive	Intergenic_genic
chr10	7498	55.08	73.357	94.0152	Constitutive	Genic_both
chr10	7519	70.113	59.486	76.2379	Constitutive	Intergenic_genic
chr10	7541	456.254	391.376	501.592	Constitutive	Intergenic_genic
chr10	7593	17.013	15.604	19.9983	Constitutive	Genic_forward
chr10	7666	5.846	12.637	16.1957	LY-induced 2-fold	Genic_forward
chr10	7687	150.079	144.103	184.684	Constitutive	Genic_both
chr10	7697	28.435	37.294	47.7964	Constitutive	Intergenic_genic
chr10	7894	6.117	15.415	19.756	LY-induced 2-fold	Genic_reverse
chr10	7917	21.302	26.527	33.9973	Constitutive	Genic_reverse
chr10	7928	20.245	32.031	41.0513	LY-induced 2-fold	Genic_reverse
chr10	7941	132.098	90.008	115.355	Constitutive	Intergenic
chr10	7972	251.547	176.029	225.601	Constitutive	Intergenic_genic
chr10	8004	3.228	7.447	9.54416	LY-induced 2-fold	Genic_forward
chr10	8092	19.138	36.121	46.2931	LY-induced 2-fold	Genic_forward
chr10	8109	157.817	88.527	113.457	Constitutive	Intergenic
chr10	8128	-1.534	93.208	119.456	LY-induced 4-fold	Intergenic_genic
chr10	8152	0.967	8.409	10.7771	LY-induced 4-fold	Genic_reverse
chr10	8191	9.998	8.252	10.5759	Constitutive	Intergenic_genic
chr10	8222	12.986	11.234	14.3976	Constitutive	Intergenic_genic
chr10	8630	20.971	15.132	19.3933	Constitutive	Intergenic
chr10	8818	24.696	16.867	21.6169	Constitutive	Intergenic
chr10	8833	19.178	13.635	17.4748	Constitutive	Intergenic
chr10	8871	218.201	203.318	260.575	Constitutive	Genic_reverse
chr10	8912	43.03	82.341	105.529	LY-induced 2-fold	Genic_forward
chr10	8923	-1.471	44.406	56.9112	LY-induced 4-fold	Intergenic
chr10	8941	64.766	38.168	48.9165	Constitutive	Genic_both
chr10	8949	5.778	9.095	11.6563	LY-induced 2-fold	Genic_forward
chr10	9063	40.16	18.828	24.1302	Constitutive	Intergenic
chr10	9074	11.218	13.475	17.2697	Constitutive	Genic_both
chr10	9105	44.786	35.923	46.0393	Constitutive	Genic_both
chr10	9354	38.611	28.994	37.159	Constitutive	Intergenic
chr10	9366	174.79	109.359	140.156	Constitutive	Intergenic
chr10	9403	9.322	10.305	13.207	Constitutive	Genic_reverse
chr10	9415	152.456	104.109	133.427	Constitutive	Intergenic
chr10	9435	65.615	115.171	147.604	LY-induced 2-fold	Intergenic
chr10	9460	43.757	34.068	43.6619	Constitutive	Intergenic_genic
chr10	9525	180.365	137.577	176.32	Constitutive	Intergenic_genic
chr10	9605	6.869	19.955	25.5746	LY-induced 2-fold	Genic_both
chr10	9614	148.743	126.973	162.73	Constitutive	Intergenic
chr10	9631	29.078	20.38	26.1192	Constitutive	Intergenic_genic
chr10	9720	1.806	11.098	14.2233	LY-induced 4-fold	Genic_reverse
chr10	9733	13.161	14.533	18.6257	Constitutive	Intergenic_genic
chr10	9742	26.38	18.248	23.3868	Constitutive	Intergenic_genic
chr10	9786	17.287	11.751	15.0602	Constitutive	Intergenic
chr10	9815	20.617	23.475	30.0858	Constitutive	Genic_reverse
chr10	9824	7.744	18.001	23.0703	LY-induced 2-fold	Genic_reverse
chr10	9878	95.76	84.297	108.036	Constitutive	Genic_reverse
chr10	9894	24.463	39.703	50.8838	LY-induced 2-fold	Genic_reverse
chr10	9909	238.127	235.749	302.139	Constitutive	Intergenic_genic
chr10	9917	195.749	162.658	208.464	Constitutive	Genic_both
chr10	9947	260.961	220.283	282.317	Constitutive	Intergenic
chr10	10016	1.053	8.624	11.0526	LY-induced 4-fold	Genic_reverse
chr10	10155	145.522	103.916	133.18	Constitutive	Intergenic_genic
chr10	10163	173.091	119.553	153.22	Constitutive	Intergenic
chr10	10179	174.48	125.544	160.899	Constitutive	Intergenic
chr10	10213	130.601	102.252	131.047	Constitutive	Intergenic_genic
chr10	10229	41.199	35.782	45.8586	Constitutive	Genic_both
chr10	10239	8.255	18.862	24.1738	LY-induced 2-fold	Intergenic
chr10	10265	49.926	46.515	59.6142	Constitutive	Intergenic
chr10	10278	347.261	285.62	366.054	Constitutive	Genic_reverse
chr10	10307	108.107	106.465	136.447	Constitutive	Intergenic_genic
chr10	10333	96.504	77.637	99.5005	Constitutive	Intergenic
chr10	10342	30.589	61.511	78.8332	LY-induced 2-fold	Genic_reverse
chr10	10353	197.891	176.613	226.349	Constitutive	Intergenic_genic
chr10	10400	290.323	322.336	413.109	Constitutive	Genic_reverse
chr10	10418	475.152	414.908	531.751	Constitutive	Genic_both
chr10	10440	351.451	238.071	305.114	Constitutive	Intergenic_genic
chr10	10460	242.644	196.795	252.215	Constitutive	Intergenic_genic
chr10	10475	10.342	20.682	26.5063	LY-induced 2-fold	Genic_forward
chr10	10484	22.931	34.632	44.3848	Constitutive	Genic_forward
chr10	10512	221.33	190.681	244.379	Constitutive	Intergenic_genic
chr10	10524	189.81	239.509	306.957	Constitutive	Intergenic_genic
chr10	10534	65.633	91.31	117.024	Constitutive	Genic_forward
chr10	10569	92.636	62.829	80.5224	Constitutive	Intergenic
chr10	11198	56.842	47.083	60.3421	Constitutive	Genic_forward
chr10	11217	506.646	253.093	324.367	Constitutive	Intergenic
chr10	11468	128.864	94.249	120.791	Constitutive	Intergenic
chr10	11484	7.139	7.47	9.57364	Constitutive	Genic_forward
chr10	11495	22.175	10.13	12.9827	Constitutive	Intergenic
chr10	11579	53.306	27.171	34.8227	Constitutive	Intergenic
chr10	11630	12.759	12.98	16.6353	Constitutive	Genic_reverse
chr10	11899	8.193	13.317	17.0672	LY-induced 2-fold	Intergenic
chr10	12033	4.271	9.747	12.4919	LY-induced 2-fold	Intergenic
chr10	12058	17.706	15.42	19.7624	Constitutive	Intergenic
chr10	12073	22.341	22.939	29.3989	Constitutive	Intergenic
chr10	12086	293.464	266.468	341.508	Constitutive	Intergenic_genic
chr10	12108	88.59	108.509	139.066	Constitutive	Genic_forward
chr10	12132	277.958	237.604	304.516	Constitutive	Intergenic
chr10	12138	250.89	179.599	230.176	Constitutive	Intergenic
chr10	12146	307.102	176.252	225.887	Constitutive	Intergenic
chr10	12165	72.163	95.238	122.058	Constitutive	Genic_reverse
chr10	12413	89.116	41.047	52.6063	Constitutive	Intergenic
chr10	12436	72.375	23.51	30.1307	Constitutive	Genic_forward
chr10	12459	34.512	25.436	32.5991	Constitutive	Intergenic_genic
chr10	12467	55.132	32.808	42.0471	Constitutive	Intergenic
chr10	12478	3.346	7.425	9.51596	LY-induced 2-fold	Genic_forward
chr10	12533	1.482	8.264	10.5912	LY-induced 4-fold	Intergenic
chr10	12649	216.276	182.359	233.713	Constitutive	Intergenic_genic
chr10	12656	175.415	93.228	119.482	Constitutive	Intergenic_genic
chr10	12895	12.501	8.107	10.39	Constitutive	Genic_both
chr10	12920	2.286	8.546	10.9527	LY-induced 4-fold	Genic_forward
chr10	12927	12.937	7.288	9.34038	Constitutive	Intergenic
chr10	13194	8.499	7.623	9.76972	Constitutive	Intergenic_genic
chr10	13230	2.414	7.725	9.90045	LY-induced 4-fold	Intergenic
chr10	13259	6.18	10.488	13.4415	LY-induced 2-fold	Intergenic
chr10	13426	525.983	409.465	524.775	Constitutive	Intergenic_genic
chr10	13461	58.615	85.633	109.748	Constitutive	Intergenic
chr10	13474	5.72	12.784	16.3841	LY-induced 2-fold	Genic_reverse
chr10	13485	6.07	11.233	14.3963	LY-induced 2-fold	Intergenic
chr10	13548	178.296	198.865	254.868	Constitutive	Intergenic_genic
chr11	30	465.273	361.436	463.22	Constitutive	Intergenic_genic
chr11	38	519.506	419.056	537.067	Constitutive	Genic_forward
chr11	73	1041.71	1070.89	1372.46	Constitutive	Intergenic_genic
chr11	93	600.315	578.01	740.784	Constitutive	Intergenic_genic
chr11	127	98.348	161.026	206.373	LY-induced 2-fold	Genic_both
chr11	146	55.278	146.046	187.174	LY-induced 2-fold	Genic_forward
chr11	157	163.996	147.407	188.918	Constitutive	Intergenic
chr11	190	78.148	185.96	238.328	LY-induced 2-fold	Genic_forward
chr11	199	140.17	248.792	318.855	LY-induced 2-fold	Genic_forward
chr11	220	18.218	34.402	44.09	LY-induced 2-fold	Intergenic_genic
chr11	243	90.283	80.664	103.38	Constitutive	Intergenic_genic
chr11	293	290.831	295.318	378.483	Constitutive	Genic_both
chr11	349	21.397	18.639	23.888	Constitutive	Intergenic
chr11	368	160.352	194.004	248.638	Constitutive	Genic_forward
chr11	438	-1.806	19.269	24.6954	LY-induced 4-fold	Intergenic
chr11	628	3.767	7.655	9.81074	LY-induced 2-fold	Intergenic
chr11	646	165.385	149.451	191.538	Constitutive	Intergenic_genic
chr11	665	167.504	253.836	325.319	Constitutive	Intergenic_genic
chr11	804	10.464	14.854	19.0371	Constitutive	Intergenic_genic
chr11	826	11.969	22.772	29.1849	LY-induced 2-fold	Genic_reverse
chr11	837	15.619	23.695	30.3678	Constitutive	Intergenic
chr11	863	73.356	33.569	43.0224	Constitutive	Intergenic
chr11	876	52.012	104.03	133.326	LY-induced 2-fold	Genic_reverse
chr11	896	198.241	161.039	206.389	Constitutive	Intergenic_genic
chr11	916	259.412	205.44	263.294	Constitutive	Intergenic_genic
chr11	940	422.37	316.258	405.32	Constitutive	Intergenic
chr11	948	124.228	70.613	90.4984	Constitutive	Intergenic
chr11	963	383.391	282.633	362.226	Constitutive	Intergenic_genic
chr11	979	31.433	30.384	38.9405	Constitutive	Genic_both
chr11	1086	135.023	81.797	104.832	Constitutive	Genic_reverse
chr11	1133	7.895	15.11	19.3651	LY-induced 2-fold	Genic_reverse
chr11	1221	100.722	82.913	106.262	Constitutive	Genic_forward
chr11	1230	154.948	114.788	147.114	Constitutive	Intergenic_genic
chr11	1238	106.627	65.461	83.8956	Constitutive	Genic_forward
chr11	1257	132.429	75.397	96.6297	Constitutive	Intergenic_genic
chr11	1269	85.588	62.29	79.8316	Constitutive	Intergenic
chr11	1350	5.433	8.728	11.1859	LY-induced 2-fold	Intergenic_genic
chr11	1445	247.292	146.727	188.047	Constitutive	Intergenic
chr11	1456	22.533	25.417	32.5747	Constitutive	Genic_reverse
chr11	1492	17.061	14.777	18.9384	Constitutive	Intergenic_genic
chr11	1744	14.433	24.054	30.8279	LY-induced 2-fold	Genic_reverse
chr11	1755	20.852	34.609	44.3553	LY-induced 2-fold	Genic_reverse
chr11	1779	139.605	132.483	169.792	Constitutive	Genic_forward
chr11	1841	359.973	232.742	298.285	Constitutive	Intergenic_genic
chr11	1867	42.24	45.312	58.0724	Constitutive	Intergenic
chr11	1914	5.138	9.24	11.8421	LY-induced 2-fold	Intergenic_genic
chr11	1924	37.038	21.637	27.7302	Constitutive	Genic_both
chr11	1959	80.37	62.601	80.2302	Constitutive	Genic_forward
chr11	2000	4.488	9.676	12.4009	LY-induced 2-fold	Genic_forward
chr11	2013	4.477	12.019	15.4037	LY-induced 2-fold	Genic_forward
chr11	2039	27.718	13.166	16.8737	Constitutive	Intergenic_genic
chr11	2750	52.098	17.22	22.0693	Constitutive	Genic_both
chr11	2766	25.98	12.205	15.6421	Constitutive	Genic_both
chr11	2775	42.568	12.571	16.1111	Constitutive	Genic_reverse
chr11	3214	44.827	28.416	36.4183	Constitutive	Intergenic_genic
chr11	3303	193.519	176.097	225.688	Constitutive	Intergenic_genic
chr11	3340	418.057	224.798	288.104	Constitutive	Intergenic
chr11	3372	482.032	382.176	489.801	Constitutive	Intergenic_genic
chr11	3406	177.888	122.115	156.504	Constitutive	Intergenic
chr11	3487	5.173	9.351	11.9843	LY-induced 2-fold	Intergenic
chr11	3527	96.609	50.773	65.0713	Constitutive	Intergenic
chr11	3566	314.378	274.473	351.768	Constitutive	Intergenic
chr11	3596	137.964	83.228	106.666	Constitutive	Intergenic
chr11	3629	80.777	93.855	120.286	Constitutive	Intergenic
chr11	3649	28.345	28.669	36.7425	Constitutive	Intergenic_genic
chr11	4338	34.696	31.103	39.862	Constitutive	Genic_reverse
chr11	4360	25.604	21.581	27.6585	Constitutive	Genic_forward
chr11	4396	101.642	62.027	79.4945	Constitutive	Genic_forward
chr11	4408	55.945	25.065	32.1236	Constitutive	Genic_forward
chr11	4430	64.62	35.192	45.1025	Constitutive	Genic_reverse
chr11	4474	2.781	8.381	10.7412	LY-induced 2-fold	Intergenic
chr11	4495	6.404	22.44	28.7594	LY-induced 4-fold	Genic_both
chr11	4560	3.833	7.999	10.2516	LY-induced 2-fold	Intergenic
chr11	4570	3.932	9.591	12.2919	LY-induced 2-fold	Intergenic
chr11	4629	324.046	256.762	329.069	Constitutive	Genic_reverse
chr11	4641	415.674	461.47	591.425	Constitutive	Intergenic_genic
chr11	4675	699.513	573.944	735.573	Constitutive	Intergenic_genic
chr11	4723	447.752	356.867	457.365	Constitutive	Intergenic_genic
chr11	4737	541.868	501.946	643.3	Constitutive	Genic_reverse
chr11	4762	396.455	293.133	375.683	Constitutive	Intergenic_genic
chr11	4780	68.692	49.905	63.9588	Constitutive	Intergenic_genic
chr11	4788	80.589	73.476	94.1677	Constitutive	Intergenic_genic
chr11	4799	238.519	119.194	152.76	Constitutive	Intergenic
chr11	5743	67.822	31.459	40.3182	Constitutive	Intergenic_genic
chr11	5753	49.214	38.395	49.2075	Constitutive	Genic_forward
chr11	5835	10.665	13.832	17.7272	Constitutive	Intergenic_genic
chr11	5887	9.748	10.955	14.0401	Constitutive	Intergenic_genic
chr11	5948	87.2	65.589	84.0596	Constitutive	Intergenic_genic
chr11	6063	74.564	111.284	142.623	Constitutive	Intergenic_genic
chr11	6079	7.664	14.583	18.6897	LY-induced 2-fold	Intergenic_genic
chr11	6111	61.882	104.175	133.512	LY-induced 2-fold	Genic_both
chr11	6130	126.024	172.48	221.052	Constitutive	Genic_reverse
chr11	6163	72.09	115.074	147.48	LY-induced 2-fold	Genic_forward
chr11	6232	235.023	190.362	243.97	Constitutive	Genic_both
chr11	6246	346.981	243.574	312.167	Constitutive	Intergenic_genic
chr11	6253	271.342	206.508	264.663	Constitutive	Intergenic_genic
chr11	6262	373.266	267.356	342.646	Constitutive	Intergenic_genic
chr11	6278	3.646	11.984	15.3588	LY-induced 4-fold	Genic_reverse
chr11	6345	118.777	99.324	127.295	Constitutive	Intergenic_genic
chr11	6361	260.811	202.877	260.009	Constitutive	Intergenic_genic
chr11	6370	581.402	533.523	683.769	Constitutive	Intergenic
chr11	6411	452.672	415.029	531.906	Constitutive	Intergenic_genic
chr11	6483	604.792	553.092	708.849	Constitutive	Intergenic_genic
chr11	6492	237.292	197.988	253.744	Constitutive	Intergenic_genic
chr11	6502	421.69	385.385	493.914	Constitutive	Intergenic_genic
chr11	6515	748.204	724.45	928.463	Constitutive	Genic_both
chr11	6546	178.548	184.178	236.045	Constitutive	Intergenic
chr11	6572	697.767	574.81	736.683	Constitutive	Intergenic_genic
chr11	6609	690.693	594.42	761.815	Constitutive	Intergenic_genic
chr11	6619	294.507	323.56	414.678	Constitutive	Intergenic_genic
chr11	6634	543.637	461.727	591.755	Constitutive	Intergenic_genic
chr11	6650	328.179	307.892	394.598	Constitutive	Intergenic_genic
chr11	6663	103.973	186.961	239.611	LY-induced 2-fold	Genic_both
chr11	6736	72.578	54.554	69.917	Constitutive	Intergenic_genic
chr11	6750	4.219	19.951	25.5694	LY-induced 4-fold	Intergenic_genic
chr11	6763	7.335	20.242	25.9424	LY-induced 2-fold	Intergenic
chr11	6792	267.884	223.576	286.538	Constitutive	Intergenic
chr11	6808	179.496	114.815	147.148	Constitutive	Intergenic
chr11	6823	184.993	166.819	213.797	Constitutive	Intergenic_genic
chr11	6862	115.103	110.242	141.287	Constitutive	Intergenic_genic
chr11	6873	69.862	59.892	76.7583	Constitutive	Intergenic
chr11	6879	61.61	56.907	72.9327	Constitutive	Intergenic_genic
chr11	6888	22.468	38.951	49.92	LY-induced 2-fold	Intergenic_genic
chr11	6907	44.708	50.309	64.4766	Constitutive	Intergenic_genic
chr11	6948	49.487	41.455	53.1292	Constitutive	Genic_reverse
chr11	7249	169.657	165.238	211.771	Constitutive	Genic_reverse
chr11	7289	289.393	199.189	255.283	Constitutive	Intergenic_genic
chr11	7301	282.178	227.087	291.037	Constitutive	Intergenic_genic
chr11	7309	269.278	253.756	325.217	Constitutive	Intergenic_genic
chr11	7369	252.364	204.973	262.696	Constitutive	Intergenic_genic
chr11	7429	41.449	23.657	30.3191	Constitutive	Genic_forward
chr11	7442	176.877	131.45	168.468	Constitutive	Genic_reverse
chr11	7474	25.453	23.879	30.6036	Constitutive	Intergenic
chr11	7503	16.448	28.846	36.9694	LY-induced 2-fold	Genic_reverse
chr11	7553	56.212	58.387	74.8294	Constitutive	Genic_both
chr11	7589	117.778	126.822	162.537	Constitutive	Intergenic
chr11	7613	59.526	56.124	71.9292	Constitutive	Intergenic_genic
chr11	7648	67.586	34.844	44.6565	Constitutive	Intergenic_genic
chr11	7687	60.114	52.499	67.2833	Constitutive	Genic_forward
chr11	7703	24.792	19.283	24.7133	Constitutive	Intergenic_genic
chr11	7720	31.09	27.731	35.5404	Constitutive	Intergenic
chr11	7736	128.846	76.291	97.7754	Constitutive	Intergenic
chr11	7756	30.153	25.141	32.221	Constitutive	Genic_both
chr11	8294	17.964	13.816	17.7067	Constitutive	Genic_forward
chr11	8520	235.98	215.647	276.376	Constitutive	Genic_reverse
chr11	8539	56.795	37.322	47.8323	Constitutive	Genic_reverse
chr11	8564	48.418	36.761	47.1133	Constitutive	Intergenic_genic
chr11	8590	1416.7	1071.72	1373.53	Constitutive	Intergenic
chr11	8664	36.367	35.088	44.9692	Constitutive	Genic_both
chr11	8976	-1.628	16.337	20.9377	LY-induced 4-fold	Intergenic_genic
chr11	9351	46.765	45.406	58.1928	Constitutive	Genic_reverse
chr11	9358	43.939	35.692	45.7433	Constitutive	Genic_reverse
chr11	9426	42.368	32.33	41.4345	Constitutive	Genic_forward
chr11	9447	33.082	31.718	40.6501	Constitutive	Genic_both
chr11	9468	28.908	30.401	38.9623	Constitutive	Intergenic
chr11	9482	47.031	35.171	45.0756	Constitutive	Intergenic
chr11	9568	91.716	44.4	56.9035	Constitutive	Intergenic
chr11	9583	13.006	32.401	41.5255	LY-induced 2-fold	Genic_reverse
chr11	9589	21.33	31.854	40.8244	Constitutive	Genic_reverse
chr11	9608	65.557	40.719	52.1859	Constitutive	Intergenic_genic
chr11	9615	33.396	31.306	40.1221	Constitutive	Genic_forward
chr11	10189	42.856	25.687	32.9208	Constitutive	Intergenic
chr11	10198	60.81	49.268	63.1424	Constitutive	Intergenic_genic
chr11	10218	138.66	63.131	80.9094	Constitutive	Intergenic_genic
chr11	10248	70.522	45.906	58.8337	Constitutive	Genic_both
chr11	10263	42.996	23.627	30.2806	Constitutive	Genic_both
chr11	10287	18.559	13.503	17.3056	Constitutive	Intergenic
chr11	10298	119.474	86.235	110.52	Constitutive	Intergenic
chr11	10745	76.213	51.646	66.1901	Constitutive	Intergenic
chr11	10756	78.427	45.038	57.7212	Constitutive	Intergenic
chr11	10776	177.996	132.738	170.119	Constitutive	Genic_reverse
chr11	10787	145.605	130.567	167.336	Constitutive	Intergenic
chr11	10832	20.247	43.07	55.199	LY-induced 2-fold	Genic_reverse
chr11	10852	122.547	132.513	169.83	Constitutive	Intergenic
chr11	10884	12.112	10.675	13.6812	Constitutive	Intergenic_genic
chr11	10983	4.636	11.674	14.9615	LY-induced 2-fold	Intergenic
chr11	11006	35.615	21.332	27.3393	Constitutive	Genic_reverse
chr11	11018	49.998	41.082	52.6512	Constitutive	Intergenic
chr11	11165	86.547	67.653	86.7049	Constitutive	Intergenic_genic
chr11	11187	10.788	26.876	34.4446	LY-induced 2-fold	Genic_forward
chr11	11195	22.979	17.681	22.6602	Constitutive	Genic_both
chr11	11215	16.357	15.566	19.9496	Constitutive	Intergenic_genic
chr11	11671	302.968	272.34	349.034	Constitutive	Intergenic_genic
chr11	11707	244.324	213.813	274.025	Constitutive	Intergenic_genic
chr11	11719	140.097	153.738	197.032	Constitutive	Genic_both
chr11	11739	4.528	17.485	22.409	LY-induced 4-fold	Genic_reverse
chr11	11752	5.457	8.725	11.1821	LY-induced 2-fold	Genic_reverse
chr11	11769	6.35	13.257	16.9903	LY-induced 2-fold	Genic_both
chr11	11779	10.003	10.283	13.1788	Constitutive	Genic_reverse
chr11	11804	15.852	36.777	47.1338	LY-induced 2-fold	Intergenic_genic
chr11	11841	209.715	194.36	249.094	Constitutive	Genic_both
chr11	11849	255.26	209.424	268.4	Constitutive	Genic_forward
chr11	11876	267.312	216.983	278.088	Constitutive	Intergenic_genic
chr11	11883	350.804	304.6	390.379	Constitutive	Intergenic_genic
chr11	11891	366.45	260.332	333.644	Constitutive	Intergenic_genic
chr11	11903	561.085	499.847	640.61	Constitutive	Genic_both
chr11	11922	472.043	427.45	547.825	Constitutive	Intergenic_genic
chr11	11956	10.437	24.124	30.9176	LY-induced 2-fold	Genic_reverse
chr11	11985	0.913	9.685	12.4124	LY-induced 4-fold	Intergenic
chr11	12039	5.361	17.015	21.8066	LY-induced 4-fold	Intergenic_genic
chr11	12054	3.223	7.138	9.14814	LY-induced 2-fold	Genic_forward
chr11	12153	32.239	25.543	32.7362	Constitutive	Intergenic
chr11	12190	44.285	19.308	24.7454	Constitutive	Intergenic_genic
chr11	12292	112.579	82.026	105.125	Constitutive	Intergenic
chr11	12358	42.038	20.384	26.1244	Constitutive	Intergenic_genic
chr11	12436	3.402	9.099	11.6614	LY-induced 2-fold	Intergenic_genic
chr11	12470	160.989	86.002	110.221	Constitutive	Genic_forward
chr11	12515	5.902	12.794	16.3969	LY-induced 2-fold	Genic_forward
chr11	12547	51.411	52.644	67.4691	Constitutive	Genic_both
chr11	12557	42.512	25.088	32.1531	Constitutive	Intergenic
chr11	12582	77.144	60.665	77.749	Constitutive	Intergenic_genic
chr11	12602	50.319	34.888	44.7129	Constitutive	Intergenic
chr11	12615	186.887	101.158	129.645	Constitutive	Intergenic_genic
chr11	12631	45.012	53.638	68.7431	Constitutive	Genic_both
chr11	12817	32.303	15.806	20.2571	Constitutive	Intergenic
chr11	12840	59.021	46.55	59.659	Constitutive	Genic_both
chr11	12849	34.269	18.339	23.5035	Constitutive	Intergenic_genic
chr11	12951	12.308	9.236	11.837	Constitutive	Intergenic
chr11	12972	35.463	25.637	32.8567	Constitutive	Genic_forward
chr11	13415	29.32	20.34	26.068	Constitutive	Intergenic_genic
chr11	13425	3.407	7.569	9.70052	LY-induced 2-fold	Intergenic_genic
chr11	13495	0.217	7.875	10.0927	LY-induced 4-fold	Intergenic_genic
chr12	7	82.822	297.291	381.012	LY-induced 4-fold	Intergenic_genic
chr12	29	33.094	34.923	44.7577	Constitutive	Genic_both
chr12	162	171.771	148.561	190.397	Constitutive	Intergenic_genic
chr12	193	13.023	15.023	19.2536	Constitutive	Genic_both
chr12	306	157.766	168.369	215.784	Constitutive	Intergenic_genic
chr12	318	147.632	125.297	160.582	Constitutive	Intergenic
chr12	339	19.417	36.76	47.112	LY-induced 2-fold	Genic_forward
chr12	471	12.445	10.843	13.8965	Constitutive	Genic_forward
chr12	646	369.719	245.704	314.897	Constitutive	Intergenic_genic
chr12	675	225.275	178.105	228.261	Constitutive	Intergenic_genic
chr12	707	370.671	354.534	454.375	Constitutive	Genic_forward
chr12	717	85.337	75.163	96.3298	Constitutive	Genic_forward
chr12	724	120.339	143.621	184.066	Constitutive	Genic_reverse
chr12	811	29.249	17.002	21.79	Constitutive	Intergenic
chr12	823	22.143	16.852	21.5977	Constitutive	Intergenic
chr12	846	2.923	19.979	25.6053	LY-induced 4-fold	Genic_reverse
chr12	858	-1.662	13.177	16.8878	LY-induced 4-fold	Intergenic_genic
chr12	958	-1.763	33.541	42.9865	LY-induced 4-fold	Intergenic_genic
chr12	979	7.826	10.627	13.6197	Constitutive	Intergenic_genic
chr12	1089	41.03	18.484	23.6893	Constitutive	Intergenic
chr12	1124	50.366	47.724	61.1636	Constitutive	Genic_reverse
chr12	1135	14.42	12.621	16.1752	Constitutive	Intergenic_genic
chr12	1166	3.589	8.646	11.0808	LY-induced 2-fold	Intergenic_genic
chr12	1223	36.903	23.514	30.1358	Constitutive	Genic_forward
chr12	1274	98.105	46.096	59.0772	Constitutive	Intergenic
chr12	1287	75.496	62.996	80.7364	Constitutive	Intergenic_genic
chr12	1296	248.221	174.991	224.27	Constitutive	Genic_forward
chr12	1304	194.34	140.192	179.672	Constitutive	Intergenic
chr12	1335	128.987	60.071	76.9877	Constitutive	Intergenic_genic
chr12	1369	12.833	13.455	17.2441	Constitutive	Genic_forward
chr12	1441	8.392	8.548	10.9552	Constitutive	Intergenic_genic
chr12	1493	38.229	20.529	26.3102	Constitutive	Intergenic_genic
chr12	1576	40.362	18.062	23.1485	Constitutive	Intergenic_genic
chr12	1596	48.27	24.686	31.6379	Constitutive	Genic_both
chr12	2071	132.985	125.9	161.355	Constitutive	Genic_forward
chr12	2182	14.03	12.291	15.7523	Constitutive	Genic_both
chr12	2554	26.222	18.468	23.6688	Constitutive	Intergenic
chr12	2627	70.591	38.141	48.8819	Constitutive	Intergenic
chr12	2644	101.363	36.536	46.825	Constitutive	Genic_both
chr12	2703	116.713	62.639	80.2789	Constitutive	Intergenic
chr12	2718	69.694	39.779	50.9812	Constitutive	Intergenic_genic
chr12	2735	53.127	37.626	48.2219	Constitutive	Intergenic
chr12	2749	27.394	19.681	25.2234	Constitutive	Intergenic_genic
chr12	2767	141.404	83.387	106.87	Constitutive	Intergenic
chr12	2797	46.484	31.127	39.8927	Constitutive	Intergenic
chr12	3086	26.133	20.429	26.182	Constitutive	Intergenic
chr12	3099	39.87	26.685	34.1998	Constitutive	Intergenic
chr12	3115	26.917	38.537	49.3895	Constitutive	Intergenic_genic
chr12	3128	58.581	43.965	56.346	Constitutive	Genic_reverse
chr12	3140	32.976	33.782	43.2954	Constitutive	Intergenic_genic
chr12	3152	150.618	86.784	111.223	Constitutive	Intergenic_genic
chr12	3209	16.352	20.031	25.672	Constitutive	Intergenic
chr12	3225	103.37	68.104	87.2829	Constitutive	Intergenic
chr12	3786	1.188	9.2	11.7908	LY-induced 4-fold	Intergenic
chr12	3848	2.982	7.636	9.78638	LY-induced 2-fold	Intergenic_genic
chr12	3931	16.546	16.232	20.8031	Constitutive	Intergenic_genic
chr12	3985	63.009	37.416	47.9528	Constitutive	Intergenic
chr12	4007	39.55	25.984	33.3014	Constitutive	Genic_forward
chr12	4062	13.809	8.496	10.8886	Constitutive	Genic_both
chr12	4245	5.407	9.924	12.7187	LY-induced 2-fold	Intergenic
chr12	4254	30.39	18.237	23.3727	Constitutive	Intergenic_genic
chr12	4465	5.032	8.654	11.0911	LY-induced 2-fold	Genic_both
chr12	4488	32.922	17.935	22.9857	Constitutive	Intergenic
chr12	4510	4.014	8.59	11.009	LY-induced 2-fold	Genic_reverse
chr12	4571	4.593	8.803	11.282	LY-induced 2-fold	Genic_forward
chr12	4609	64.08	33.861	43.3966	Constitutive	Intergenic
chr12	4631	26.043	20.351	26.0821	Constitutive	Intergenic_genic
chr12	4640	65.577	41.052	52.6127	Constitutive	Intergenic_genic
chr12	4695	27.864	29.054	37.2359	Constitutive	Genic_forward
chr12	4748	46.288	65.875	84.4261	Constitutive	Genic_both
chr12	4814	685.197	955.289	1224.31	Constitutive	Genic_both
chr12	4823	1322.93	1002.8	1285.2	Constitutive	Genic_both
chr12	4838	261.899	286.851	367.632	Constitutive	Genic_reverse
chr12	4851	93.683	130.618	167.402	Constitutive	Genic_both
chr12	4873	2.646	7.868	10.0837	LY-induced 2-fold	Intergenic_genic
chr12	4893	2.247	10.153	13.0122	LY-induced 4-fold	Intergenic_genic
chr12	4928	375.541	313.458	401.731	Constitutive	Intergenic
chr12	4938	653.232	675.731	866.025	Constitutive	Intergenic_genic
chr12	4949	517.041	457.022	585.725	Constitutive	Intergenic_genic
chr12	4995	410.25	468.334	600.222	Constitutive	Genic_forward
chr12	5012	303.519	302.336	387.477	Constitutive	Genic_forward
chr12	5028	148.401	205.308	263.125	Constitutive	Genic_reverse
chr12	5064	173.329	209.612	268.641	Constitutive	Genic_reverse
chr12	5089	203.347	146.772	188.105	Constitutive	Intergenic
chr12	5102	12.359	8.002	10.2555	Constitutive	Genic_forward
chr12	5116	97.083	90.18	115.576	Constitutive	Intergenic_genic
chr12	5131	96.825	75.769	97.1064	Constitutive	Intergenic
chr12	5143	271.273	261.463	335.094	Constitutive	Intergenic_genic
chr12	5159	587.577	592.08	758.816	Constitutive	Intergenic_genic
chr12	5224	276.776	260.741	334.169	Constitutive	Intergenic
chr12	5245	428.251	414.851	531.678	Constitutive	Genic_forward
chr12	5293	5.1	18.622	23.8662	LY-induced 4-fold	Intergenic_genic
chr12	5309	3.13	12.266	15.7202	LY-induced 4-fold	Intergenic_genic
chr12	5350	326.921	288.792	370.119	Constitutive	Intergenic_genic
chr12	5364	701.09	633.574	811.996	Constitutive	Intergenic
chr12	5373	803.535	834.222	1069.15	Constitutive	Intergenic_genic
chr12	5383	736.622	600.439	769.529	Constitutive	Intergenic_genic
chr12	5404	367.923	303.668	389.184	Constitutive	Genic_reverse
chr12	5441	218.076	208.958	267.803	Constitutive	Genic_forward
chr12	5470	635.014	584.627	749.265	Constitutive	Genic_both
chr12	5498	8.668	14.589	18.6974	LY-induced 2-fold	Genic_both
chr12	5614	248.786	212.732	272.64	Constitutive	Intergenic_genic
chr12	5624	212.514	173.739	222.666	Constitutive	Intergenic_genic
chr12	5648	569.663	565.668	724.967	Constitutive	Intergenic_genic
chr12	5663	425.556	274.675	352.027	Constitutive	Intergenic_genic
chr12	5691	435.121	331.674	425.077	Constitutive	Intergenic_genic
chr12	5710	373.635	426.026	546	Constitutive	Intergenic
chr12	5751	385.804	333.206	427.041	Constitutive	Genic_reverse
chr12	5801	229.587	239.287	306.673	Constitutive	Intergenic_genic
chr12	5813	402.564	400.545	513.343	Constitutive	Genic_both
chr12	6285	67.839	46.557	59.668	Constitutive	Intergenic
chr12	6303	127.033	81.845	104.893	Constitutive	Intergenic
chr12	6312	69.054	53.144	68.11	Constitutive	Genic_reverse
chr12	6326	6.583	10.306	13.2083	LY-induced 2-fold	Genic_reverse
chr12	6395	15.023	24.031	30.7984	LY-induced 2-fold	Intergenic
chr12	6407	5.833	36.486	46.7609	LY-induced 4-fold	Genic_reverse
chr12	6413	5.713	18.293	23.4445	LY-induced 4-fold	Genic_reverse
chr12	6480	213.372	184.549	236.52	Constitutive	Intergenic_genic
chr12	6494	225.288	188.681	241.816	Constitutive	Intergenic
chr12	6517	95.322	126.291	161.856	Constitutive	Genic_forward
chr12	6556	51.132	38.188	48.9422	Constitutive	Intergenic
chr12	6567	79.247	53.065	68.0087	Constitutive	Intergenic
chr12	6650	73.373	53.001	67.9267	Constitutive	Intergenic
chr12	6668	102.258	46.971	60.1986	Constitutive	Intergenic_genic
chr12	6687	7.152	19.502	24.994	LY-induced 2-fold	Genic_reverse
chr12	6721	4.505	10.799	13.8401	LY-induced 2-fold	Intergenic
chr12	6728	4.934	9.639	12.3535	LY-induced 2-fold	Intergenic
chr12	6737	9.038	10.104	12.9494	Constitutive	Genic_reverse
chr12	6763	47.694	33.724	43.2211	Constitutive	Intergenic
chr12	6816	20.005	14.749	18.9025	Constitutive	Intergenic
chr12	6875	99.954	98.289	125.968	Constitutive	Genic_both
chr12	6908	83.568	101.275	129.795	Constitutive	Genic_both
chr12	6920	190.722	143.353	183.723	Constitutive	Intergenic_genic
chr12	6945	195.139	109.606	140.472	Constitutive	Intergenic
chr12	6974	92.182	60.687	77.7771	Constitutive	Intergenic
chr12	7002	335.725	279.36	358.031	Constitutive	Intergenic
chr12	7108	35.415	24.312	31.1585	Constitutive	Genic_reverse
chr12	7214	113.321	80.232	102.826	Constitutive	Intergenic
chr12	7234	35.353	19.707	25.2567	Constitutive	Intergenic_genic
chr12	7409	2.555	11.539	14.7885	LY-induced 4-fold	Intergenic
chr12	7435	4.132	8.413	10.7822	LY-induced 2-fold	Intergenic
chr12	7496	4.597	7.664	9.82227	LY-induced 2-fold	Intergenic
chr12	7593	80.384	80.038	102.578	Constitutive	Intergenic
chr12	7612	28.861	40.517	51.927	Constitutive	Genic_reverse
chr12	7671	97.762	57.225	73.3402	Constitutive	Intergenic_genic
chr12	7752	47.659	30.072	38.5406	Constitutive	Intergenic
chr12	7774	10.696	7.079	9.07253	Constitutive	Genic_forward
chr12	7809	2.979	7.479	9.58517	LY-induced 2-fold	Intergenic
chr12	7834	50.168	38.422	49.2421	Constitutive	Genic_forward
chr12	7888	11.594	9.564	12.2573	Constitutive	Genic_both
chr12	7944	1.717	7.816	10.0171	LY-induced 4-fold	Genic_both
chr12	8012	77.593	71.643	91.8185	Constitutive	Genic_forward
chr12	8058	32.756	30.531	39.1289	Constitutive	Intergenic
chr12	8067	13.339	8.692	11.1398	Constitutive	Genic_forward
chr12	8267	1.027	7.117	9.12123	LY-induced 4-fold	Genic_reverse
chr12	8291	9.932	7.553	9.68001	Constitutive	Intergenic_genic
chr12	8330	4.712	9.334	11.9626	LY-induced 2-fold	Genic_forward
chr12	8343	-0.371	7.496	9.60696	LY-induced 4-fold	Genic_forward
chr12	8480	4.657	7.693	9.85944	LY-induced 2-fold	Intergenic
chr12	8559	2.503	7.038	9.01998	LY-induced 2-fold	Genic_forward
chr12	8696	1.46	8.065	10.3362	LY-induced 4-fold	Genic_reverse
chr12	8861	22.339	13.331	17.0852	Constitutive	Intergenic
chr12	8975	6.18	15.211	19.4946	LY-induced 2-fold	Intergenic_genic
chr12	8996	12.364	9.296	11.9139	Constitutive	Intergenic_genic
chr12	9279	1.306	7.601	9.74153	LY-induced 4-fold	Intergenic
chr12	9315	32.778	29.549	37.8703	Constitutive	Genic_forward
chr12	9386	121.353	123.044	157.695	Constitutive	Intergenic_genic
chr12	9393	41.859	39.859	51.0837	Constitutive	Intergenic_genic
chr12	9438	3.667	8.69	11.1372	LY-induced 2-fold	Intergenic
chr12	9454	30.986	29.839	38.242	Constitutive	Intergenic_genic
chr12	9560	21.128	20.45	26.209	Constitutive	Genic_reverse
chr12	9585	91.749	65.847	84.3903	Constitutive	Intergenic
chr12	9593	37.722	67.097	85.9923	LY-induced 2-fold	Genic_reverse
chr12	9604	93.157	43.755	56.0769	Constitutive	Intergenic
chr12	9624	64.568	66.344	85.0272	Constitutive	Genic_reverse
chr12	9646	176.225	174.026	223.034	Constitutive	Intergenic_genic
chr12	9658	168.411	119.593	153.272	Constitutive	Intergenic
chr12	9890	199.831	178.969	229.369	Constitutive	Intergenic_genic
chr12	9899	236.696	163.436	209.461	Constitutive	Intergenic_genic
chr12	9915	43.375	31.992	41.0013	Constitutive	Genic_reverse
chr12	9932	13.283	16.758	21.4772	Constitutive	Genic_reverse
chr12	10021	3.536	7.047	9.03152	LY-induced 2-fold	Genic_reverse
chr12	10029	5.679	9.102	11.6652	LY-induced 2-fold	Genic_reverse
chr12	10039	20.409	12.162	15.587	Constitutive	Intergenic
chr12	10056	145.416	176.565	226.288	Constitutive	Intergenic_genic
chr12	10076	166.066	96.125	123.195	Constitutive	Intergenic_genic
chr12	10097	89.074	69.704	89.3334	Constitutive	Intergenic_genic
chr12	10107	61.022	34.848	44.6616	Constitutive	Intergenic
chr12	10119	6.723	13.464	17.2556	LY-induced 2-fold	Genic_forward
chr12	10142	13.342	17.394	22.2923	Constitutive	Genic_forward
chr12	10182	19.121	15.327	19.6433	Constitutive	Intergenic_genic
chr12	10209	26.207	21.408	27.4367	Constitutive	Intergenic
chr12	10234	31.994	19.868	25.4631	Constitutive	Genic_forward
chr12	10246	29.296	17.749	22.7473	Constitutive	Intergenic_genic
chr12	10412	13.073	21.125	27.074	LY-induced 2-fold	Genic_both
chr12	10428	128	163.934	210.1	Constitutive	Genic_reverse
chr12	10462	335.176	391.643	501.934	Constitutive	Genic_forward
chr12	10484	169.647	138.536	177.549	Constitutive	Intergenic
chr12	10500	16.326	43.716	56.0269	LY-induced 2-fold	Genic_forward
chr12	10518	103.543	74.271	95.1866	Constitutive	Intergenic
chr12	10579	14.428	30.355	38.9033	LY-induced 2-fold	Intergenic_genic
chr12	10671	36.592	26.809	34.3587	Constitutive	Genic_forward
chr12	10691	7.945	16.676	21.3722	LY-induced 2-fold	Genic_both
chr12	10698	19.89	19.42	24.8889	Constitutive	Genic_both
chr12	10717	3.304	20.948	26.8472	LY-induced 4-fold	Genic_both
chr12	10731	64.086	53.825	68.9827	Constitutive	Intergenic_genic
chr12	10750	36.437	27.784	35.6083	Constitutive	Genic_forward
chr12	10813	22.259	18.995	24.3442	Constitutive	Intergenic_genic
chr12	10902	336.381	303.947	389.542	Constitutive	Intergenic_genic
chr12	10926	143.248	114.522	146.773	Constitutive	Intergenic_genic
chr12	10959	59.975	45.331	58.0967	Constitutive	Genic_forward
chr12	10974	59.245	44.69	57.2752	Constitutive	Genic_reverse
chr12	10999	308.376	223.2	286.056	Constitutive	Intergenic
chr12	11033	311.662	267.916	343.364	Constitutive	Intergenic_genic
chr12	11054	320.665	348.895	447.148	Constitutive	Intergenic
chr12	11072	205.477	237.554	304.452	Constitutive	Intergenic_genic
chr12	11085	394.778	360.004	461.385	Constitutive	Genic_reverse
chr12	11103	303.263	312.86	400.965	Constitutive	Intergenic_genic
chr12	11163	3.683	7.985	10.2337	LY-induced 2-fold	Genic_forward
chr12	11184	352.332	279.357	358.027	Constitutive	Genic_forward
chr12	11207	211.908	204.971	262.693	Constitutive	Intergenic
chr12	11228	223.244	240.527	308.262	Constitutive	Intergenic_genic
chr12	11238	25.7	42.107	53.9648	LY-induced 2-fold	Genic_reverse
chr12	11256	392.794	335.853	430.433	Constitutive	Intergenic
chr12	11283	317.235	277.138	355.183	Constitutive	Intergenic
chr12	11296	11.447	19.083	24.457	LY-induced 2-fold	Intergenic
chr12	11365	86.928	109.122	139.852	Constitutive	Genic_reverse
chr12	11690	59.805	50.868	65.193	Constitutive	Intergenic
chr12	11831	6.26	9.988	12.8007	LY-induced 2-fold	Genic_reverse
chr12	11855	33.245	51.086	65.4724	Constitutive	Genic_reverse
chr12	11882	20.818	16.218	20.7852	Constitutive	Intergenic_genic
chr12	12012	8.067	11.282	14.4591	Constitutive	Intergenic_genic
chr12	12056	118.686	75.456	96.7053	Constitutive	Intergenic_genic
chr12	12097	172.29	156.365	200.399	Constitutive	Genic_reverse
chr12	12110	104.802	93.654	120.028	Constitutive	Genic_forward
chr12	12119	87.68	60.023	76.9262	Constitutive	Genic_reverse
chr12	12143	61.694	61.524	78.8499	Constitutive	Genic_forward
chr12	12174	184.233	148.055	189.749	Constitutive	Intergenic_genic
chr12	12230	287.655	331.085	424.322	Constitutive	Genic_both
chr12	12268	264.648	288.366	369.573	Constitutive	Genic_forward
chr12	12322	265.936	261.813	335.543	Constitutive	Intergenic_genic
chr12	12340	387.819	335.45	429.917	Constitutive	Intergenic
chr12	12386	295.717	334.566	428.784	Constitutive	Intergenic_genic
chr12	12404	362.696	303.215	388.604	Constitutive	Intergenic
chr12	12419	56.341	57.516	73.7132	Constitutive	Genic_forward
chr12	12442	46.384	52.265	66.9834	Constitutive	Genic_both
chr12	12496	11.982	20.749	26.5922	LY-induced 2-fold	Genic_reverse
chr12	12542	336.16	290.061	371.745	Constitutive	Intergenic
chr12	12555	160.867	141.531	181.388	Constitutive	Intergenic_genic
chr12	12564	44.193	33.575	43.0301	Constitutive	Intergenic_genic
chr12	13214	10.681	18.858	24.1686	LY-induced 2-fold	Intergenic_genic
chr12	13268	27.634	54.697	70.1003	LY-induced 2-fold	Intergenic_genic
chr12	13282	19.904	35.067	44.9423	LY-induced 2-fold	Genic_reverse
chr12	13306	117.795	126.943	162.692	Constitutive	Intergenic_genic
chr12	13317	311.768	340.331	436.172	Constitutive	Intergenic_genic
chr12	13334	14.907	16.041	20.5583	Constitutive	Intergenic_genic
chr12	13348	39.72	70.959	90.9419	LY-induced 2-fold	Genic_both
chr12	13384	5.575	17.091	21.904	LY-induced 2-fold	Intergenic
chr13	1910	-1.568	23.861	30.5805	LY-induced 4-fold	Intergenic
chr13	1917	-1.616	17.598	22.5538	LY-induced 4-fold	Intergenic
chr13	1931	1.528	10.426	13.3621	LY-induced 4-fold	Intergenic_genic
chr13	1965	4.433	7.211	9.2417	LY-induced 2-fold	Intergenic
chr13	2018	22.331	23.7	30.3742	Constitutive	Intergenic
chr13	2037	116.359	95.835	122.823	Constitutive	Intergenic
chr13	2069	142.276	127.029	162.802	Constitutive	Intergenic
chr13	2113	122.262	77.227	98.975	Constitutive	Intergenic
chr13	2128	114.311	107.03	137.171	Constitutive	Intergenic_genic
chr13	2149	178.301	106.473	136.457	Constitutive	Intergenic
chr13	2165	326.217	149.756	191.929	Constitutive	Intergenic
chr13	2205	47.356	40.418	51.8002	Constitutive	Intergenic
chr13	2351	3.645	7.606	9.74794	LY-induced 2-fold	Intergenic
chr13	2380	2.262	8.294	10.6297	LY-induced 4-fold	Genic_both
chr13	2396	85.328	54.586	69.958	Constitutive	Genic_reverse
chr13	2416	5.523	10.941	14.0221	LY-induced 2-fold	Genic_forward
chr13	2453	34.703	23.834	30.5459	Constitutive	Intergenic_genic
chr13	2463	21.778	45.751	58.635	LY-induced 2-fold	Genic_forward
chr13	2473	50.084	64.04	82.0744	Constitutive	Genic_forward
chr13	2681	64.161	56.289	72.1406	Constitutive	Intergenic_genic
chr13	2706	18.607	13.659	17.5055	Constitutive	Intergenic
chr13	2778	236.584	204.047	261.509	Constitutive	Intergenic
chr13	2786	79.185	64.064	82.1052	Constitutive	Intergenic
chr13	2804	240.992	245.315	314.398	Constitutive	Intergenic
chr13	2826	11.312	8.42	10.7912	Constitutive	Intergenic
chr13	2835	7.91	7.608	9.7505	Constitutive	Intergenic
chr13	2870	50.9	27.14	34.7829	Constitutive	Intergenic
chr13	2889	17.885	12.222	15.6639	Constitutive	Genic_reverse
chr13	2927	18.985	14.876	19.0653	Constitutive	Intergenic
chr13	3007	13.376	22.051	28.2608	LY-induced 2-fold	Genic_both
chr13	3019	24.514	30.728	39.3814	Constitutive	Intergenic
chr13	3073	60.704	42.863	54.9337	Constitutive	Intergenic_genic
chr13	3100	157.358	132.882	170.303	Constitutive	Intergenic_genic
chr13	3299	93.912	47.641	61.0572	Constitutive	Genic_reverse
chr13	3339	28.068	16.885	21.64	Constitutive	Intergenic
chr13	3367	32.719	16.676	21.3722	Constitutive	Intergenic
chr13	3388	55.084	40.032	51.3055	Constitutive	Genic_reverse
chr13	3430	5.174	9.755	12.5021	LY-induced 2-fold	Intergenic
chr13	3466	6.061	10.925	14.0016	LY-induced 2-fold	Intergenic_genic
chr13	3646	6.754	10.654	13.6543	LY-induced 2-fold	Genic_reverse
chr13	3656	3.933	15.085	19.3331	LY-induced 4-fold	Genic_reverse
chr13	3683	8.04	9.959	12.7636	Constitutive	Genic_reverse
chr13	3698	17.517	13.829	17.7234	Constitutive	Intergenic
chr13	3765	29.262	21.833	27.9814	Constitutive	Intergenic
chr13	3825	3.227	9.639	12.3535	LY-induced 2-fold	Genic_reverse
chr13	3986	21.264	23.503	30.1217	Constitutive	Intergenic
chr13	4019	35.478	35.43	45.4075	Constitutive	Intergenic
chr13	4105	2.18	9.012	11.5499	LY-induced 4-fold	Genic_reverse
chr13	4169	152.968	117.253	150.273	Constitutive	Intergenic
chr13	4178	29.769	49.11	62.9399	LY-induced 2-fold	Intergenic_genic
chr13	4197	90.919	88.794	113.799	Constitutive	Intergenic
chr13	4260	157.85	112.701	144.439	Constitutive	Intergenic
chr13	4284	35.395	23.905	30.6369	Constitutive	Intergenic_genic
chr13	4291	5.389	12.621	16.1752	LY-induced 2-fold	Intergenic
chr13	4307	9.869	8.405	10.7719	Constitutive	Intergenic
chr13	4388	3.464	8.974	11.5012	LY-induced 2-fold	Genic_reverse
chr13	4488	62.905	100.625	128.962	LY-induced 2-fold	Intergenic
chr13	4500	87.442	53.649	68.7572	Constitutive	Intergenic
chr13	4550	133.348	111.922	143.441	Constitutive	Intergenic
chr13	4563	398.899	363.116	465.374	Constitutive	Genic_reverse
chr13	4589	149.123	74.164	95.0494	Constitutive	Intergenic
chr13	4602	165.071	119.873	153.631	Constitutive	Intergenic_genic
chr13	4631	1.42	9.224	11.8216	LY-induced 4-fold	Intergenic
chr13	4642	5.94	12.628	16.1842	LY-induced 2-fold	Genic_reverse
chr13	4668	4.555	15.521	19.8919	LY-induced 4-fold	Genic_both
chr13	4712	39.905	38.47	49.3036	Constitutive	Intergenic
chr13	4734	29.583	15.501	19.8663	Constitutive	Intergenic
chr13	4840	4.089	8.533	10.936	LY-induced 2-fold	Intergenic_genic
chr13	4859	8.921	29.824	38.2228	LY-induced 4-fold	Genic_reverse
chr13	4887	99.021	53.127	68.0882	Constitutive	Intergenic
chr13	4988	110.157	98.222	125.882	Constitutive	Intergenic
chr13	5008	21.702	35.323	45.2704	LY-induced 2-fold	Genic_forward
chr13	5018	177.105	120.002	153.796	Constitutive	Intergenic
chr13	5056	29.934	30.708	39.3557	Constitutive	Intergenic
chr13	5085	5.612	11.894	15.2435	LY-induced 2-fold	Genic_forward
chr13	5099	7.279	14.704	18.8448	LY-induced 2-fold	Genic_forward
chr13	5118	7.857	18.086	23.1792	LY-induced 2-fold	Genic_forward
chr13	5127	8.211	13.388	17.1582	LY-induced 2-fold	Genic_forward
chr13	5158	62.86	35.25	45.1768	Constitutive	Genic_reverse
chr13	5190	81.066	52.537	67.332	Constitutive	Intergenic
chr13	5214	102.391	74.24	95.1468	Constitutive	Intergenic_genic
chr13	5238	150.421	158.903	203.652	Constitutive	Intergenic_genic
chr13	5274	37.154	39.809	51.0197	Constitutive	Intergenic_genic
chr13	5281	-1.777	22.772	29.1849	LY-induced 4-fold	Genic_reverse
chr13	5307	22.015	36.751	47.1005	LY-induced 2-fold	Intergenic_genic
chr13	5318	27.911	14.202	18.2014	Constitutive	Intergenic
chr13	5338	8.801	7.915	10.144	Constitutive	Intergenic
chr13	6439	3.127	16.319	20.9146	LY-induced 4-fold	Intergenic_genic
chr13	7363	6.596	10.384	13.3083	LY-induced 2-fold	Intergenic_genic
chr13	7369	3.528	7.702	9.87097	LY-induced 2-fold	Intergenic_genic
chr13	7584	17.027	14.549	18.6462	Constitutive	Intergenic
chr13	7609	107.071	52.998	67.9228	Constitutive	Intergenic
chr13	7635	5.625	11.483	14.7167	LY-induced 2-fold	Genic_forward
chr13	7761	112.344	80.817	103.576	Constitutive	Intergenic_genic
chr13	7792	37.945	25.479	32.6542	Constitutive	Intergenic
chr13	8052	25.164	13.444	17.23	Constitutive	Intergenic
chr13	8215	16.876	68.773	88.1403	LY-induced 4-fold	Intergenic
chr13	9388	15.349	7.529	9.64925	Constitutive	Intergenic_genic
chr13	9521	28.937	17.081	21.8912	Constitutive	Intergenic
chr13	9552	4.901	10.269	13.1609	LY-induced 2-fold	Intergenic
chr13	9565	30.346	29.262	37.5025	Constitutive	Intergenic
chr13	9715	3.421	7.143	9.15455	LY-induced 2-fold	Genic_forward
chr13	9792	13.287	21.995	28.189	LY-induced 2-fold	Genic_forward
chr13	9833	3.671	9.604	12.3086	LY-induced 2-fold	Intergenic_genic
chr13	9854	94.645	68.226	87.4392	Constitutive	Intergenic_genic
chr13	9910	7.671	21.603	27.6867	LY-induced 2-fold	Genic_forward
chr13	9924	173.64	139.141	178.325	Constitutive	Intergenic_genic
chr13	9931	162.088	131.363	168.356	Constitutive	Intergenic
chr13	9943	77.074	56.777	72.766	Constitutive	Intergenic
chr13	9962	1.514	8.581	10.9975	LY-induced 4-fold	Genic_reverse
chr13	10007	233.3	156.744	200.885	Constitutive	Intergenic_genic
chr13	10024	131.64	89.996	115.34	Constitutive	Intergenic_genic
chr13	10038	14.337	19.376	24.8325	Constitutive	Genic_both
chr13	10047	18.87	35.814	45.8996	LY-induced 2-fold	Genic_forward
chr13	10061	171.854	106.193	136.098	Constitutive	Intergenic
chr13	10211	33.061	16.978	21.7592	Constitutive	Intergenic_genic
chr13	10385	4.483	8.897	11.4025	LY-induced 2-fold	Intergenic
chr13	10410	15.262	12.746	16.3354	Constitutive	Intergenic_genic
chr13	10705	12.18	7.723	9.89788	Constitutive	Intergenic
chr13	10713	16.99	8.844	11.3346	Constitutive	Intergenic
chr13	10992	4.702	14.596	18.7064	LY-induced 2-fold	Intergenic
chr13	11136	28.345	33.506	42.9417	Constitutive	Genic_reverse
chr13	11153	33.759	19.532	25.0324	Constitutive	Intergenic_genic
chr13	11172	5.265	10.578	13.5569	LY-induced 2-fold	Intergenic
chr13	11333	70.494	49.256	63.127	Constitutive	Genic_forward
chr13	11365	20.465	47.725	61.1649	LY-induced 2-fold	Genic_forward
chr13	11382	141.93	139.047	178.204	Constitutive	Intergenic_genic
chr13	11395	95.771	97.898	125.467	Constitutive	Intergenic
chr13	11422	104.849	114.271	146.451	Constitutive	Intergenic
chr13	11463	86.925	71.164	91.2046	Constitutive	Intergenic_genic
chr13	11475	11.348	20.032	25.6732	LY-induced 2-fold	Intergenic_genic
chr13	11491	91.235	86.919	111.396	Constitutive	Intergenic
chr13	11511	96.09	106.453	136.431	Constitutive	Intergenic
chr14	1979	11.46	10.213	13.0891	Constitutive	Intergenic_genic
chr14	2013	-1.722	8.874	11.373	LY-induced 4-fold	Genic_both
chr14	2091	104.286	100.903	129.318	Constitutive	Intergenic_genic
chr14	2164	73.462	72.568	93.004	Constitutive	Intergenic_genic
chr14	2180	144.513	157.313	201.614	Constitutive	Genic_forward
chr14	2200	73.468	82.891	106.234	Constitutive	Genic_both
chr14	2336	291.561	213.699	273.879	Constitutive	Intergenic_genic
chr14	2352	437.298	407.663	522.466	Constitutive	Intergenic_genic
chr14	2403	51.5	49.365	63.2667	Constitutive	Genic_both
chr14	2480	221.103	182.432	233.807	Constitutive	Genic_reverse
chr14	2488	111.116	73.892	94.7008	Constitutive	Genic_forward
chr14	2929	19.934	12.551	16.0855	Constitutive	Genic_both
chr14	3079	24.211	11.667	14.9526	Constitutive	Intergenic
chr14	3102	28.103	20.3	26.0167	Constitutive	Genic_reverse
chr14	3123	68.324	37.885	48.5538	Constitutive	Genic_reverse
chr14	3183	13.825	17.717	22.7063	Constitutive	Genic_reverse
chr14	3248	24.892	9.483	12.1535	Constitutive	Intergenic_genic
chr14	3266	44.753	24.695	31.6494	Constitutive	Intergenic
chr14	3296	2.932	7.486	9.59414	LY-induced 2-fold	Genic_both
chr14	3403	12.516	7.464	9.56595	Constitutive	Genic_forward
chr14	3513	321.444	271.993	348.589	Constitutive	Intergenic
chr14	3585	451.392	316.561	405.708	Constitutive	Intergenic
chr14	3629	103.025	79.762	102.224	Constitutive	Intergenic_genic
chr14	3654	7.527	14.32	18.3527	LY-induced 2-fold	Intergenic_genic
chr14	3699	2.307	7.311	9.36986	LY-induced 4-fold	Genic_both
chr14	3968	167.966	129.936	166.527	Constitutive	Intergenic
chr14	4539	19.049	15.227	19.5151	Constitutive	Intergenic_genic
chr14	5007	8.903	20.782	26.6344	LY-induced 2-fold	Genic_both
chr14	5024	79.518	56.813	72.8122	Constitutive	Intergenic_genic
chr14	5047	141.58	86.771	111.207	Constitutive	Genic_reverse
chr14	5071	10.71	9.736	12.4778	Constitutive	Intergenic_genic
chr14	5101	44.394	70.933	90.9085	LY-induced 2-fold	Genic_both
chr14	5117	78.787	56.96	73.0006	Constitutive	Intergenic
chr14	5133	104.861	62.809	80.4967	Constitutive	Genic_both
chr14	5170	10.058	16.058	20.5801	LY-induced 2-fold	Intergenic
chr14	5185	90.959	75.227	96.4118	Constitutive	Genic_reverse
chr14	5202	16.906	12.472	15.9843	Constitutive	Genic_both
chr14	5317	62.726	44.026	56.4242	Constitutive	Intergenic_genic
chr14	5332	43.767	40.29	51.6361	Constitutive	Intergenic
chr14	5343	44.576	38.853	49.7944	Constitutive	Intergenic
chr14	5503	77.225	77.724	99.612	Constitutive	Intergenic
chr14	5528	176.624	145.506	186.482	Constitutive	Intergenic
chr14	5538	41.519	45.383	58.1634	Constitutive	Intergenic
chr14	5559	153.05	169.729	217.527	Constitutive	Intergenic
chr14	5573	42.033	30.218	38.7277	Constitutive	Intergenic_genic
chr14	5786	5.047	8.502	10.8963	LY-induced 2-fold	Intergenic_genic
chr14	5830	2.444	7.181	9.20325	LY-induced 2-fold	Genic_reverse
chr14	5866	40.366	28.297	36.2658	Constitutive	Genic_both
chr14	5887	39.347	32.421	41.5511	Constitutive	Intergenic_genic
chr14	5921	16.796	7.277	9.32629	Constitutive	Intergenic
chr14	5961	64.979	40.888	52.4025	Constitutive	Intergenic_genic
chr14	5976	4.088	7.601	9.74153	LY-induced 2-fold	Genic_forward
chr14	6004	17.574	10.292	13.1903	Constitutive	Genic_reverse
chr14	6113	57.307	48.016	61.5379	Constitutive	Intergenic_genic
chr14	6160	44.834	24.528	31.4354	Constitutive	Intergenic
chr14	6179	39.894	18.901	24.2237	Constitutive	Genic_both
chr14	6223	62.82	45.101	57.802	Constitutive	Genic_forward
chr14	6229	32.095	22.617	28.9862	Constitutive	Genic_forward
chr14	6380	17.91	9.551	12.2407	Constitutive	Intergenic
chr14	6424	51.626	47.79	61.2482	Constitutive	Intergenic
chr14	6483	121.787	109.136	139.87	Constitutive	Genic_both
chr14	6494	12.86	21.097	27.0382	LY-induced 2-fold	Genic_both
chr14	6515	82.25	99.394	127.384	Constitutive	Intergenic
chr14	6544	48.084	57.024	73.0826	Constitutive	Genic_both
chr14	6572	26.548	22.08	28.298	Constitutive	Genic_reverse
chr14	6626	18.889	18.098	23.1946	Constitutive	Intergenic
chr14	6684	6.138	18.198	23.3228	LY-induced 2-fold	Genic_reverse
chr14	6696	8.441	21.711	27.8251	LY-induced 2-fold	Genic_both
chr14	6789	178.022	141.411	181.234	Constitutive	Intergenic
chr14	6800	94.639	100.758	129.133	Constitutive	Genic_reverse
chr14	6809	125.009	118.066	151.315	Constitutive	Intergenic_genic
chr14	6820	118.462	79.759	102.22	Constitutive	Genic_both
chr14	6829	28.261	29.288	37.5358	Constitutive	Intergenic_genic
chr14	6841	5.44	8.983	11.5127	LY-induced 2-fold	Genic_forward
chr14	6861	15.287	20.544	26.3294	Constitutive	Genic_forward
chr14	6872	13.719	25.349	32.4876	LY-induced 2-fold	Genic_forward
chr14	6887	4.803	20.034	25.6758	LY-induced 4-fold	Genic_forward
chr14	6916	279.202	232.797	298.355	Constitutive	Genic_both
chr14	6929	175.318	112.678	144.409	Constitutive	Intergenic
chr14	6965	155.648	97.806	125.349	Constitutive	Intergenic_genic
chr14	6973	133.235	111.804	143.289	Constitutive	Genic_both
chr14	6982	136.297	138.549	177.566	Constitutive	Genic_forward
chr14	7019	34.282	25.525	32.7131	Constitutive	Intergenic_genic
chr14	7118	16.889	15.871	20.3405	Constitutive	Intergenic_genic
chr14	7136	43.14	26.981	34.5792	Constitutive	Intergenic
chr14	7161	24.402	23.699	30.3729	Constitutive	Intergenic_genic
chr14	7179	11.688	18.402	23.5842	LY-induced 2-fold	Genic_both
chr14	7222	14.765	18.912	24.2378	Constitutive	Intergenic
chr14	7339	87.84	84.234	107.955	Constitutive	Intergenic
chr14	7351	340.518	304.851	390.701	Constitutive	Intergenic_genic
chr14	7371	369.103	318.054	407.622	Constitutive	Intergenic_genic
chr14	7394	327.717	304.694	390.499	Constitutive	Genic_both
chr14	7402	262.399	287.822	368.876	Constitutive	Genic_both
chr14	7431	277.84	215.713	276.46	Constitutive	Intergenic_genic
chr14	7473	388.978	353.858	453.508	Constitutive	Intergenic_genic
chr14	7488	91.226	130.741	167.559	Constitutive	Intergenic_genic
chr14	7500	113.157	355.841	456.05	LY-induced 4-fold	Genic_reverse
chr14	7510	799.134	746.87	957.197	Constitutive	Intergenic
chr14	7523	259.57	229.772	294.478	Constitutive	Intergenic
chr14	7554	85.159	94.917	121.647	Constitutive	Genic_both
chr14	7657	137.395	128.995	165.321	Constitutive	Intergenic
chr14	7680	68.348	88.698	113.676	Constitutive	Genic_forward
chr14	7705	5.789	11.139	14.2759	LY-induced 2-fold	Genic_reverse
chr14	7725	26.528	48.704	62.4196	LY-induced 2-fold	Genic_both
chr14	7743	519.431	527.628	676.214	Constitutive	Intergenic_genic
chr14	7760	170.425	194.439	249.195	Constitutive	Genic_both
chr14	7780	123.258	168.245	215.625	Constitutive	Intergenic_genic
chr14	7795	658.828	681.548	873.48	Constitutive	Intergenic_genic
chr14	7826	182.886	131.092	168.009	Constitutive	Intergenic
chr14	7852	2.487	7.785	9.97734	LY-induced 4-fold	Intergenic
chr14	7858	3.25	7.213	9.24426	LY-induced 2-fold	Intergenic
chr14	7872	4.762	8.212	10.5246	LY-induced 2-fold	Genic_forward
chr14	8141	9.829	15.528	19.9009	LY-induced 2-fold	Genic_reverse
chr14	8573	17.648	19.138	24.5275	Constitutive	Intergenic
chr14	8581	7.36	14.938	19.1447	LY-induced 2-fold	Intergenic
chr14	8824	99.301	109.995	140.971	Constitutive	Genic_reverse
chr14	8903	101.105	93.111	119.332	Constitutive	Intergenic_genic
chr14	8950	22.701	16.035	20.5506	Constitutive	Intergenic
chr14	8980	9.739	19.668	25.2067	LY-induced 2-fold	Genic_reverse
chr14	8991	20.155	47.118	60.387	LY-induced 2-fold	Genic_reverse
chr14	9010	46.886	28.996	37.1616	Constitutive	Genic_reverse
chr14	9043	19.384	22.253	28.5197	Constitutive	Intergenic_genic
chr14	9053	99.007	85.23	109.232	Constitutive	Intergenic_genic
chr14	9083	285.254	194.467	249.231	Constitutive	Intergenic
chr14	9099	278.615	209.837	268.929	Constitutive	Intergenic
chr14	9130	513.125	382.17	489.793	Constitutive	Intergenic_genic
chr14	9156	329.217	318.687	408.433	Constitutive	Genic_forward
chr14	9172	1172.38	816.318	1046.2	Constitutive	Genic_both
chr14	9191	223.431	290.178	371.895	Constitutive	Intergenic
chr14	9200	23.356	38.08	48.8038	LY-induced 2-fold	Intergenic
chr14	9224	5.59	9.901	12.6892	LY-induced 2-fold	Genic_reverse
chr14	9242	53.407	46.409	59.4783	Constitutive	Intergenic_genic
chr14	9258	103.472	71.866	92.1043	Constitutive	Intergenic_genic
chr14	9339	105.062	99.391	127.381	Constitutive	Intergenic_genic
chr14	9360	332.834	221.301	283.622	Constitutive	Intergenic
chr14	9383	16.147	16.984	21.7669	Constitutive	Genic_forward
chr14	9395	10.676	11.94	15.3024	Constitutive	Genic_forward
chr14	9401	4.787	11.549	14.8013	LY-induced 2-fold	Genic_forward
chr14	9443	685.881	963.596	1234.96	Constitutive	Genic_reverse
chr14	9459	334.432	241.999	310.149	Constitutive	Intergenic_genic
chr14	9505	11.762	10.858	13.9157	Constitutive	Genic_forward
chr14	9512	7.885	19.614	25.1375	LY-induced 2-fold	Intergenic_genic
chr14	9536	15.456	11.166	14.3105	Constitutive	Intergenic
chr14	9565	19.142	32.725	41.9407	LY-induced 2-fold	Intergenic_genic
chr14	9573	30.15	53.24	68.233	LY-induced 2-fold	Genic_reverse
chr14	9599	264.787	152.64	195.625	Constitutive	Intergenic_genic
chr14	9616	9.421	13.01	16.6738	Constitutive	Intergenic_genic
chr14	9636	9.054	9.661	12.3816	Constitutive	Genic_forward
chr14	9649	6.508	10.228	13.1083	LY-induced 2-fold	Intergenic_genic
chr14	9670	7.031	14.231	18.2386	LY-induced 2-fold	Genic_both
chr14	9687	95.905	95.946	122.965	Constitutive	Genic_forward
chr14	9710	18.255	18.329	23.4907	Constitutive	Intergenic
chr14	9740	11.722	16.485	21.1274	Constitutive	Genic_forward
chr14	9747	7.105	12.295	15.7574	LY-induced 2-fold	Intergenic
chr14	9754	7.159	13.729	17.5952	LY-induced 2-fold	Intergenic
chr14	9761	11.579	14.867	19.0537	Constitutive	Intergenic
chr14	9775	5.391	9.776	12.529	LY-induced 2-fold	Intergenic
chr14	9792	5.192	10.075	12.9122	LY-induced 2-fold	Intergenic
chr14	9803	2.607	10.692	13.703	LY-induced 4-fold	Genic_forward
chr14	9816	4.228	11.681	14.9705	LY-induced 2-fold	Intergenic_genic
chr14	9842	2.888	9.49	12.1625	LY-induced 4-fold	Genic_reverse
chr14	9853	3.292	8.876	11.3756	LY-induced 2-fold	Intergenic
chr14	9876	4.995	10.106	12.952	LY-induced 2-fold	Intergenic
chr14	9882	4.095	7.948	10.1862	LY-induced 2-fold	Intergenic_genic
chr14	9903	3.568	11.276	14.4514	LY-induced 4-fold	Intergenic
chr14	9933	4.938	11.847	15.1832	LY-induced 2-fold	Intergenic
chr14	9960	10.858	9.997	12.8123	Constitutive	Intergenic
chr14	9985	26.296	27.533	35.2866	Constitutive	Intergenic
chr14	10010	919.086	819.741	1050.59	Constitutive	Intergenic_genic
chr14	10063	750.351	874.942	1121.34	Constitutive	Intergenic_genic
chr14	10151	11.577	13.825	17.7183	Constitutive	Intergenic_genic
chr14	10165	10.733	13.316	17.0659	Constitutive	Intergenic
chr14	10175	1.717	9.51	12.1881	LY-induced 4-fold	Intergenic_genic
chr14	10187	5.841	10.191	13.0609	LY-induced 2-fold	Intergenic
chr14	10202	12.365	16.284	20.8698	Constitutive	Intergenic_genic
chr14	10225	167.412	244.129	312.879	Constitutive	Genic_forward
chr14	10278	1435.66	934.481	1197.64	Constitutive	Intergenic_genic
chr14	10324	1017.7	1017.67	1304.26	Constitutive	Intergenic_genic
chr14	10356	635.876	735.383	942.475	Constitutive	Intergenic
chr14	10385	1260.88	1242.07	1591.85	Constitutive	Intergenic_genic
chr14	10402	1370.43	1488.01	1907.05	Constitutive	Intergenic_genic
chr14	10421	80.182	100.588	128.915	Constitutive	Intergenic_genic
chr14	10435	1134.28	1320.94	1692.93	Constitutive	Intergenic_genic
chr14	10459	155.579	262.066	335.867	LY-induced 2-fold	Intergenic_genic
chr14	10491	9.887	28.352	36.3362	LY-induced 2-fold	Intergenic
chr14	10527	1278.27	1537.94	1971.04	Constitutive	Intergenic_genic
chr14	10545	1254.43	1209.21	1549.73	Constitutive	Intergenic_genic
chr14	10552	1308.4	1216.79	1559.45	Constitutive	Intergenic_genic
chr14	10586	474.73	895.126	1147.2	LY-induced 2-fold	Genic_forward
chr14	10611	33.379	91.186	116.865	LY-induced 2-fold	Intergenic_genic
chr14	10636	6.244	19.459	24.9389	LY-induced 2-fold	Intergenic_genic
chr14	10654	47.006	68.917	88.3248	Constitutive	Intergenic_genic
chr14	10674	3.199	9.965	12.7713	LY-induced 2-fold	Intergenic_genic
chr14	10683	3.889	10.773	13.8068	LY-induced 2-fold	Intergenic_genic
chr14	10694	1.648	8.311	10.6515	LY-induced 4-fold	Intergenic_genic
chr14	10717	2.834	9.368	12.0061	LY-induced 4-fold	Intergenic_genic
chr14	10726	5.177	11.592	14.8564	LY-induced 2-fold	Intergenic_genic
chr15	2032	35.437	9.763	12.5124	Constitutive	Intergenic
chr15	2055	86.49	70.197	89.9653	Constitutive	Intergenic_genic
chr15	2210	-1.513	69.633	89.2424	LY-induced 4-fold	Intergenic
chr15	2234	10.9	11.807	15.132	Constitutive	Genic_forward
chr15	2254	38.839	29.128	37.3308	Constitutive	Intergenic
chr15	2304	42.35	30.269	38.7931	Constitutive	Intergenic_genic
chr15	2314	37.638	63.086	80.8517	LY-induced 2-fold	Genic_reverse
chr15	2327	22.139	43.72	56.032	LY-induced 2-fold	Intergenic_genic
chr15	2341	48.381	72.294	92.6528	Constitutive	Intergenic_genic
chr15	2875	-1.726	19.526	25.0247	LY-induced 4-fold	Intergenic
chr15	2884	69.626	33.813	43.3351	Constitutive	Intergenic_genic
chr15	2896	13.493	71.53	91.6737	LY-induced 4-fold	Genic_reverse
chr15	2942	43.869	71.184	91.2302	LY-induced 2-fold	Intergenic_genic
chr15	2975	4.543	12.427	15.9266	LY-induced 2-fold	Genic_reverse
chr15	2998	102.383	79.066	101.332	Constitutive	Intergenic_genic
chr15	3014	63.27	65.019	83.3291	Constitutive	Genic_reverse
chr15	3022	70.144	57.452	73.6311	Constitutive	Genic_reverse
chr15	3047	287.297	211.044	270.476	Constitutive	Intergenic_genic
chr15	3071	15.839	66.24	84.8939	LY-induced 4-fold	Intergenic_genic
chr15	3078	17.698	7.073	9.06484	Constitutive	Genic_forward
chr15	3093	16.201	25.848	33.1271	LY-induced 2-fold	Genic_forward
chr15	3099	-1.737	8.022	10.2811	LY-induced 4-fold	Genic_forward
chr15	3132	35.603	18.49	23.697	Constitutive	Genic_both
chr15	3155	3.954	14.806	18.9755	LY-induced 4-fold	Intergenic
chr15	3168	11.635	21.83	27.9776	LY-induced 2-fold	Genic_forward
chr15	3201	-1.706	9.884	12.6674	LY-induced 4-fold	Genic_reverse
chr15	3228	8.998	9.822	12.588	Constitutive	Intergenic
chr15	3252	-1.236	7.196	9.22248	LY-induced 4-fold	Intergenic
chr15	3300	66.016	31.184	39.9658	Constitutive	Intergenic
chr15	3316	33.622	28.389	36.3837	Constitutive	Genic_reverse
chr15	3342	69.654	35.76	45.8304	Constitutive	Genic_reverse
chr15	3350	35.59	25.806	33.0733	Constitutive	Intergenic
chr15	3411	34.009	32.142	41.1936	Constitutive	Genic_forward
chr15	3451	196.208	170.223	218.16	Constitutive	Intergenic_genic
chr15	3488	41.809	54.582	69.9529	Constitutive	Genic_reverse
chr15	3509	56.981	37.734	48.3603	Constitutive	Genic_both
chr15	3529	34.856	27.419	35.1405	Constitutive	Intergenic_genic
chr15	3830	0.706	14.08	18.0451	LY-induced 4-fold	Genic_forward
chr15	3855	6.547	10.777	13.8119	LY-induced 2-fold	Intergenic_genic
chr15	3998	5.342	8.428	10.8014	LY-induced 2-fold	Genic_reverse
chr15	4009	35.231	24.798	31.7814	Constitutive	Genic_reverse
chr15	4022	195.426	143.878	184.396	Constitutive	Intergenic_genic
chr15	4040	368.537	287.206	368.086	Constitutive	Genic_reverse
chr15	4088	231.226	195.198	250.168	Constitutive	Intergenic
chr15	4170	99.236	111.721	143.183	Constitutive	Intergenic_genic
chr15	4190	382.451	379.976	486.982	Constitutive	Intergenic
chr15	4217	723.393	870.659	1115.85	Constitutive	Genic_reverse
chr15	4228	92.017	112.617	144.331	Constitutive	Genic_both
chr15	4245	137.057	121.071	155.166	Constitutive	Intergenic_genic
chr15	4269	172.2	151.761	194.499	Constitutive	Genic_forward
chr15	4279	99.552	73.167	93.7717	Constitutive	Intergenic_genic
chr15	4287	81.632	50.078	64.1805	Constitutive	Intergenic_genic
chr15	4309	20.213	36.084	46.2457	LY-induced 2-fold	Genic_reverse
chr15	4322	103.913	78.414	100.496	Constitutive	Intergenic_genic
chr15	4342	185.694	162.981	208.878	Constitutive	Genic_both
chr15	4361	117.405	128.729	164.981	Constitutive	Intergenic
chr15	4382	215.361	247.717	317.477	Constitutive	Genic_forward
chr15	4398	22.396	282.969	362.656	LY-induced 4-fold	Genic_reverse
chr15	4409	84.047	70.48	90.328	Constitutive	Genic_both
chr15	4421	26.662	26.893	34.4664	Constitutive	Genic_reverse
chr15	4451	260.557	298.53	382.599	Constitutive	Intergenic
chr15	4472	84.383	85.304	109.327	Constitutive	Intergenic_genic
chr15	4502	128.639	96.263	123.372	Constitutive	Intergenic_genic
chr15	4548	108.496	99.443	127.447	Constitutive	Genic_both
chr15	4586	83.855	33.693	43.1813	Constitutive	Genic_forward
chr15	4880	5.04	12.688	16.2611	LY-induced 2-fold	Genic_reverse
chr15	4936	106.721	71.586	91.7454	Constitutive	Intergenic
chr15	4946	10.896	12.914	16.5507	Constitutive	Genic_forward
chr15	5046	25.362	35.635	45.6702	Constitutive	Genic_reverse
chr15	5055	72.629	41.938	53.7482	Constitutive	Genic_reverse
chr15	5099	92.318	93.355	119.645	Constitutive	Intergenic_genic
chr15	5117	182.957	172.511	221.092	Constitutive	Intergenic
chr15	5141	80.7	42.515	54.4877	Constitutive	Genic_forward
chr15	5156	6.807	12.143	15.5626	LY-induced 2-fold	Genic_both
chr15	5230	297.515	323.724	414.888	Constitutive	Genic_forward
chr15	5241	543.927	419.187	537.235	Constitutive	Intergenic_genic
chr15	5302	77.803	42.379	54.3134	Constitutive	Intergenic
chr15	5559	77.019	54.716	70.1246	Constitutive	Genic_reverse
chr15	5572	53.03	50.175	64.3049	Constitutive	Genic_both
chr15	5582	84.613	64.939	83.2266	Constitutive	Intergenic
chr15	5589	109.533	71.267	91.3366	Constitutive	Intergenic_genic
chr15	5631	206.009	157.122	201.369	Constitutive	Intergenic
chr15	5654	11.215	20.515	26.2923	LY-induced 2-fold	Intergenic_genic
chr15	5679	41.471	39.354	50.4365	Constitutive	Intergenic
chr15	5719	39.291	63.313	81.1427	LY-induced 2-fold	Genic_reverse
chr15	5780	19.418	34.301	43.9606	LY-induced 2-fold	Genic_forward
chr15	5800	13.293	7.884	10.1042	Constitutive	Genic_forward
chr15	5865	6.201	11.728	15.0307	LY-induced 2-fold	Genic_reverse
chr15	5948	6.396	14.181	18.1745	LY-induced 2-fold	Genic_reverse
chr15	5971	142.478	73.095	93.6794	Constitutive	Genic_both
chr15	5983	43.758	35.272	45.205	Constitutive	Intergenic
chr15	6070	195.076	124.991	160.19	Constitutive	Intergenic_genic
chr15	6123	4.73	7.779	9.96965	LY-induced 2-fold	Genic_reverse
chr15	6266	35.577	15.473	19.8304	Constitutive	Intergenic_genic
chr15	6285	3.435	11.651	14.9321	LY-induced 4-fold	Genic_forward
chr15	6292	7.368	15.362	19.6881	LY-induced 2-fold	Genic_forward
chr15	6324	123.702	60.368	77.3683	Constitutive	Intergenic
chr15	6331	99.481	61.087	78.2898	Constitutive	Intergenic
chr15	6340	165.762	76.871	98.5187	Constitutive	Intergenic_genic
chr15	6347	99.759	75.172	96.3413	Constitutive	Intergenic
chr15	6390	12.923	17.702	22.6871	Constitutive	Intergenic_genic
chr15	6434	61.198	39.343	50.4224	Constitutive	Genic_reverse
chr15	6445	112.621	82.495	105.727	Constitutive	Intergenic_genic
chr15	6468	127.908	121.919	156.253	Constitutive	Intergenic_genic
chr15	6502	77.612	132.569	169.902	LY-induced 2-fold	Intergenic_genic
chr15	6511	300.572	271.294	347.693	Constitutive	Intergenic_genic
chr15	6572	193.88	154.577	198.108	Constitutive	Intergenic_genic
chr15	6582	211.94	176.325	225.98	Constitutive	Intergenic_genic
chr15	6592	47.361	69.354	88.8849	Constitutive	Genic_forward
chr15	6626	57.097	45.882	58.8029	Constitutive	Genic_reverse
chr15	6644	12.189	27.349	35.0508	LY-induced 2-fold	Genic_reverse
chr15	6666	100.714	120.465	154.389	Constitutive	Genic_reverse
chr15	6689	95.977	65.297	83.6854	Constitutive	Genic_forward
chr15	6725	248.469	159.151	203.97	Constitutive	Intergenic_genic
chr15	6733	304.672	170.98	219.13	Constitutive	Genic_reverse
chr15	6784	80.55	50.377	64.5637	Constitutive	Intergenic_genic
chr15	6813	183.26	126.672	162.344	Constitutive	Genic_both
chr15	6832	31.05	17.566	22.5128	Constitutive	Intergenic
chr15	6864	13.553	17.177	22.0142	Constitutive	Genic_reverse
chr15	6887	122.244	96.522	123.704	Constitutive	Intergenic
chr15	6901	12.881	24.392	31.2611	LY-induced 2-fold	Genic_forward
chr15	6959	85.359	60.438	77.458	Constitutive	Genic_both
chr15	6968	7.399	15.043	19.2793	LY-induced 2-fold	Genic_forward
chr15	6976	15.138	13.443	17.2287	Constitutive	Intergenic_genic
chr15	7080	48.433	12.513	16.0368	Constitutive	Intergenic_genic
chr15	7090	13.478	9.898	12.6854	Constitutive	Intergenic_genic
chr15	7141	76.276	20.227	25.9232	Constitutive	Genic_both
chr15	7154	13.486	27.541	35.2969	LY-induced 2-fold	Genic_forward
chr15	7175	10.177	13.877	17.7849	Constitutive	Genic_forward
chr15	7189	10.427	15.908	20.3879	Constitutive	Genic_forward
chr15	7211	64.253	57.234	73.3517	Constitutive	Genic_forward
chr15	7309	18.954	24.471	31.3623	Constitutive	Genic_forward
chr15	7331	6.258	10.025	12.8482	LY-induced 2-fold	Intergenic
chr15	7363	28.558	69.541	89.1245	LY-induced 2-fold	Genic_both
chr15	7383	5.003	9.863	12.6405	LY-induced 2-fold	Genic_forward
chr15	7398	80.43	89.728	114.996	Constitutive	Intergenic_genic
chr15	7425	135.802	128.854	165.141	Constitutive	Intergenic_genic
chr15	7469	651.868	603.201	773.069	Constitutive	Intergenic
chr15	7482	60.309	123.428	158.187	LY-induced 2-fold	Intergenic
chr15	7491	431.224	479.164	614.102	Constitutive	Genic_both
chr15	7512	671.317	774.942	993.174	Constitutive	Genic_forward
chr15	7563	114.667	103.244	132.319	Constitutive	Intergenic_genic
chr15	7575	40.397	61.212	78.45	Constitutive	Intergenic_genic
chr15	7597	420.724	408.765	523.878	Constitutive	Intergenic_genic
chr15	7662	148.285	128.769	165.032	Constitutive	Intergenic
chr15	7721	90.449	69.36	88.8926	Constitutive	Intergenic
chr15	7731	109.079	107.979	138.387	Constitutive	Genic_forward
chr15	7791	35.294	67.031	85.9077	LY-induced 2-fold	Intergenic_genic
chr15	7803	18.931	70.119	89.8653	LY-induced 4-fold	Genic_reverse
chr15	7809	18.471	58.248	74.6513	LY-induced 4-fold	Genic_both
chr15	7828	132.74	104.86	134.39	Constitutive	Genic_both
chr15	7839	95.871	72.553	92.9847	Constitutive	Genic_both
chr15	7861	11.032	21.446	27.4854	LY-induced 2-fold	Intergenic
chr15	7906	41.749	69.566	89.1566	LY-induced 2-fold	Intergenic_genic
chr15	7997	7.066	7.402	9.48649	Constitutive	Intergenic_genic
chr15	8033	62.571	50.085	64.1895	Constitutive	Intergenic
chr15	8109	5.778	9.906	12.6956	LY-induced 2-fold	Genic_forward
chr15	8241	85.976	53.249	68.2445	Constitutive	Intergenic
chr15	8258	25.48	25.066	32.1249	Constitutive	Intergenic_genic
chr15	8322	54.178	31.466	40.3272	Constitutive	Genic_both
chr15	8334	139.651	163.796	209.923	Constitutive	Genic_both
chr15	8348	133.217	115.261	147.72	Constitutive	Intergenic_genic
chr15	8363	42.193	65.037	83.3522	Constitutive	Genic_both
chr15	8377	127.783	91.81	117.665	Constitutive	Genic_forward
chr15	8389	17.86	22.875	29.3169	Constitutive	Genic_forward
chr15	8492	17.396	35.867	45.9676	LY-induced 2-fold	Intergenic_genic
chr15	8514	103.878	70.155	89.9114	Constitutive	Intergenic
chr15	8528	154.292	147.348	188.843	Constitutive	Intergenic
chr15	8537	65.757	70.07	89.8025	Constitutive	Genic_forward
chr15	8552	128.891	78.123	100.123	Constitutive	Intergenic_genic
chr15	8589	380.311	190.327	243.925	Constitutive	Intergenic
chr15	8638	82.416	48.528	62.194	Constitutive	Intergenic
chr15	8977	211.261	208.959	267.804	Constitutive	Intergenic_genic
chr15	9001	107.377	106.232	136.148	Constitutive	Genic_reverse
chr15	9071	453.027	245.348	314.441	Constitutive	Intergenic_genic
chr15	9093	213.657	189.05	242.289	Constitutive	Intergenic_genic
chr15	9107	124.493	105.551	135.275	Constitutive	Intergenic
chr15	9120	85.434	82.201	105.35	Constitutive	Genic_reverse
chr15	9144	250.615	238.829	306.086	Constitutive	Intergenic_genic
chr15	9337	223.981	157.618	202.005	Constitutive	Intergenic
chr15	9359	3.683	8.072	10.3452	LY-induced 2-fold	Intergenic_genic
chr15	9609	3.718	7.998	10.2503	LY-induced 2-fold	Intergenic
chr15	9682	9.54	19.884	25.4836	LY-induced 2-fold	Genic_reverse
chr15	9907	8.715	10.549	13.5197	Constitutive	Intergenic
chr15	9998	39.811	20.966	26.8703	Constitutive	Intergenic_genic
chr15	10010	23.572	10.538	13.5056	Constitutive	Genic_both
chr15	10165	34.562	31.103	39.862	Constitutive	Intergenic
chr15	10181	21.252	27.009	34.615	Constitutive	Intergenic
chr15	10251	65.36	36.736	47.0813	Constitutive	Intergenic_genic
chr16	13	326.241	374.88	480.45	Constitutive	Intergenic_genic
chr16	22	468.612	521.695	668.61	Constitutive	Intergenic_genic
chr16	34	577.399	731.432	937.412	Constitutive	Intergenic_genic
chr16	42	527.401	503.31	645.048	Constitutive	Intergenic_genic
chr16	62	692.918	776.077	994.629	Constitutive	Intergenic_genic
chr16	76	366.357	354.771	454.679	Constitutive	Intergenic_genic
chr16	140	341.425	418.194	535.962	Constitutive	Genic_both
chr16	149	427.204	537.048	688.287	Constitutive	Intergenic_genic
chr16	201	407.882	418.212	535.985	Constitutive	Intergenic_genic
chr16	208	447.357	553.148	708.921	Constitutive	Intergenic_genic
chr16	225	810.884	1016.73	1303.05	Constitutive	Intergenic_genic
chr16	235	68.569	150.875	193.363	LY-induced 2-fold	Genic_reverse
chr16	270	227.509	246.525	315.949	Constitutive	Intergenic_genic
chr16	279	374.952	477.489	611.955	Constitutive	Intergenic_genic
chr16	289	535.387	599.907	768.848	Constitutive	Intergenic_genic
chr16	323	410.828	434.909	557.384	Constitutive	Intergenic
chr16	330	187.188	249.324	319.536	Constitutive	Intergenic_genic
chr16	341	78.101	126.215	161.759	LY-induced 2-fold	Intergenic_genic
chr16	361	331.661	293.416	376.045	Constitutive	Genic_reverse
chr16	378	262.002	205.3	263.115	Constitutive	Intergenic_genic
chr16	427	269.629	262.733	336.722	Constitutive	Genic_reverse
chr16	442	255.428	356.002	456.256	Constitutive	Genic_reverse
chr16	465	371.532	369.051	472.98	Constitutive	Genic_forward
chr16	484	394.851	397.486	509.423	Constitutive	Genic_both
chr16	863	7.291	8.86	11.3551	Constitutive	Intergenic_genic
chr16	876	22.2	37.339	47.8541	LY-induced 2-fold	Intergenic
chr16	898	196.852	125.492	160.832	Constitutive	Intergenic
chr16	909	203.905	229.022	293.517	Constitutive	Intergenic
chr16	918	316.98	266.624	341.708	Constitutive	Intergenic
chr16	1130	215.098	134.34	172.172	Constitutive	Intergenic_genic
chr16	1149	61.632	52.907	67.8062	Constitutive	Genic_reverse
chr16	1176	48.973	35.706	45.7612	Constitutive	Intergenic
chr16	1192	188.383	132.311	169.571	Constitutive	Intergenic_genic
chr16	1216	13.269	15.972	20.4699	Constitutive	Genic_forward
chr16	1416	35.925	15.003	19.228	Constitutive	Intergenic
chr16	1459	40.571	40.947	52.4781	Constitutive	Genic_reverse
chr16	1478	190.215	195.578	250.655	Constitutive	Genic_reverse
chr16	1503	179.455	288.632	369.914	LY-induced 2-fold	Genic_forward
chr16	1529	-1.601	19.446	24.9222	LY-induced 4-fold	Intergenic
chr16	1537	15.595	98.938	126.8	LY-induced 4-fold	Intergenic
chr16	1552	72.574	43.723	56.0359	Constitutive	Genic_forward
chr16	1567	32.177	70.111	89.8551	LY-induced 2-fold	Genic_forward
chr16	1575	93.844	49.453	63.3795	Constitutive	Genic_forward
chr16	1663	-1.613	37.971	48.6641	LY-induced 4-fold	Intergenic
chr16	1672	-1.662	13.177	16.8878	LY-induced 4-fold	Intergenic
chr16	1832	-1.616	17.598	22.5538	LY-induced 4-fold	Intergenic
chr16	1859	4.471	15.475	19.8329	LY-induced 4-fold	Intergenic_genic
chr16	1877	11.085	34.082	43.6799	LY-induced 2-fold	Intergenic
chr16	1989	69.042	60.686	77.7759	Constitutive	Genic_reverse
chr16	2082	4.081	7.964	10.2068	LY-induced 2-fold	Genic_both
chr16	2096	45.73	28.969	37.127	Constitutive	Genic_reverse
chr16	2109	7.645	12.647	16.2085	LY-induced 2-fold	Genic_reverse
chr16	2135	11.171	32.741	41.9612	LY-induced 2-fold	Intergenic
chr16	2181	-1.634	69.384	88.9233	LY-induced 4-fold	Intergenic_genic
chr16	2201	99.689	85.848	110.024	Constitutive	Genic_both
chr16	2222	239.365	213.196	273.234	Constitutive	Intergenic_genic
chr16	2231	140.769	127.95	163.982	Constitutive	Intergenic_genic
chr16	2258	46.055	94.912	121.64	LY-induced 2-fold	Genic_forward
chr16	2270	7.559	11.921	15.2781	LY-induced 2-fold	Intergenic
chr16	2339	22.943	14.283	18.3053	Constitutive	Genic_forward
chr16	2361	22.4	24.174	30.9817	Constitutive	Intergenic_genic
chr16	2470	134.085	105.593	135.329	Constitutive	Intergenic
chr16	2492	89.435	60.242	77.2068	Constitutive	Genic_forward
chr16	2505	162.11	135.408	173.54	Constitutive	Intergenic_genic
chr16	2732	151.202	60.596	77.6605	Constitutive	Intergenic
chr16	2780	56.739	45.143	57.8558	Constitutive	Intergenic_genic
chr16	2808	16.975	38.344	49.1421	LY-induced 2-fold	Intergenic_genic
chr16	2825	82.438	80.635	103.343	Constitutive	Intergenic
chr16	2852	60.098	77.435	99.2416	Constitutive	Intergenic_genic
chr16	2862	96.809	91.264	116.965	Constitutive	Intergenic_genic
chr16	2878	-1.484	211.784	271.425	LY-induced 4-fold	Genic_forward
chr16	2916	11.149	37.067	47.5055	LY-induced 4-fold	Genic_forward
chr16	2929	186.66	200.667	257.177	Constitutive	Genic_forward
chr16	2948	120.765	143.482	183.888	Constitutive	Genic_both
chr16	2964	59.885	104.592	134.046	LY-induced 2-fold	Intergenic_genic
chr16	2988	221.721	202.453	259.466	Constitutive	Intergenic_genic
chr16	2997	309.414	279.756	358.538	Constitutive	Genic_forward
chr16	3004	209.698	232.207	297.599	Constitutive	Intergenic_genic
chr16	3020	219.06	154.162	197.576	Constitutive	Intergenic_genic
chr16	3092	210.121	267.16	342.395	Constitutive	Intergenic_genic
chr16	3102	267.802	244.302	313.1	Constitutive	Genic_reverse
chr16	3188	9.015	10.015	12.8353	Constitutive	Intergenic_genic
chr16	3202	-1.794	12.988	16.6456	LY-induced 4-fold	Intergenic_genic
chr16	3231	-1.572	23.28	29.8359	LY-induced 4-fold	Intergenic_genic
chr16	3325	218.7	293.248	375.83	Constitutive	Genic_forward
chr16	3344	-1.973	13.626	17.4632	LY-induced 4-fold	Intergenic
chr16	3354	10.166	9.547	12.2355	Constitutive	Intergenic
chr16	3376	-1.607	18.665	23.9213	LY-induced 4-fold	Intergenic_genic
chr16	3396	95.418	103.969	133.248	Constitutive	Intergenic
chr16	4677	67.915	53.318	68.333	Constitutive	Genic_reverse
chr16	4709	75.076	37.156	47.6196	Constitutive	Intergenic
chr16	4845	28.111	19.065	24.4339	Constitutive	Genic_both
chr16	4857	21.691	17.141	21.9681	Constitutive	Intergenic
chr16	4866	18.871	15.184	19.46	Constitutive	Intergenic_genic
chr16	5017	60.026	44.046	56.4499	Constitutive	Intergenic
chr16	5034	81.514	80.413	103.058	Constitutive	Genic_forward
chr16	5639	79.108	59.681	76.4878	Constitutive	Genic_both
chr16	5712	173.285	105.728	135.502	Constitutive	Intergenic_genic
chr16	5754	206.406	159.015	203.795	Constitutive	Intergenic
chr16	5826	9.675	7.933	10.167	Constitutive	Intergenic_genic
chr16	5854	33.886	34.131	43.7427	Constitutive	Genic_forward
chr16	5868	232.384	193.806	248.384	Constitutive	Intergenic
chr16	6662	295.246	243.941	312.638	Constitutive	Intergenic_genic
chr16	6674	483.144	335.736	430.283	Constitutive	Intergenic_genic
chr16	6695	1099.36	978.216	1253.69	Constitutive	Intergenic_genic
chr16	6705	554.015	574.879	736.771	Constitutive	Intergenic_genic
chr16	6735	274.346	302.068	387.134	Constitutive	Genic_reverse
chr16	6756	480.949	457.872	586.814	Constitutive	Intergenic_genic
chr16	6770	581.019	591.099	757.559	Constitutive	Intergenic_genic
chr16	6802	650.294	636.543	815.801	Constitutive	Intergenic_genic
chr16	6841	106.782	135.646	173.845	Constitutive	Genic_reverse
chr16	6855	34.748	29.748	38.1254	Constitutive	Intergenic
chr16	6915	144.734	133.945	171.665	Constitutive	Genic_forward
chr16	6934	87.975	66.317	84.9926	Constitutive	Genic_forward
chr16	6944	409.225	455.388	583.63	Constitutive	Genic_reverse
chr16	6980	358.875	351.543	450.542	Constitutive	Intergenic_genic
chr16	7001	205.506	483.822	620.072	LY-induced 2-fold	Intergenic
chr16	7012	209.124	180.18	230.921	Constitutive	Intergenic_genic
chr16	7023	244.35	292.579	374.973	Constitutive	Intergenic_genic
chr16	7034	226.811	216.951	278.047	Constitutive	Genic_forward
chr16	7049	489.955	516.623	662.11	Constitutive	Intergenic_genic
chr16	7069	423.201	486.653	623.7	Constitutive	Genic_forward
chr16	7166	102.077	67.982	87.1265	Constitutive	Intergenic_genic
chr16	7176	67.716	52.469	67.2449	Constitutive	Intergenic_genic
chr16	7199	301.8	207.081	265.397	Constitutive	Genic_reverse
chr16	7210	157.582	132.674	170.037	Constitutive	Genic_both
chr16	7225	4.322	14.628	18.7474	LY-induced 4-fold	Intergenic
chr16	7232	5.824	13.151	16.8545	LY-induced 2-fold	Intergenic_genic
chr16	7301	4.812	8.499	10.8924	LY-induced 2-fold	Genic_reverse
chr16	7333	11.251	14.339	18.377	Constitutive	Intergenic
chr16	7446	139.022	230.174	294.994	LY-induced 2-fold	Intergenic_genic
chr16	7472	117.446	143.951	184.489	Constitutive	Genic_reverse
chr16	7503	389.294	359.107	460.236	Constitutive	Genic_reverse
chr16	7525	710.494	625.673	801.87	Constitutive	Intergenic_genic
chr16	7560	212.016	157.095	201.335	Constitutive	Genic_reverse
chr16	7725	27.871	26.383	33.8128	Constitutive	Genic_both
chr16	7790	1.143	7.349	9.41856	LY-induced 4-fold	Genic_forward
chr16	7930	6.164	11.08	14.2003	LY-induced 2-fold	Intergenic_genic
chr16	8060	32.226	11.953	15.3191	Constitutive	Intergenic_genic
chr16	8097	16.421	12.358	15.8382	Constitutive	Intergenic
chr16	8122	127.397	87.084	111.608	Constitutive	Genic_reverse
chr16	8176	538.945	315.795	404.726	Constitutive	Intergenic
chr16	8189	6.264	13.794	17.6785	LY-induced 2-fold	Genic_forward
chr16	8202	0.83	7.752	9.93505	LY-induced 4-fold	Intergenic
chr16	8264	4.197	7.188	9.21222	LY-induced 2-fold	Intergenic
chr16	8281	1.471	7.55	9.67617	LY-induced 4-fold	Genic_forward
chr16	8350	25.687	30.393	38.952	Constitutive	Genic_forward
chr16	8398	303.953	263.575	337.801	Constitutive	Genic_forward
chr16	8421	193.481	154.749	198.328	Constitutive	Genic_forward
chr16	8457	766.775	505.309	647.61	Constitutive	Genic_reverse
chr16	8472	723.159	583.67	748.038	Constitutive	Intergenic
chr16	8485	152.61	129.219	165.609	Constitutive	Intergenic
chr16	8506	285.585	306.236	392.476	Constitutive	Intergenic
chr16	8548	301.102	652.764	836.59	LY-induced 2-fold	Intergenic_genic
chr16	8556	434.908	624.822	800.779	Constitutive	Intergenic
chr16	8574	572.129	586.806	752.057	Constitutive	Genic_reverse
chr16	8660	15.219	13.826	17.7196	Constitutive	Intergenic_genic
chr16	8690	9.315	9.954	12.7572	Constitutive	Intergenic
chr16	8743	121.429	123.99	158.907	Constitutive	Genic_both
chr16	8772	295.035	326.775	418.799	Constitutive	Genic_forward
chr16	8785	380.789	359.74	461.047	Constitutive	Intergenic_genic
chr16	8796	139.435	146.89	188.256	Constitutive	Genic_reverse
chr16	8814	37.084	83.58	107.117	LY-induced 2-fold	Intergenic_genic
chr16	8837	82.78	119.813	153.554	Constitutive	Intergenic
chr16	8856	298.223	621.417	796.415	LY-induced 2-fold	Genic_forward
chr16	8876	971.529	1236.7	1584.97	Constitutive	Intergenic_genic
chr16	8886	836.885	1046.75	1341.53	Constitutive	Intergenic_genic
chr16	8896	444.841	800.667	1026.14	LY-induced 2-fold	Genic_both
chr16	8913	107.259	267.83	343.254	LY-induced 2-fold	Intergenic
chr16	8926	467.633	635.906	814.984	Constitutive	Genic_forward
chr16	8944	157.447	140	179.426	Constitutive	Genic_reverse
chr16	8978	538.1	590.147	756.339	Constitutive	Intergenic_genic
chr16	8993	306.358	664.065	851.073	LY-induced 2-fold	Genic_forward
chr16	9002	701.779	747.711	958.275	Constitutive	Intergenic_genic
chr17	9	40.496	80.626	103.331	LY-induced 2-fold	Genic_reverse
chr17	17	48.215	75.671	96.9808	LY-induced 2-fold	Genic_reverse
chr17	41	332.859	308.607	395.514	Constitutive	Intergenic_genic
chr17	64	103.043	171.517	219.818	LY-induced 2-fold	Intergenic_genic
chr17	72	97.313	90.945	116.556	Constitutive	Genic_reverse
chr17	90	185.391	252.571	323.698	Constitutive	Intergenic
chr17	118	584.459	718.695	921.088	Constitutive	Intergenic_genic
chr17	131	245.712	223.147	285.988	Constitutive	Intergenic_genic
chr17	166	1229	1114.58	1428.46	Constitutive	Intergenic_genic
chr17	184	172.33	241.676	309.735	Constitutive	Intergenic_genic
chr17	193	216.963	280.532	359.533	Constitutive	Intergenic_genic
chr17	209	41.782	25.723	32.9669	Constitutive	Genic_reverse
chr17	229	213.341	240.456	308.171	Constitutive	Intergenic_genic
chr17	267	371.251	358.759	459.79	Constitutive	Intergenic
chr17	287	101.462	201.808	258.639	LY-induced 2-fold	Genic_both
chr17	295	103.101	67.067	85.9538	Constitutive	Intergenic_genic
chr17	308	5.444	12.513	16.0368	LY-induced 2-fold	Genic_reverse
chr17	331	7.23	9.552	12.242	Constitutive	Intergenic_genic
chr17	346	60.664	45.993	58.9452	Constitutive	Genic_reverse
chr17	366	181.094	195.908	251.078	Constitutive	Genic_reverse
chr17	406	131.366	166.517	213.41	Constitutive	Genic_forward
chr17	442	151.417	236.549	303.164	LY-induced 2-fold	Genic_forward
chr17	455	158.63	140.717	180.345	Constitutive	Intergenic_genic
chr17	471	225.886	219.92	281.852	Constitutive	Intergenic_genic
chr17	495	113.227	99.462	127.472	Constitutive	Genic_reverse
chr17	503	64.329	102.643	131.548	LY-induced 2-fold	Genic_both
chr17	541	174.82	125.964	161.437	Constitutive	Intergenic_genic
chr17	646	76.232	80.745	103.484	Constitutive	Intergenic_genic
chr17	693	155.861	183.27	234.881	Constitutive	Intergenic_genic
chr17	724	848.751	853.91	1094.38	Constitutive	Intergenic_genic
chr17	734	950.676	911.651	1168.38	Constitutive	Genic_both
chr17	746	416.605	342.621	439.107	Constitutive	Intergenic_genic
chr17	756	673.544	548.523	702.993	Constitutive	Genic_forward
chr17	762	400.964	341.541	437.723	Constitutive	Intergenic_genic
chr17	855	33.609	26.045	33.3796	Constitutive	Intergenic
chr17	877	9.409	11.842	15.1768	Constitutive	Genic_reverse
chr17	914	23.528	20.998	26.9113	Constitutive	Genic_forward
chr17	938	16.737	14.769	18.9281	Constitutive	Genic_both
chr17	971	3.746	9.531	12.215	LY-induced 2-fold	Genic_reverse
chr17	1009	4.495	8.962	11.4858	LY-induced 2-fold	Genic_reverse
chr17	1056	30.043	24.56	31.4764	Constitutive	Genic_reverse
chr17	1090	4.191	7.395	9.47752	LY-induced 2-fold	Intergenic
chr17	1114	5.934	9.785	12.5406	LY-induced 2-fold	Intergenic
chr17	1121	6.275	9.911	12.7021	LY-induced 2-fold	Genic_forward
chr17	1136	9.107	10.28	13.175	Constitutive	Genic_forward
chr17	1151	7.237	11.555	14.809	LY-induced 2-fold	Intergenic_genic
chr17	1192	66.443	80.492	103.159	Constitutive	Genic_reverse
chr17	1293	12.618	7.166	9.18403	Constitutive	Intergenic_genic
chr17	1303	-0.187	8.314	10.6553	LY-induced 4-fold	Intergenic
chr17	1326	52.502	56.209	72.0381	Constitutive	Intergenic
chr17	1352	15.421	17.331	22.2116	Constitutive	Intergenic
chr17	1551	94.864	76.835	98.4726	Constitutive	Genic_reverse
chr17	1564	51.672	113.159	145.026	LY-induced 2-fold	Genic_both
chr17	1633	585.966	521.332	668.145	Constitutive	Genic_both
chr17	1642	403.388	342.359	438.771	Constitutive	Intergenic
chr17	1659	5.985	19.654	25.1888	LY-induced 4-fold	Intergenic_genic
chr17	1673	1580.66	1993.63	2555.06	Constitutive	Intergenic_genic
chr17	1693	572.329	415.516	532.53	Constitutive	Intergenic
chr17	1711	204.55	154.333	197.795	Constitutive	Genic_both
chr17	1758	502.036	419.562	537.715	Constitutive	Intergenic_genic
chr17	1775	510.935	688.985	883.011	Constitutive	Intergenic_genic
chr17	1790	904.12	782.991	1003.49	Constitutive	Genic_both
chr17	1805	918.803	1108.09	1420.14	Constitutive	Genic_forward
chr17	1829	478.106	513.386	657.961	Constitutive	Intergenic_genic
chr17	1855	173.171	333.067	426.862	LY-induced 2-fold	Genic_reverse
chr17	1866	223.356	237.983	305.002	Constitutive	Genic_forward
chr17	1873	166.55	181.153	232.168	Constitutive	Intergenic
chr17	1893	797.284	944.669	1210.7	Constitutive	Genic_both
chr17	1906	80.238	296.641	380.178	LY-induced 4-fold	Genic_both
chr17	1915	287.065	227.027	290.96	Constitutive	Genic_forward
chr17	1932	220.868	182.899	234.405	Constitutive	Intergenic_genic
chr17	1965	221.014	194.671	249.493	Constitutive	Intergenic_genic
chr17	1978	277.069	171.804	220.186	Constitutive	Intergenic_genic
chr17	1990	282.955	143.69	184.155	Constitutive	Intergenic
chr17	2005	48.95	91.159	116.83	LY-induced 2-fold	Genic_forward
chr17	2025	-1.71	9.644	12.3599	LY-induced 4-fold	Genic_forward
chr17	2046	20.13	50.198	64.3343	LY-induced 2-fold	Intergenic_genic
chr17	2071	7.845	12.995	16.6545	LY-induced 2-fold	Intergenic
chr17	2097	219.637	130.658	167.453	Constitutive	Intergenic
chr17	2707	96.707	102.923	131.907	Constitutive	Genic_both
chr17	2720	341.178	266.913	342.079	Constitutive	Intergenic
chr17	2732	80.938	143.614	184.057	LY-induced 2-fold	Genic_both
chr17	2755	242.326	191.605	245.563	Constitutive	Intergenic
chr17	2765	98.561	113.204	145.084	Constitutive	Intergenic
chr17	2795	103.494	106.791	136.865	Constitutive	Genic_both
chr17	2832	33.748	39.43	50.5339	Constitutive	Genic_forward
chr17	2842	78.319	60.995	78.1719	Constitutive	Genic_both
chr17	2870	93.862	87.637	112.317	Constitutive	Intergenic
chr17	2890	178.514	209.957	269.083	Constitutive	Intergenic_genic
chr17	2902	133.931	110.728	141.91	Constitutive	Intergenic
chr17	2916	119.353	86.047	110.279	Constitutive	Intergenic_genic
chr17	2938	177.383	144.33	184.975	Constitutive	Genic_both
chr17	3025	114.879	96.437	123.595	Constitutive	Intergenic
chr17	3059	101.9	91.607	117.405	Constitutive	Intergenic_genic
chr17	3077	56.363	41.659	53.3906	Constitutive	Intergenic_genic
chr17	3115	29.741	20.13	25.7988	Constitutive	Genic_reverse
chr17	3330	5.925	10.637	13.6325	LY-induced 2-fold	Genic_both
chr17	3348	123.409	109.651	140.53	Constitutive	Intergenic_genic
chr17	3392	65.479	58.671	75.1934	Constitutive	Genic_forward
chr17	3408	170.512	136.994	175.573	Constitutive	Intergenic_genic
chr17	3482	46.148	74.135	95.0123	LY-induced 2-fold	Intergenic
chr17	3499	88.525	126.907	162.645	Constitutive	Intergenic
chr17	3526	88.315	135.101	173.147	Constitutive	Genic_reverse
chr17	3543	98.154	84.103	107.787	Constitutive	Intergenic
chr17	3573	100.693	108.509	139.066	Constitutive	Genic_reverse
chr17	3585	23.163	36.775	47.1313	LY-induced 2-fold	Intergenic_genic
chr17	3650	263.475	263.982	338.322	Constitutive	Intergenic_genic
chr17	3658	301.372	237.539	304.433	Constitutive	Intergenic
chr17	3700	403.404	313.873	402.263	Constitutive	Intergenic_genic
chr17	3738	290.516	265.404	340.145	Constitutive	Genic_reverse
chr17	3762	152.84	163.455	209.486	Constitutive	Intergenic_genic
chr17	3778	304.125	299.599	383.969	Constitutive	Intergenic_genic
chr17	3826	381.338	410.634	526.273	Constitutive	Intergenic_genic
chr17	3836	268.286	271.913	348.487	Constitutive	Intergenic_genic
chr17	3907	1.119	7.315	9.37499	LY-induced 4-fold	Intergenic
chr17	3943	24.982	16.91	21.672	Constitutive	Intergenic_genic
chr17	4010	196.468	270.971	347.28	Constitutive	Genic_forward
chr17	4022	194.071	254.745	326.484	Constitutive	Intergenic_genic
chr17	4033	281.204	309.914	397.189	Constitutive	Genic_reverse
chr17	4045	320.538	329.536	422.337	Constitutive	Genic_forward
chr17	4061	241.262	224.86	288.183	Constitutive	Intergenic
chr17	4069	341.826	266.509	341.561	Constitutive	Intergenic_genic
chr17	4080	302.195	259.324	332.353	Constitutive	Intergenic_genic
chr17	4092	281.343	240.28	307.946	Constitutive	Intergenic_genic
chr17	4109	134.171	130.118	166.761	Constitutive	Intergenic_genic
chr17	4140	289.895	265.969	340.869	Constitutive	Intergenic
chr17	4164	77.652	81.75	104.772	Constitutive	Genic_both
chr17	4194	121.138	107.067	137.218	Constitutive	Genic_forward
chr17	4220	322.005	384.835	493.209	Constitutive	Genic_both
chr17	4234	278.248	284.316	364.383	Constitutive	Genic_both
chr17	4286	538.026	433.945	556.149	Constitutive	Intergenic_genic
chr17	4300	755.513	785.884	1007.2	Constitutive	Intergenic_genic
chr17	4308	554.545	553.052	708.798	Constitutive	Intergenic
chr17	4331	407.339	422.137	541.016	Constitutive	Genic_forward
chr17	4346	658.991	537.494	688.858	Constitutive	Intergenic
chr17	4391	18.481	44.809	57.4277	LY-induced 2-fold	Genic_forward
chr17	4408	125.638	148.672	190.54	Constitutive	Genic_forward
chr17	4445	180.835	90.783	116.349	Constitutive	Intergenic
chr17	4467	205.506	171.501	219.798	Constitutive	Intergenic_genic
chr17	4486	229.041	248.646	318.668	Constitutive	Genic_reverse
chr17	4519	172.945	136.963	175.533	Constitutive	Intergenic
chr17	4532	240.748	154.571	198.1	Constitutive	Intergenic
chr17	4580	354.764	308.762	395.713	Constitutive	Intergenic
chr17	4611	308.212	294.339	377.228	Constitutive	Intergenic_genic
chr17	4632	35.388	41.766	53.5278	Constitutive	Genic_reverse
chr17	4642	27.66	47.069	60.3242	LY-induced 2-fold	Genic_reverse
chr17	4669	93.081	92.175	118.133	Constitutive	Intergenic_genic
chr17	4690	117.605	70.068	89.7999	Constitutive	Intergenic_genic
chr17	4705	379.043	356.418	456.789	Constitutive	Intergenic_genic
chr17	4716	32.252	28.883	37.0168	Constitutive	Intergenic
chr17	4747	146.796	114.665	146.956	Constitutive	Genic_forward
chr17	4756	52.159	62.138	79.6368	Constitutive	Intergenic_genic
chr17	4766	188.337	177.426	227.391	Constitutive	Genic_both
chr17	4777	180.295	167.298	214.411	Constitutive	Intergenic
chr17	4785	111.433	128.317	164.453	Constitutive	Genic_reverse
chr17	4821	295.26	286.256	366.869	Constitutive	Intergenic_genic
chr17	4872	424.368	420.335	538.706	Constitutive	Intergenic_genic
chr17	4892	111.415	134.348	172.182	Constitutive	Intergenic_genic
chr17	4922	442.468	390.59	500.585	Constitutive	Intergenic
chr17	5496	114.118	89.604	114.838	Constitutive	Intergenic
chr17	5523	17.108	17.325	22.2039	Constitutive	Intergenic
chr17	5532	20.814	21.921	28.0942	Constitutive	Intergenic
chr17	5581	26.129	22.827	29.2553	Constitutive	Intergenic
[truncated: 3,109 more rows]

## Sheet: b-catenin-induced total 20h
Chromosome	Bin	DMSO.sigma	LY.sigma	LY.sigma.scaled	Type	Annotation
chr1	57	14.686	29.732	38.1049	LY-induced 2-fold	Genic_both
chr1	107	401.612	715.508	917.003	LY-induced 2-fold	Intergenic
chr1	197	128.723	245.311	314.393	LY-induced 2-fold	Intergenic_genic
chr1	284	1.485	7.251	9.29296	LY-induced 4-fold	Intergenic
chr1	364	147.486	289.83	371.449	LY-induced 2-fold	Genic_both
chr1	1071	156.084	356.714	457.169	LY-induced 2-fold	Genic_both
chr1	1151	10.457	26.349	33.7692	LY-induced 2-fold	Intergenic
chr1	1160	12.884	36.847	47.2235	LY-induced 2-fold	Intergenic_genic
chr1	1297	-1.607	18.665	23.9213	LY-induced 4-fold	Intergenic
chr1	1787	1.548	10.434	13.3723	LY-induced 4-fold	Intergenic_genic
chr1	1797	3.934	9.359	11.9946	LY-induced 2-fold	Genic_forward
chr1	1818	0.269	8.902	11.4089	LY-induced 4-fold	Intergenic
chr1	1851	0.249	8.489	10.8796	LY-induced 4-fold	Genic_both
chr1	1894	1.658	8.4	10.7655	LY-induced 4-fold	Intergenic
chr1	1905	2.507	8.081	10.3567	LY-induced 4-fold	Genic_forward
chr1	2033	3.015	8.568	10.9808	LY-induced 2-fold	Intergenic
chr1	2042	4.131	7.397	9.48008	LY-induced 2-fold	Intergenic_genic
chr1	2052	4.904	8.969	11.4948	LY-induced 2-fold	Intergenic_genic
chr1	2069	6.898	13.602	17.4325	LY-induced 2-fold	Intergenic_genic
chr1	2250	20.959	34.319	43.9836	LY-induced 2-fold	Intergenic
chr1	2257	20.509	45.178	57.9006	LY-induced 2-fold	Intergenic
chr1	2275	27.804	44.652	57.2265	LY-induced 2-fold	Intergenic
chr1	2289	69.312	114.602	146.875	LY-induced 2-fold	Intergenic
chr1	2313	105.032	206.457	264.598	LY-induced 2-fold	Genic_forward
chr1	3408	2.996	7.726	9.90173	LY-induced 2-fold	Genic_reverse
chr1	3534	49.924	85.601	109.707	LY-induced 2-fold	Intergenic_genic
chr1	3592	15.187	34.588	44.3284	LY-induced 2-fold	Genic_reverse
chr1	3746	3.33	8.678	11.1218	LY-induced 2-fold	Genic_reverse
chr1	4092	4.283	12.565	16.1034	LY-induced 2-fold	Intergenic_genic
chr1	4421	32.026	53.694	68.8148	LY-induced 2-fold	Genic_forward
chr1	5400	30.937	63.821	81.7937	LY-induced 2-fold	Genic_reverse
chr1	5416	27.022	48.115	61.6647	LY-induced 2-fold	Genic_reverse
chr1	5472	56.2	96.903	124.192	LY-induced 2-fold	Genic_reverse
chr1	5590	2.951	8.027	10.2875	LY-induced 2-fold	Intergenic
chr1	6003	0.725	7.969	10.2132	LY-induced 4-fold	Genic_forward
chr1	6240	1.121	7.667	9.82611	LY-induced 4-fold	Genic_forward
chr1	8376	-1.871	8.125	10.4131	LY-induced 4-fold	Intergenic
chr1	8389	-1.869	8.212	10.5246	LY-induced 4-fold	Intergenic
chr1	9164	4.662	10.162	13.0237	LY-induced 2-fold	Intergenic
chr1	9378	21.361	49.95	64.0165	LY-induced 2-fold	Genic_reverse
chr1	10422	-1.692	10.81	13.8542	LY-induced 4-fold	Intergenic_genic
chr1	11712	1.739	7.787	9.97991	LY-induced 4-fold	Intergenic_genic
chr1	11791	6.446	11.598	14.8641	LY-induced 2-fold	Intergenic_genic
chr1	11812	2.712	9.178	11.7626	LY-induced 4-fold	Intergenic
chr1	12067	34.869	87.257	111.83	LY-induced 2-fold	Intergenic_genic
chr1	12094	-1.497	37.678	48.2886	LY-induced 4-fold	Intergenic_genic
chr1	12113	-1.745	7.604	9.74537	LY-induced 4-fold	Genic_both
chr1	14266	0.667	10.284	13.1801	LY-induced 4-fold	Genic_both
chr1	14284	12.629	39.467	50.5814	LY-induced 4-fold	Intergenic
chr1	14320	-1.692	10.81	13.8542	LY-induced 4-fold	Genic_both
chr1	14343	-1.734	18.587	23.8213	LY-induced 4-fold	Genic_reverse
chr1	14352	-1.722	8.874	11.373	LY-induced 4-fold	Intergenic_genic
chr1	14682	2.092	7.506	9.61977	LY-induced 4-fold	Intergenic
chr1	14824	49.451	327.307	419.48	LY-induced 4-fold	Intergenic_genic
chr1	14939	-1.622	16.946	21.7182	LY-induced 4-fold	Genic_reverse
chr1	14959	11.861	50.272	64.4292	LY-induced 4-fold	Genic_both
chr1	14966	-1.484	40.771	52.2526	LY-induced 4-fold	Genic_reverse
chr1	15000	56.241	96.898	124.186	LY-induced 2-fold	Intergenic
chr1	16157	-1.671	56.07	71.8599	LY-induced 4-fold	Genic_both
chr1	16277	11.31	21.861	28.0173	LY-induced 2-fold	Intergenic_genic
chr1	16704	3.295	7.363	9.4365	LY-induced 2-fold	Genic_reverse
chr1	16715	3.105	8.834	11.3218	LY-induced 2-fold	Intergenic_genic
chr1	19321	3.492	8.456	10.8373	LY-induced 2-fold	Genic_forward
chr1	19342	2.259	7.886	10.1068	LY-induced 4-fold	Intergenic
chr1	19673	-1.715	9.301	11.9203	LY-induced 4-fold	Intergenic
chr1	20098	18.623	31.568	40.4579	LY-induced 2-fold	Genic_reverse
chr1	20459	15.566	27.347	35.0482	LY-induced 2-fold	Intergenic_genic
chr1	20468	8.187	16.698	21.4003	LY-induced 2-fold	Intergenic_genic
chr1	20710	2.596	7.306	9.36345	LY-induced 2-fold	Intergenic_genic
chr1	22493	3.925	9.833	12.6021	LY-induced 2-fold	Intergenic_genic
chr1	22685	8.581	17.322	22.2001	LY-induced 2-fold	Genic_reverse
chr1	22717	14.114	30.169	38.6649	LY-induced 2-fold	Genic_forward
chr1	23044	13.479	28.397	36.3939	LY-induced 2-fold	Intergenic
chr1	23090	4.688	7.582	9.71718	LY-induced 2-fold	Genic_both
chr1	24320	-1.747	7.524	9.64284	LY-induced 4-fold	Intergenic_genic
chr1	24585	15.247	28.561	36.6041	LY-induced 2-fold	Genic_forward
chr10	41	84.341	159.319	204.185	LY-induced 2-fold	Genic_reverse
chr10	55	32.451	76.435	97.96	LY-induced 2-fold	Genic_reverse
chr10	127	5.522	21.594	27.6751	LY-induced 4-fold	Genic_reverse
chr10	140	11.053	19.643	25.1747	LY-induced 2-fold	Genic_reverse
chr10	156	6.904	11.896	15.246	LY-induced 2-fold	Genic_reverse
chr10	166	8.076	15.283	19.5869	LY-induced 2-fold	Genic_reverse
chr10	172	5.716	13.961	17.8926	LY-induced 2-fold	Genic_reverse
chr10	247	5.555	10.294	13.1929	LY-induced 2-fold	Intergenic
chr10	254	3.966	8.183	10.4874	LY-induced 2-fold	Intergenic
chr10	412	9.625	19.382	24.8402	LY-induced 2-fold	Genic_forward
chr10	1265	5.125	11.499	14.7372	LY-induced 2-fold	Genic_forward
chr10	1275	11.246	22.327	28.6145	LY-induced 2-fold	Genic_forward
chr10	1301	6.793	11.118	14.249	LY-induced 2-fold	Genic_reverse
chr10	1376	9.772	49.764	63.7781	LY-induced 4-fold	Genic_both
chr10	1465	9.422	16.969	21.7477	LY-induced 2-fold	Genic_reverse
chr10	1487	10.493	18.89	24.2096	LY-induced 2-fold	Intergenic_genic
chr10	1659	2.814	7.168	9.18659	LY-induced 2-fold	Intergenic
chr10	1739	8.239	13.77	17.6478	LY-induced 2-fold	Genic_reverse
chr10	2859	2.476	7.648	9.80176	LY-induced 2-fold	Genic_reverse
chr10	2996	6.14	10.132	12.9853	LY-induced 2-fold	Genic_reverse
chr10	3151	6.228	12.727	16.3111	LY-induced 2-fold	Genic_both
chr10	3300	1.638	7.651	9.80561	LY-induced 4-fold	Genic_forward
chr10	4693	-1.613	17.941	22.9934	LY-induced 4-fold	Genic_forward
chr10	4736	-1.775	14.556	18.6551	LY-induced 4-fold	Intergenic
chr10	4801	-1.652	14.026	17.9759	LY-induced 4-fold	Intergenic_genic
chr10	4924	-1.576	22.726	29.1259	LY-induced 4-fold	Intergenic_genic
chr10	5107	-1.484	40.771	52.2526	LY-induced 4-fold	Genic_reverse
chr10	5147	-1.713	20.997	26.91	LY-induced 4-fold	Intergenic_genic
chr10	5156	4.715	8.309	10.6489	LY-induced 2-fold	Genic_forward
chr10	5253	-1.976	10.27	13.1621	LY-induced 4-fold	Genic_forward
chr10	6853	1.311	10.471	13.4198	LY-induced 4-fold	Genic_reverse
chr10	7270	3.419	15.198	19.4779	LY-induced 4-fold	Intergenic_genic
chr10	7282	0.227	7.872	10.0888	LY-induced 4-fold	Intergenic
chr10	7300	7.748	16.293	20.8813	LY-induced 2-fold	Genic_forward
chr10	7321	-0.468	7.298	9.3532	LY-induced 4-fold	Genic_forward
chr10	7331	3.769	9.922	12.7161	LY-induced 2-fold	Genic_forward
chr10	7666	5.846	12.637	16.1957	LY-induced 2-fold	Genic_forward
chr10	7894	6.117	15.415	19.756	LY-induced 2-fold	Genic_reverse
chr10	7928	20.245	32.031	41.0513	LY-induced 2-fold	Genic_reverse
chr10	8004	3.228	7.447	9.54416	LY-induced 2-fold	Genic_forward
chr10	8092	19.138	36.121	46.2931	LY-induced 2-fold	Genic_forward
chr10	8128	-1.534	93.208	119.456	LY-induced 4-fold	Intergenic_genic
chr10	8152	0.967	8.409	10.7771	LY-induced 4-fold	Genic_reverse
chr10	8912	43.03	82.341	105.529	LY-induced 2-fold	Genic_forward
chr10	8923	-1.471	44.406	56.9112	LY-induced 4-fold	Intergenic
chr10	8949	5.778	9.095	11.6563	LY-induced 2-fold	Genic_forward
chr10	9435	65.615	115.171	147.604	LY-induced 2-fold	Intergenic
chr10	9605	6.869	19.955	25.5746	LY-induced 2-fold	Genic_both
chr10	9720	1.806	11.098	14.2233	LY-induced 4-fold	Genic_reverse
chr10	9824	7.744	18.001	23.0703	LY-induced 2-fold	Genic_reverse
chr10	9894	24.463	39.703	50.8838	LY-induced 2-fold	Genic_reverse
chr10	10016	1.053	8.624	11.0526	LY-induced 4-fold	Genic_reverse
chr10	10239	8.255	18.862	24.1738	LY-induced 2-fold	Intergenic
chr10	10342	30.589	61.511	78.8332	LY-induced 2-fold	Genic_reverse
chr10	10475	10.342	20.682	26.5063	LY-induced 2-fold	Genic_forward
chr10	11899	8.193	13.317	17.0672	LY-induced 2-fold	Intergenic
chr10	12033	4.271	9.747	12.4919	LY-induced 2-fold	Intergenic
chr10	12478	3.346	7.425	9.51596	LY-induced 2-fold	Genic_forward
chr10	12533	1.482	8.264	10.5912	LY-induced 4-fold	Intergenic
chr10	12920	2.286	8.546	10.9527	LY-induced 4-fold	Genic_forward
chr10	13230	2.414	7.725	9.90045	LY-induced 4-fold	Intergenic
chr10	13259	6.18	10.488	13.4415	LY-induced 2-fold	Intergenic
chr10	13474	5.72	12.784	16.3841	LY-induced 2-fold	Genic_reverse
chr10	13485	6.07	11.233	14.3963	LY-induced 2-fold	Intergenic
chr11	127	98.348	161.026	206.373	LY-induced 2-fold	Genic_both
chr11	146	55.278	146.046	187.174	LY-induced 2-fold	Genic_forward
chr11	190	78.148	185.96	238.328	LY-induced 2-fold	Genic_forward
chr11	199	140.17	248.792	318.855	LY-induced 2-fold	Genic_forward
chr11	220	18.218	34.402	44.09	LY-induced 2-fold	Intergenic_genic
chr11	438	-1.806	19.269	24.6954	LY-induced 4-fold	Intergenic
chr11	628	3.767	7.655	9.81074	LY-induced 2-fold	Intergenic
chr11	826	11.969	22.772	29.1849	LY-induced 2-fold	Genic_reverse
chr11	876	52.012	104.03	133.326	LY-induced 2-fold	Genic_reverse
chr11	1133	7.895	15.11	19.3651	LY-induced 2-fold	Genic_reverse
chr11	1350	5.433	8.728	11.1859	LY-induced 2-fold	Intergenic_genic
chr11	1744	14.433	24.054	30.8279	LY-induced 2-fold	Genic_reverse
chr11	1755	20.852	34.609	44.3553	LY-induced 2-fold	Genic_reverse
chr11	1914	5.138	9.24	11.8421	LY-induced 2-fold	Intergenic_genic
chr11	2000	4.488	9.676	12.4009	LY-induced 2-fold	Genic_forward
chr11	2013	4.477	12.019	15.4037	LY-induced 2-fold	Genic_forward
chr11	3487	5.173	9.351	11.9843	LY-induced 2-fold	Intergenic
chr11	4474	2.781	8.381	10.7412	LY-induced 2-fold	Intergenic
chr11	4495	6.404	22.44	28.7594	LY-induced 4-fold	Genic_both
chr11	4560	3.833	7.999	10.2516	LY-induced 2-fold	Intergenic
chr11	4570	3.932	9.591	12.2919	LY-induced 2-fold	Intergenic
chr11	6079	7.664	14.583	18.6897	LY-induced 2-fold	Intergenic_genic
chr11	6111	61.882	104.175	133.512	LY-induced 2-fold	Genic_both
chr11	6163	72.09	115.074	147.48	LY-induced 2-fold	Genic_forward
chr11	6278	3.646	11.984	15.3588	LY-induced 4-fold	Genic_reverse
chr11	6663	103.973	186.961	239.611	LY-induced 2-fold	Genic_both
chr11	6750	4.219	19.951	25.5694	LY-induced 4-fold	Intergenic_genic
chr11	6763	7.335	20.242	25.9424	LY-induced 2-fold	Intergenic
chr11	6888	22.468	38.951	49.92	LY-induced 2-fold	Intergenic_genic
chr11	7503	16.448	28.846	36.9694	LY-induced 2-fold	Genic_reverse
chr11	8976	-1.628	16.337	20.9377	LY-induced 4-fold	Intergenic_genic
chr11	9583	13.006	32.401	41.5255	LY-induced 2-fold	Genic_reverse
chr11	10832	20.247	43.07	55.199	LY-induced 2-fold	Genic_reverse
chr11	10983	4.636	11.674	14.9615	LY-induced 2-fold	Intergenic
chr11	11187	10.788	26.876	34.4446	LY-induced 2-fold	Genic_forward
chr11	11739	4.528	17.485	22.409	LY-induced 4-fold	Genic_reverse
chr11	11752	5.457	8.725	11.1821	LY-induced 2-fold	Genic_reverse
chr11	11769	6.35	13.257	16.9903	LY-induced 2-fold	Genic_both
chr11	11804	15.852	36.777	47.1338	LY-induced 2-fold	Intergenic_genic
chr11	11956	10.437	24.124	30.9176	LY-induced 2-fold	Genic_reverse
chr11	11985	0.913	9.685	12.4124	LY-induced 4-fold	Intergenic
chr11	12039	5.361	17.015	21.8066	LY-induced 4-fold	Intergenic_genic
chr11	12054	3.223	7.138	9.14814	LY-induced 2-fold	Genic_forward
chr11	12436	3.402	9.099	11.6614	LY-induced 2-fold	Intergenic_genic
chr11	12515	5.902	12.794	16.3969	LY-induced 2-fold	Genic_forward
chr11	13425	3.407	7.569	9.70052	LY-induced 2-fold	Intergenic_genic
chr11	13495	0.217	7.875	10.0927	LY-induced 4-fold	Intergenic_genic
chr12	7	82.822	297.291	381.012	LY-induced 4-fold	Intergenic_genic
chr12	339	19.417	36.76	47.112	LY-induced 2-fold	Genic_forward
chr12	846	2.923	19.979	25.6053	LY-induced 4-fold	Genic_reverse
chr12	858	-1.662	13.177	16.8878	LY-induced 4-fold	Intergenic_genic
chr12	958	-1.763	33.541	42.9865	LY-induced 4-fold	Intergenic_genic
chr12	1166	3.589	8.646	11.0808	LY-induced 2-fold	Intergenic_genic
chr12	3786	1.188	9.2	11.7908	LY-induced 4-fold	Intergenic
chr12	3848	2.982	7.636	9.78638	LY-induced 2-fold	Intergenic_genic
chr12	4245	5.407	9.924	12.7187	LY-induced 2-fold	Intergenic
chr12	4465	5.032	8.654	11.0911	LY-induced 2-fold	Genic_both
chr12	4510	4.014	8.59	11.009	LY-induced 2-fold	Genic_reverse
chr12	4571	4.593	8.803	11.282	LY-induced 2-fold	Genic_forward
chr12	4873	2.646	7.868	10.0837	LY-induced 2-fold	Intergenic_genic
chr12	4893	2.247	10.153	13.0122	LY-induced 4-fold	Intergenic_genic
chr12	5293	5.1	18.622	23.8662	LY-induced 4-fold	Intergenic_genic
chr12	5309	3.13	12.266	15.7202	LY-induced 4-fold	Intergenic_genic
chr12	5498	8.668	14.589	18.6974	LY-induced 2-fold	Genic_both
chr12	6326	6.583	10.306	13.2083	LY-induced 2-fold	Genic_reverse
chr12	6395	15.023	24.031	30.7984	LY-induced 2-fold	Intergenic
chr12	6407	5.833	36.486	46.7609	LY-induced 4-fold	Genic_reverse
chr12	6413	5.713	18.293	23.4445	LY-induced 4-fold	Genic_reverse
chr12	6687	7.152	19.502	24.994	LY-induced 2-fold	Genic_reverse
chr12	6721	4.505	10.799	13.8401	LY-induced 2-fold	Intergenic
chr12	6728	4.934	9.639	12.3535	LY-induced 2-fold	Intergenic
chr12	7409	2.555	11.539	14.7885	LY-induced 4-fold	Intergenic
chr12	7435	4.132	8.413	10.7822	LY-induced 2-fold	Intergenic
chr12	7496	4.597	7.664	9.82227	LY-induced 2-fold	Intergenic
chr12	7809	2.979	7.479	9.58517	LY-induced 2-fold	Intergenic
chr12	7944	1.717	7.816	10.0171	LY-induced 4-fold	Genic_both
chr12	8267	1.027	7.117	9.12123	LY-induced 4-fold	Genic_reverse
chr12	8330	4.712	9.334	11.9626	LY-induced 2-fold	Genic_forward
chr12	8343	-0.371	7.496	9.60696	LY-induced 4-fold	Genic_forward
chr12	8480	4.657	7.693	9.85944	LY-induced 2-fold	Intergenic
chr12	8559	2.503	7.038	9.01998	LY-induced 2-fold	Genic_forward
chr12	8696	1.46	8.065	10.3362	LY-induced 4-fold	Genic_reverse
chr12	8975	6.18	15.211	19.4946	LY-induced 2-fold	Intergenic_genic
chr12	9279	1.306	7.601	9.74153	LY-induced 4-fold	Intergenic
chr12	9438	3.667	8.69	11.1372	LY-induced 2-fold	Intergenic
chr12	9593	37.722	67.097	85.9923	LY-induced 2-fold	Genic_reverse
chr12	10021	3.536	7.047	9.03152	LY-induced 2-fold	Genic_reverse
chr12	10029	5.679	9.102	11.6652	LY-induced 2-fold	Genic_reverse
chr12	10119	6.723	13.464	17.2556	LY-induced 2-fold	Genic_forward
chr12	10412	13.073	21.125	27.074	LY-induced 2-fold	Genic_both
chr12	10500	16.326	43.716	56.0269	LY-induced 2-fold	Genic_forward
chr12	10579	14.428	30.355	38.9033	LY-induced 2-fold	Intergenic_genic
chr12	10691	7.945	16.676	21.3722	LY-induced 2-fold	Genic_both
chr12	10717	3.304	20.948	26.8472	LY-induced 4-fold	Genic_both
chr12	11163	3.683	7.985	10.2337	LY-induced 2-fold	Genic_forward
chr12	11238	25.7	42.107	53.9648	LY-induced 2-fold	Genic_reverse
chr12	11296	11.447	19.083	24.457	LY-induced 2-fold	Intergenic
chr12	11831	6.26	9.988	12.8007	LY-induced 2-fold	Genic_reverse
chr12	12496	11.982	20.749	26.5922	LY-induced 2-fold	Genic_reverse
chr12	13214	10.681	18.858	24.1686	LY-induced 2-fold	Intergenic_genic
chr12	13268	27.634	54.697	70.1003	LY-induced 2-fold	Intergenic_genic
chr12	13282	19.904	35.067	44.9423	LY-induced 2-fold	Genic_reverse
chr12	13348	39.72	70.959	90.9419	LY-induced 2-fold	Genic_both
chr12	13384	5.575	17.091	21.904	LY-induced 2-fold	Intergenic
chr13	1910	-1.568	23.861	30.5805	LY-induced 4-fold	Intergenic
chr13	1917	-1.616	17.598	22.5538	LY-induced 4-fold	Intergenic
chr13	1931	1.528	10.426	13.3621	LY-induced 4-fold	Intergenic_genic
chr13	1965	4.433	7.211	9.2417	LY-induced 2-fold	Intergenic
chr13	2351	3.645	7.606	9.74794	LY-induced 2-fold	Intergenic
chr13	2380	2.262	8.294	10.6297	LY-induced 4-fold	Genic_both
chr13	2416	5.523	10.941	14.0221	LY-induced 2-fold	Genic_forward
chr13	2463	21.778	45.751	58.635	LY-induced 2-fold	Genic_forward
chr13	3007	13.376	22.051	28.2608	LY-induced 2-fold	Genic_both
chr13	3430	5.174	9.755	12.5021	LY-induced 2-fold	Intergenic
chr13	3466	6.061	10.925	14.0016	LY-induced 2-fold	Intergenic_genic
chr13	3646	6.754	10.654	13.6543	LY-induced 2-fold	Genic_reverse
chr13	3656	3.933	15.085	19.3331	LY-induced 4-fold	Genic_reverse
chr13	3825	3.227	9.639	12.3535	LY-induced 2-fold	Genic_reverse
chr13	4105	2.18	9.012	11.5499	LY-induced 4-fold	Genic_reverse
chr13	4178	29.769	49.11	62.9399	LY-induced 2-fold	Intergenic_genic
chr13	4291	5.389	12.621	16.1752	LY-induced 2-fold	Intergenic
chr13	4388	3.464	8.974	11.5012	LY-induced 2-fold	Genic_reverse
chr13	4488	62.905	100.625	128.962	LY-induced 2-fold	Intergenic
chr13	4631	1.42	9.224	11.8216	LY-induced 4-fold	Intergenic
chr13	4642	5.94	12.628	16.1842	LY-induced 2-fold	Genic_reverse
chr13	4668	4.555	15.521	19.8919	LY-induced 4-fold	Genic_both
chr13	4840	4.089	8.533	10.936	LY-induced 2-fold	Intergenic_genic
chr13	4859	8.921	29.824	38.2228	LY-induced 4-fold	Genic_reverse
chr13	5008	21.702	35.323	45.2704	LY-induced 2-fold	Genic_forward
chr13	5085	5.612	11.894	15.2435	LY-induced 2-fold	Genic_forward
chr13	5099	7.279	14.704	18.8448	LY-induced 2-fold	Genic_forward
chr13	5118	7.857	18.086	23.1792	LY-induced 2-fold	Genic_forward
chr13	5127	8.211	13.388	17.1582	LY-induced 2-fold	Genic_forward
chr13	5281	-1.777	22.772	29.1849	LY-induced 4-fold	Genic_reverse
chr13	5307	22.015	36.751	47.1005	LY-induced 2-fold	Intergenic_genic
chr13	6439	3.127	16.319	20.9146	LY-induced 4-fold	Intergenic_genic
chr13	7363	6.596	10.384	13.3083	LY-induced 2-fold	Intergenic_genic
chr13	7369	3.528	7.702	9.87097	LY-induced 2-fold	Intergenic_genic
chr13	7635	5.625	11.483	14.7167	LY-induced 2-fold	Genic_forward
chr13	8215	16.876	68.773	88.1403	LY-induced 4-fold	Intergenic
chr13	9552	4.901	10.269	13.1609	LY-induced 2-fold	Intergenic
chr13	9715	3.421	7.143	9.15455	LY-induced 2-fold	Genic_forward
chr13	9792	13.287	21.995	28.189	LY-induced 2-fold	Genic_forward
chr13	9833	3.671	9.604	12.3086	LY-induced 2-fold	Intergenic_genic
chr13	9910	7.671	21.603	27.6867	LY-induced 2-fold	Genic_forward
chr13	9962	1.514	8.581	10.9975	LY-induced 4-fold	Genic_reverse
chr13	10047	18.87	35.814	45.8996	LY-induced 2-fold	Genic_forward
chr13	10385	4.483	8.897	11.4025	LY-induced 2-fold	Intergenic
chr13	10992	4.702	14.596	18.7064	LY-induced 2-fold	Intergenic
chr13	11172	5.265	10.578	13.5569	LY-induced 2-fold	Intergenic
chr13	11365	20.465	47.725	61.1649	LY-induced 2-fold	Genic_forward
chr13	11475	11.348	20.032	25.6732	LY-induced 2-fold	Intergenic_genic
chr14	2013	-1.722	8.874	11.373	LY-induced 4-fold	Genic_both
chr14	3296	2.932	7.486	9.59414	LY-induced 2-fold	Genic_both
chr14	3654	7.527	14.32	18.3527	LY-induced 2-fold	Intergenic_genic
chr14	3699	2.307	7.311	9.36986	LY-induced 4-fold	Genic_both
chr14	5007	8.903	20.782	26.6344	LY-induced 2-fold	Genic_both
chr14	5101	44.394	70.933	90.9085	LY-induced 2-fold	Genic_both
chr14	5170	10.058	16.058	20.5801	LY-induced 2-fold	Intergenic
chr14	5786	5.047	8.502	10.8963	LY-induced 2-fold	Intergenic_genic
chr14	5830	2.444	7.181	9.20325	LY-induced 2-fold	Genic_reverse
chr14	5976	4.088	7.601	9.74153	LY-induced 2-fold	Genic_forward
chr14	6494	12.86	21.097	27.0382	LY-induced 2-fold	Genic_both
chr14	6684	6.138	18.198	23.3228	LY-induced 2-fold	Genic_reverse
chr14	6696	8.441	21.711	27.8251	LY-induced 2-fold	Genic_both
chr14	6841	5.44	8.983	11.5127	LY-induced 2-fold	Genic_forward
chr14	6872	13.719	25.349	32.4876	LY-induced 2-fold	Genic_forward
chr14	6887	4.803	20.034	25.6758	LY-induced 4-fold	Genic_forward
chr14	7179	11.688	18.402	23.5842	LY-induced 2-fold	Genic_both
chr14	7500	113.157	355.841	456.05	LY-induced 4-fold	Genic_reverse
chr14	7705	5.789	11.139	14.2759	LY-induced 2-fold	Genic_reverse
chr14	7725	26.528	48.704	62.4196	LY-induced 2-fold	Genic_both
chr14	7852	2.487	7.785	9.97734	LY-induced 4-fold	Intergenic
chr14	7858	3.25	7.213	9.24426	LY-induced 2-fold	Intergenic
chr14	7872	4.762	8.212	10.5246	LY-induced 2-fold	Genic_forward
chr14	8141	9.829	15.528	19.9009	LY-induced 2-fold	Genic_reverse
chr14	8581	7.36	14.938	19.1447	LY-induced 2-fold	Intergenic
chr14	8980	9.739	19.668	25.2067	LY-induced 2-fold	Genic_reverse
chr14	8991	20.155	47.118	60.387	LY-induced 2-fold	Genic_reverse
chr14	9200	23.356	38.08	48.8038	LY-induced 2-fold	Intergenic
chr14	9224	5.59	9.901	12.6892	LY-induced 2-fold	Genic_reverse
chr14	9401	4.787	11.549	14.8013	LY-induced 2-fold	Genic_forward
chr14	9512	7.885	19.614	25.1375	LY-induced 2-fold	Intergenic_genic
chr14	9565	19.142	32.725	41.9407	LY-induced 2-fold	Intergenic_genic
chr14	9573	30.15	53.24	68.233	LY-induced 2-fold	Genic_reverse
chr14	9649	6.508	10.228	13.1083	LY-induced 2-fold	Intergenic_genic
chr14	9670	7.031	14.231	18.2386	LY-induced 2-fold	Genic_both
chr14	9747	7.105	12.295	15.7574	LY-induced 2-fold	Intergenic
chr14	9754	7.159	13.729	17.5952	LY-induced 2-fold	Intergenic
chr14	9775	5.391	9.776	12.529	LY-induced 2-fold	Intergenic
chr14	9792	5.192	10.075	12.9122	LY-induced 2-fold	Intergenic
chr14	9803	2.607	10.692	13.703	LY-induced 4-fold	Genic_forward
chr14	9816	4.228	11.681	14.9705	LY-induced 2-fold	Intergenic_genic
chr14	9842	2.888	9.49	12.1625	LY-induced 4-fold	Genic_reverse
chr14	9853	3.292	8.876	11.3756	LY-induced 2-fold	Intergenic
chr14	9876	4.995	10.106	12.952	LY-induced 2-fold	Intergenic
chr14	9882	4.095	7.948	10.1862	LY-induced 2-fold	Intergenic_genic
chr14	9903	3.568	11.276	14.4514	LY-induced 4-fold	Intergenic
chr14	9933	4.938	11.847	15.1832	LY-induced 2-fold	Intergenic
chr14	10175	1.717	9.51	12.1881	LY-induced 4-fold	Intergenic_genic
chr14	10187	5.841	10.191	13.0609	LY-induced 2-fold	Intergenic
chr14	10459	155.579	262.066	335.867	LY-induced 2-fold	Intergenic_genic
chr14	10491	9.887	28.352	36.3362	LY-induced 2-fold	Intergenic
chr14	10586	474.73	895.126	1147.2	LY-induced 2-fold	Genic_forward
chr14	10611	33.379	91.186	116.865	LY-induced 2-fold	Intergenic_genic
chr14	10636	6.244	19.459	24.9389	LY-induced 2-fold	Intergenic_genic
chr14	10674	3.199	9.965	12.7713	LY-induced 2-fold	Intergenic_genic
chr14	10683	3.889	10.773	13.8068	LY-induced 2-fold	Intergenic_genic
chr14	10694	1.648	8.311	10.6515	LY-induced 4-fold	Intergenic_genic
chr14	10717	2.834	9.368	12.0061	LY-induced 4-fold	Intergenic_genic
chr14	10726	5.177	11.592	14.8564	LY-induced 2-fold	Intergenic_genic
chr15	2210	-1.513	69.633	89.2424	LY-induced 4-fold	Intergenic
chr15	2314	37.638	63.086	80.8517	LY-induced 2-fold	Genic_reverse
chr15	2327	22.139	43.72	56.032	LY-induced 2-fold	Intergenic_genic
chr15	2875	-1.726	19.526	25.0247	LY-induced 4-fold	Intergenic
chr15	2896	13.493	71.53	91.6737	LY-induced 4-fold	Genic_reverse
chr15	2942	43.869	71.184	91.2302	LY-induced 2-fold	Intergenic_genic
chr15	2975	4.543	12.427	15.9266	LY-induced 2-fold	Genic_reverse
chr15	3071	15.839	66.24	84.8939	LY-induced 4-fold	Intergenic_genic
chr15	3093	16.201	25.848	33.1271	LY-induced 2-fold	Genic_forward
chr15	3099	-1.737	8.022	10.2811	LY-induced 4-fold	Genic_forward
chr15	3155	3.954	14.806	18.9755	LY-induced 4-fold	Intergenic
chr15	3168	11.635	21.83	27.9776	LY-induced 2-fold	Genic_forward
chr15	3201	-1.706	9.884	12.6674	LY-induced 4-fold	Genic_reverse
chr15	3252	-1.236	7.196	9.22248	LY-induced 4-fold	Intergenic
chr15	3830	0.706	14.08	18.0451	LY-induced 4-fold	Genic_forward
chr15	3855	6.547	10.777	13.8119	LY-induced 2-fold	Intergenic_genic
chr15	3998	5.342	8.428	10.8014	LY-induced 2-fold	Genic_reverse
chr15	4309	20.213	36.084	46.2457	LY-induced 2-fold	Genic_reverse
chr15	4398	22.396	282.969	362.656	LY-induced 4-fold	Genic_reverse
chr15	4880	5.04	12.688	16.2611	LY-induced 2-fold	Genic_reverse
chr15	5156	6.807	12.143	15.5626	LY-induced 2-fold	Genic_both
chr15	5654	11.215	20.515	26.2923	LY-induced 2-fold	Intergenic_genic
chr15	5719	39.291	63.313	81.1427	LY-induced 2-fold	Genic_reverse
chr15	5780	19.418	34.301	43.9606	LY-induced 2-fold	Genic_forward
chr15	5865	6.201	11.728	15.0307	LY-induced 2-fold	Genic_reverse
chr15	5948	6.396	14.181	18.1745	LY-induced 2-fold	Genic_reverse
chr15	6123	4.73	7.779	9.96965	LY-induced 2-fold	Genic_reverse
chr15	6285	3.435	11.651	14.9321	LY-induced 4-fold	Genic_forward
chr15	6292	7.368	15.362	19.6881	LY-induced 2-fold	Genic_forward
chr15	6502	77.612	132.569	169.902	LY-induced 2-fold	Intergenic_genic
chr15	6644	12.189	27.349	35.0508	LY-induced 2-fold	Genic_reverse
chr15	6901	12.881	24.392	31.2611	LY-induced 2-fold	Genic_forward
chr15	6968	7.399	15.043	19.2793	LY-induced 2-fold	Genic_forward
chr15	7154	13.486	27.541	35.2969	LY-induced 2-fold	Genic_forward
chr15	7331	6.258	10.025	12.8482	LY-induced 2-fold	Intergenic
chr15	7363	28.558	69.541	89.1245	LY-induced 2-fold	Genic_both
chr15	7383	5.003	9.863	12.6405	LY-induced 2-fold	Genic_forward
chr15	7482	60.309	123.428	158.187	LY-induced 2-fold	Intergenic
chr15	7791	35.294	67.031	85.9077	LY-induced 2-fold	Intergenic_genic
chr15	7803	18.931	70.119	89.8653	LY-induced 4-fold	Genic_reverse
chr15	7809	18.471	58.248	74.6513	LY-induced 4-fold	Genic_both
chr15	7861	11.032	21.446	27.4854	LY-induced 2-fold	Intergenic
chr15	7906	41.749	69.566	89.1566	LY-induced 2-fold	Intergenic_genic
chr15	8109	5.778	9.906	12.6956	LY-induced 2-fold	Genic_forward
chr15	8492	17.396	35.867	45.9676	LY-induced 2-fold	Intergenic_genic
chr15	9359	3.683	8.072	10.3452	LY-induced 2-fold	Intergenic_genic
chr15	9609	3.718	7.998	10.2503	LY-induced 2-fold	Intergenic
chr15	9682	9.54	19.884	25.4836	LY-induced 2-fold	Genic_reverse
chr16	235	68.569	150.875	193.363	LY-induced 2-fold	Genic_reverse
chr16	341	78.101	126.215	161.759	LY-induced 2-fold	Intergenic_genic
chr16	876	22.2	37.339	47.8541	LY-induced 2-fold	Intergenic
chr16	1503	179.455	288.632	369.914	LY-induced 2-fold	Genic_forward
chr16	1529	-1.601	19.446	24.9222	LY-induced 4-fold	Intergenic
chr16	1537	15.595	98.938	126.8	LY-induced 4-fold	Intergenic
chr16	1567	32.177	70.111	89.8551	LY-induced 2-fold	Genic_forward
chr16	1663	-1.613	37.971	48.6641	LY-induced 4-fold	Intergenic
chr16	1672	-1.662	13.177	16.8878	LY-induced 4-fold	Intergenic
chr16	1832	-1.616	17.598	22.5538	LY-induced 4-fold	Intergenic
chr16	1859	4.471	15.475	19.8329	LY-induced 4-fold	Intergenic_genic
chr16	1877	11.085	34.082	43.6799	LY-induced 2-fold	Intergenic
chr16	2082	4.081	7.964	10.2068	LY-induced 2-fold	Genic_both
chr16	2109	7.645	12.647	16.2085	LY-induced 2-fold	Genic_reverse
chr16	2135	11.171	32.741	41.9612	LY-induced 2-fold	Intergenic
chr16	2181	-1.634	69.384	88.9233	LY-induced 4-fold	Intergenic_genic
chr16	2258	46.055	94.912	121.64	LY-induced 2-fold	Genic_forward
chr16	2270	7.559	11.921	15.2781	LY-induced 2-fold	Intergenic
chr16	2808	16.975	38.344	49.1421	LY-induced 2-fold	Intergenic_genic
chr16	2878	-1.484	211.784	271.425	LY-induced 4-fold	Genic_forward
chr16	2916	11.149	37.067	47.5055	LY-induced 4-fold	Genic_forward
chr16	2964	59.885	104.592	134.046	LY-induced 2-fold	Intergenic_genic
chr16	3202	-1.794	12.988	16.6456	LY-induced 4-fold	Intergenic_genic
chr16	3231	-1.572	23.28	29.8359	LY-induced 4-fold	Intergenic_genic
chr16	3344	-1.973	13.626	17.4632	LY-induced 4-fold	Intergenic
chr16	3376	-1.607	18.665	23.9213	LY-induced 4-fold	Intergenic_genic
chr16	7001	205.506	483.822	620.072	LY-induced 2-fold	Intergenic
chr16	7225	4.322	14.628	18.7474	LY-induced 4-fold	Intergenic
chr16	7232	5.824	13.151	16.8545	LY-induced 2-fold	Intergenic_genic
chr16	7301	4.812	8.499	10.8924	LY-induced 2-fold	Genic_reverse
chr16	7446	139.022	230.174	294.994	LY-induced 2-fold	Intergenic_genic
chr16	7790	1.143	7.349	9.41856	LY-induced 4-fold	Genic_forward
chr16	7930	6.164	11.08	14.2003	LY-induced 2-fold	Intergenic_genic
chr16	8189	6.264	13.794	17.6785	LY-induced 2-fold	Genic_forward
chr16	8202	0.83	7.752	9.93505	LY-induced 4-fold	Intergenic
chr16	8264	4.197	7.188	9.21222	LY-induced 2-fold	Intergenic
chr16	8281	1.471	7.55	9.67617	LY-induced 4-fold	Genic_forward
chr16	8548	301.102	652.764	836.59	LY-induced 2-fold	Intergenic_genic
chr16	8814	37.084	83.58	107.117	LY-induced 2-fold	Intergenic_genic
chr16	8856	298.223	621.417	796.415	LY-induced 2-fold	Genic_forward
chr16	8896	444.841	800.667	1026.14	LY-induced 2-fold	Genic_both
chr16	8913	107.259	267.83	343.254	LY-induced 2-fold	Intergenic
chr16	8993	306.358	664.065	851.073	LY-induced 2-fold	Genic_forward
chr17	9	40.496	80.626	103.331	LY-induced 2-fold	Genic_reverse
chr17	17	48.215	75.671	96.9808	LY-induced 2-fold	Genic_reverse
chr17	64	103.043	171.517	219.818	LY-induced 2-fold	Intergenic_genic
chr17	287	101.462	201.808	258.639	LY-induced 2-fold	Genic_both
chr17	308	5.444	12.513	16.0368	LY-induced 2-fold	Genic_reverse
chr17	442	151.417	236.549	303.164	LY-induced 2-fold	Genic_forward
chr17	503	64.329	102.643	131.548	LY-induced 2-fold	Genic_both
chr17	971	3.746	9.531	12.215	LY-induced 2-fold	Genic_reverse
chr17	1009	4.495	8.962	11.4858	LY-induced 2-fold	Genic_reverse
chr17	1090	4.191	7.395	9.47752	LY-induced 2-fold	Intergenic
chr17	1114	5.934	9.785	12.5406	LY-induced 2-fold	Intergenic
chr17	1121	6.275	9.911	12.7021	LY-induced 2-fold	Genic_forward
chr17	1151	7.237	11.555	14.809	LY-induced 2-fold	Intergenic_genic
chr17	1303	-0.187	8.314	10.6553	LY-induced 4-fold	Intergenic
chr17	1564	51.672	113.159	145.026	LY-induced 2-fold	Genic_both
chr17	1659	5.985	19.654	25.1888	LY-induced 4-fold	Intergenic_genic
chr17	1855	173.171	333.067	426.862	LY-induced 2-fold	Genic_reverse
chr17	1906	80.238	296.641	380.178	LY-induced 4-fold	Genic_both
chr17	2005	48.95	91.159	116.83	LY-induced 2-fold	Genic_forward
chr17	2025	-1.71	9.644	12.3599	LY-induced 4-fold	Genic_forward
chr17	2046	20.13	50.198	64.3343	LY-induced 2-fold	Intergenic_genic
chr17	2071	7.845	12.995	16.6545	LY-induced 2-fold	Intergenic
chr17	2732	80.938	143.614	184.057	LY-induced 2-fold	Genic_both
chr17	3330	5.925	10.637	13.6325	LY-induced 2-fold	Genic_both
chr17	3482	46.148	74.135	95.0123	LY-induced 2-fold	Intergenic
chr17	3585	23.163	36.775	47.1313	LY-induced 2-fold	Intergenic_genic
chr17	3907	1.119	7.315	9.37499	LY-induced 4-fold	Intergenic
chr17	4391	18.481	44.809	57.4277	LY-induced 2-fold	Genic_forward
chr17	4642	27.66	47.069	60.3242	LY-induced 2-fold	Genic_reverse
chr17	5641	21.454	38.658	49.5445	LY-induced 2-fold	Genic_both
chr17	6178	25.178	42.497	54.4646	LY-induced 2-fold	Intergenic_genic
chr17	6289	-1.543	88.102	112.913	LY-induced 4-fold	Genic_both
chr17	6357	6.235	16.674	21.3696	LY-induced 2-fold	Genic_reverse
chr17	6375	0.839	12.189	15.6216	LY-induced 4-fold	Genic_reverse
chr17	6446	3.826	8.624	11.0526	LY-induced 2-fold	Genic_forward
chr17	6561	8.712	21.086	27.0241	LY-induced 2-fold	Genic_forward
chr17	7549	44.314	157.975	202.463	LY-induced 4-fold	Genic_forward
chr17	7713	33.133	52.482	67.2615	LY-induced 2-fold	Genic_both
chr17	7727	4.399	16.064	20.5878	LY-induced 4-fold	Genic_reverse
chr17	7741	2.258	10.455	13.3992	LY-induced 4-fold	Genic_reverse
chr17	8103	71.707	114.294	146.48	LY-induced 2-fold	Intergenic
chr18	27	2.984	8.061	10.3311	LY-induced 2-fold	Intergenic_genic
chr18	1437	4.197	11.692	14.9846	LY-induced 2-fold	Intergenic_genic
chr18	1463	-1.7	10.264	13.1545	LY-induced 4-fold	Intergenic_genic
chr18	1488	-1.975	13.509	17.3133	LY-induced 4-fold	Intergenic_genic
chr18	1511	-1.918	18.404	23.5868	LY-induced 4-fold	Genic_forward
chr18	1854	-2.012	13.683	17.5363	LY-induced 4-fold	Genic_reverse
chr18	2040	17.426	29.206	37.4307	LY-induced 2-fold	Genic_both
chr18	2143	35.8	64.239	82.3294	LY-induced 2-fold	Genic_forward
chr18	2187	20.239	43.497	55.7462	LY-induced 2-fold	Genic_reverse
chr18	2355	5.442	8.987	11.5178	LY-induced 2-fold	Intergenic
chr18	2967	56.769	90.558	116.06	LY-induced 2-fold	Genic_forward
chr18	3344	4.397	8.074	10.3477	LY-induced 2-fold	Intergenic
chr18	3421	6.907	14.143	18.1258	LY-induced 2-fold	Genic_forward
chr18	3436	12.173	27.223	34.8893	LY-induced 2-fold	Genic_both
chr18	4390	19.423	31.26	40.0632	LY-induced 2-fold	Intergenic
chr18	4407	8.202	15.749	20.1841	LY-induced 2-fold	Genic_reverse
chr18	4455	9.033	30.002	38.4509	LY-induced 4-fold	Genic_both
chr18	4486	4.499	9.272	11.8831	LY-induced 2-fold	Genic_forward
chr18	4566	5.849	10.873	13.935	LY-induced 2-fold	Genic_reverse
chr18	4715	6.684	13.863	17.767	LY-induced 2-fold	Intergenic
chr18	4789	5.009	9.177	11.7613	LY-induced 2-fold	Intergenic
chr18	5221	3.792	10.76	13.7901	LY-induced 2-fold	Intergenic
chr18	5388	0.268	7.782	9.9735	LY-induced 4-fold	Intergenic
chr18	5432	27.23	55.026	70.5219	LY-induced 2-fold	Genic_both
chr18	5986	3.602	7.138	9.14814	LY-induced 2-fold	Intergenic_genic
chr18	6092	10.16	23.822	30.5305	LY-induced 2-fold	Genic_reverse
chr18	6754	3.474	7.815	10.0158	LY-induced 2-fold	Genic_reverse
chr18	7482	21.522	37.435	47.9771	LY-induced 2-fold	Genic_reverse
chr18	7715	9.496	16.603	21.2786	LY-induced 2-fold	Intergenic
chr18	7732	5.425	8.968	11.4935	LY-induced 2-fold	Intergenic
chr18	7740	3.824	11.841	15.1756	LY-induced 2-fold	Intergenic_genic
chr19	10	38.44	96.355	123.49	LY-induced 2-fold	Intergenic_genic
chr19	284	78.74	184.317	236.223	LY-induced 2-fold	Intergenic_genic
chr19	531	23.877	52.321	67.0552	LY-induced 2-fold	Genic_reverse
chr19	719	3.775	9.64	12.3547	LY-induced 2-fold	Genic_reverse
chr19	878	2.804	9.548	12.2368	LY-induced 4-fold	Intergenic
chr19	943	2.98	10.639	13.6351	LY-induced 4-fold	Intergenic_genic
chr19	1209	32.818	56.067	71.8561	LY-induced 2-fold	Genic_forward
chr19	1351	27.405	52.066	66.7284	LY-induced 2-fold	Genic_reverse
chr19	1481	1.361	9.112	11.678	LY-induced 4-fold	Genic_both
chr19	1568	10.924	22.987	29.4604	LY-induced 2-fold	Intergenic_genic
chr19	1986	109.517	176.971	226.808	LY-induced 2-fold	Intergenic
chr19	2027	21.461	39.445	50.5532	LY-induced 2-fold	Genic_reverse
chr19	2052	-1.556	25.779	33.0387	LY-induced 4-fold	Genic_reverse
chr19	2152	18.142	32.611	41.7946	LY-induced 2-fold	Intergenic_genic
chr19	2178	19.75	30.99	39.7171	LY-induced 2-fold	Intergenic_genic
chr19	2187	8.917	20.813	26.6742	LY-induced 2-fold	Intergenic_genic
chr19	2205	13.177	26.906	34.483	LY-induced 2-fold	Intergenic
chr19	2219	2.792	13.894	17.8067	LY-induced 4-fold	Genic_both
chr19	2230	1.998	12.244	15.692	LY-induced 4-fold	Intergenic
chr19	2250	6.749	10.669	13.6735	LY-induced 2-fold	Intergenic_genic
chr19	2257	-1.979	16.321	20.9172	LY-induced 4-fold	Intergenic
chr19	2285	-1.917	14.365	18.4103	LY-induced 4-fold	Genic_both
chr19	2312	4.634	10.661	13.6633	LY-induced 2-fold	Intergenic
chr19	2323	7.19	12.267	15.7215	LY-induced 2-fold	Intergenic_genic
chr19	2344	8.813	17.285	22.1527	LY-induced 2-fold	Intergenic_genic
chr19	2365	8.448	14.173	18.1643	LY-induced 2-fold	Intergenic
chr19	2373	2.582	10.74	13.7645	LY-induced 4-fold	Genic_reverse
chr19	2397	11.245	22.497	28.8324	LY-induced 2-fold	Genic_forward
chr19	2408	4.917	20.985	26.8946	LY-induced 4-fold	Intergenic
chr19	2416	19.572	30.653	39.2852	LY-induced 2-fold	Intergenic
chr19	2432	4.723	11.881	15.2268	LY-induced 2-fold	Intergenic_genic
chr19	2775	3.564	13.295	17.039	LY-induced 4-fold	Intergenic
chr19	2791	1.135	14.71	18.8525	LY-induced 4-fold	Intergenic
chr19	3001	6.08	10.858	13.9157	LY-induced 2-fold	Genic_reverse
chr19	3137	4.595	7.533	9.65438	LY-induced 2-fold	Intergenic_genic
chr19	3215	3.224	7.929	10.1619	LY-induced 2-fold	Intergenic_genic
chr19	3427	45.482	72.888	93.4141	LY-induced 2-fold	Intergenic_genic
chr19	3443	6.293	11.149	14.2887	LY-induced 2-fold	Intergenic
chr19	3536	5.105	8.846	11.3371	LY-induced 2-fold	Intergenic_genic
chr19	3685	38.485	107.234	137.432	LY-induced 2-fold	Genic_reverse
chr19	3713	13.479	24.543	31.4546	LY-induced 2-fold	Intergenic_genic
chr19	3755	24.701	56.458	72.3572	LY-induced 2-fold	Genic_forward
chr19	3800	19.526	34.152	43.7696	LY-induced 2-fold	Genic_both
chr19	4018	11.427	21.752	27.8776	LY-induced 2-fold	Intergenic_genic
chr19	4193	64.057	130.804	167.64	LY-induced 2-fold	Genic_forward
chr19	4324	-0.777	8.649	11.0847	LY-induced 4-fold	Genic_reverse
chr19	4342	2.456	7.651	9.80561	LY-induced 2-fold	Genic_reverse
chr19	4359	8.549	16.166	20.7185	LY-induced 2-fold	Intergenic_genic
chr19	4478	6.628	15.94	20.4289	LY-induced 2-fold	Genic_both
chr19	4489	22.206	38.611	49.4843	LY-induced 2-fold	Genic_reverse
chr19	4567	655.079	1056.7	1354.28	LY-induced 2-fold	Genic_both
chr19	4870	25.688	44.29	56.7626	LY-induced 2-fold	Genic_both
chr19	5060	3.909	16.402	21.021	LY-induced 4-fold	Intergenic
chr19	5222	3.845	8.324	10.6681	LY-induced 2-fold	Intergenic_genic
chr19	5269	6.473	19.404	24.8684	LY-induced 2-fold	Intergenic_genic
chr19	5277	9.256	15.19	19.4677	LY-induced 2-fold	Intergenic_genic
chr19	5303	15.567	28.342	36.3234	LY-induced 2-fold	Intergenic
chr19	5310	5.653	9.978	12.7879	LY-induced 2-fold	Intergenic_genic
chr19	5684	2.162	8.747	11.2103	LY-induced 4-fold	Genic_both
chr19	5775	29.353	53.653	68.7623	LY-induced 2-fold	Intergenic_genic
chr19	5800	36.257	81.011	103.825	LY-induced 2-fold	Intergenic_genic
chr19	5854	23.726	41.27	52.8921	LY-induced 2-fold	Intergenic_genic
chr2	2	5.145	15.806	20.2571	LY-induced 2-fold	Intergenic
chr2	279	3.374	7.09	9.08662	LY-induced 2-fold	Intergenic
chr2	292	2.426	7.216	9.24811	LY-induced 2-fold	Genic_reverse
chr2	305	3.13	7.04	9.02254	LY-induced 2-fold	Genic_reverse
chr2	2388	35.604	114.761	147.079	LY-induced 4-fold	Genic_forward
chr2	2551	104.458	207.01	265.306	LY-induced 2-fold	Genic_reverse
chr2	2922	12.489	25.056	32.1121	LY-induced 2-fold	Genic_forward
chr2	2945	2.809	8.149	10.4439	LY-induced 2-fold	Genic_reverse
chr2	3140	6.513	15.75	20.1854	LY-induced 2-fold	Intergenic_genic
chr2	3173	4.928	8.731	11.1897	LY-induced 2-fold	Intergenic
chr2	3194	2.587	11.785	15.1038	LY-induced 4-fold	Intergenic
chr2	3257	50.741	92.861	119.012	LY-induced 2-fold	Intergenic
chr2	3352	7.037	11.609	14.8782	LY-induced 2-fold	Genic_both
chr2	4209	5.454	10.777	13.8119	LY-induced 2-fold	Intergenic_genic
chr2	4398	15.945	25.127	32.203	LY-induced 2-fold	Genic_forward
chr2	4542	6.242	10.988	14.0823	LY-induced 2-fold	Genic_reverse
chr2	5479	4.588	7.437	9.53134	LY-induced 2-fold	Genic_forward
chr2	5586	4.311	11.675	14.9628	LY-induced 2-fold	Intergenic
chr2	5828	2.237	7.086	9.0815	LY-induced 4-fold	Genic_forward
chr2	6835	14.651	24.452	31.338	LY-induced 2-fold	Intergenic
chr2	6939	16.171	29.424	37.7101	LY-induced 2-fold	Genic_forward
chr2	7547	2.061	9.352	11.9856	LY-induced 4-fold	Intergenic
chr2	8746	44.941	88.529	113.46	LY-induced 2-fold	Intergenic
chr2	8794	-1.652	30.172	38.6688	LY-induced 4-fold	Intergenic
chr2	8801	-1.739	38.315	49.1049	LY-induced 4-fold	Intergenic_genic
chr2	8992	-1.692	10.81	13.8542	LY-induced 4-fold	Intergenic_genic
chr2	9006	-1.817	11.308	14.4925	LY-induced 4-fold	Intergenic
chr2	9014	-1.659	13.381	17.1492	LY-induced 4-fold	Intergenic_genic
chr2	9030	-1.805	12.182	15.6126	LY-induced 4-fold	Intergenic_genic
chr2	9221	-1.734	8.2	10.5092	LY-induced 4-fold	Intergenic
chr2	9552	-1.84	15.906	20.3853	LY-induced 4-fold	Genic_reverse
chr2	9632	10.211	66.666	85.4399	LY-induced 4-fold	Intergenic
chr2	10687	-2.051	8.811	11.2923	LY-induced 4-fold	Intergenic_genic
chr2	11081	26.352	81.421	104.35	LY-induced 2-fold	Intergenic
chr2	11157	4.891	11.147	14.2861	LY-induced 2-fold	Genic_forward
chr2	11232	22.139	146.977	188.367	LY-induced 4-fold	Intergenic_genic
chr2	11238	69.765	111.707	143.165	LY-induced 2-fold	Intergenic_genic
chr2	11441	6.059	49.761	63.7743	LY-induced 4-fold	Intergenic_genic
chr2	13069	1.715	7.041	9.02383	LY-induced 4-fold	Intergenic_genic
chr2	13135	10.673	33.621	43.0891	LY-induced 4-fold	Intergenic_genic
chr2	13143	13.312	26.967	34.5612	LY-induced 2-fold	Intergenic
chr2	13245	4.322	17.824	22.8434	LY-induced 4-fold	Intergenic
chr2	13522	4.833	11.159	14.3015	LY-induced 2-fold	Intergenic_genic
chr2	13601	6.129	14.251	18.2642	LY-induced 2-fold	Genic_reverse
chr2	13614	4.663	7.665	9.82355	LY-induced 2-fold	Genic_reverse
chr2	13676	4.354	11.286	14.4643	LY-induced 2-fold	Genic_forward
chr2	13714	1.952	10.566	13.5415	LY-induced 4-fold	Intergenic
chr2	14223	2.079	7.474	9.57876	LY-induced 4-fold	Genic_reverse
chr2	14861	3.717	7.996	10.2478	LY-induced 2-fold	Intergenic_genic
chr2	14985	2.494	10.567	13.5428	LY-induced 4-fold	Genic_forward
chr2	15917	0.24	7.066	9.05587	LY-induced 4-fold	Genic_reverse
chr2	15932	4.189	8.812	11.2936	LY-induced 2-fold	Intergenic_genic
chr2	16007	6.732	14.232	18.2399	LY-induced 2-fold	Genic_forward
chr2	16800	2.321	7.147	9.15968	LY-induced 2-fold	Genic_both
chr2	16905	7.481	28.895	37.0322	LY-induced 4-fold	Genic_reverse
chr2	17159	10.765	19.352	24.8017	LY-induced 2-fold	Genic_reverse
chr2	17264	2.846	8.863	11.3589	LY-induced 2-fold	Intergenic_genic
chr2	17377	11.378	20.726	26.5627	LY-induced 2-fold	Genic_forward
chr2	17655	2.731	8.371	10.7284	LY-induced 2-fold	Intergenic
chr2	17712	7.405	11.994	15.3716	LY-induced 2-fold	Intergenic
chr2	17816	67.974	138.584	177.611	LY-induced 2-fold	Genic_reverse
chr2	17953	3.767	8.964	11.4884	LY-induced 2-fold	Genic_both
chr2	19470	30.605	60.734	77.8374	LY-induced 2-fold	Intergenic
chr2	19862	25.752	51.841	66.44	LY-induced 2-fold	Genic_both
chr2	20371	12.247	23.061	29.5552	LY-induced 2-fold	Genic_reverse
chr2	20398	2.941	8.81	11.291	LY-induced 2-fold	Genic_forward
chr2	20660	5.339	11.555	14.809	LY-induced 2-fold	Genic_forward
chr2	20877	9.53	18.507	23.7188	LY-induced 2-fold	Genic_reverse
chr2	22570	4.519	10.716	13.7337	LY-induced 2-fold	Genic_reverse
chr2	23083	22.141	38.388	49.1985	LY-induced 2-fold	Genic_forward
chr2	23375	36.946	60.982	78.1552	LY-induced 2-fold	Genic_both
chr2	23455	4.641	8.873	11.3717	LY-induced 2-fold	Genic_forward
chr2	23474	17.999	29.425	37.7114	LY-induced 2-fold	Genic_forward
chr2	23559	6.245	10.675	13.6812	LY-induced 2-fold	Intergenic
chr2	23569	2.163	8.965	11.4896	LY-induced 4-fold	Intergenic
chr2	23606	6.877	11.7	14.9949	LY-induced 2-fold	Intergenic_genic
chr2	23687	4.842	8.264	10.5912	LY-induced 2-fold	Genic_forward
chr2	23978	4.07	12.608	16.1586	LY-induced 2-fold	Genic_forward
chr2	24003	1.991	10.83	13.8799	LY-induced 4-fold	Genic_reverse
chr2	24107	3.664	8.815	11.2974	LY-induced 2-fold	Intergenic_genic
chr2	24166	56.876	123.122	157.795	LY-induced 2-fold	Intergenic_genic
chr2	24187	39.772	113.114	144.968	LY-induced 2-fold	Genic_forward
chr2	24305	3.368	12.047	15.4396	LY-induced 4-fold	Genic_forward
chr20	188	3.409	9.312	11.9344	LY-induced 2-fold	Intergenic_genic
chr20	841	3.627	7.223	9.25708	LY-induced 2-fold	Genic_forward
chr20	1302	2.33	7.254	9.29681	LY-induced 2-fold	Genic_forward
chr20	1311	8.304	17.082	21.8925	LY-induced 2-fold	Genic_forward
chr20	1981	34.437	59.853	76.7083	LY-induced 2-fold	Intergenic_genic
chr20	2498	7.398	11.885	15.232	LY-induced 2-fold	Intergenic_genic
chr20	2597	3.404	7.206	9.23529	LY-induced 2-fold	Intergenic
chr20	2606	1.663	7.597	9.7364	LY-induced 4-fold	Genic_forward
chr20	2962	3.047	7.821	10.0235	LY-induced 2-fold	Intergenic_genic
chr20	3162	18.001	30.151	38.6419	LY-induced 2-fold	Intergenic_genic
chr20	4807	7.358	12.774	16.3713	LY-induced 2-fold	Genic_reverse
chr20	4949	49.938	80.295	102.907	LY-induced 2-fold	Genic_forward
chr20	5024	14.653	25.772	33.0297	LY-induced 2-fold	Genic_reverse
chr20	5971	2.485	7.691	9.85687	LY-induced 2-fold	Intergenic
chr20	6030	3.036	7.685	9.84918	LY-induced 2-fold	Genic_both
chr20	6115	43.613	105.625	135.37	LY-induced 2-fold	Intergenic_genic
chr20	6189	92.895	161.11	206.48	LY-induced 2-fold	Genic_reverse
chr20	6296	7.054	31.331	40.1542	LY-induced 4-fold	Intergenic
chr21	1004	-1.547	27.228	34.8957	LY-induced 4-fold	Intergenic
chr21	1047	7.425	15.279	19.5817	LY-induced 2-fold	Intergenic
chr21	1089	4.662	12.77	16.3662	LY-induced 2-fold	Intergenic
chr21	1475	-1.837	16.175	20.7301	LY-induced 4-fold	Intergenic_genic
chr21	1498	3.09	11.559	14.8141	LY-induced 4-fold	Intergenic
chr21	1513	4.068	8.637	11.0693	LY-induced 2-fold	Intergenic
chr21	1521	4.358	9.175	11.7588	LY-induced 2-fold	Intergenic
chr21	1540	6.765	14.303	18.3309	LY-induced 2-fold	Intergenic_genic
chr21	1628	5.723	15.698	20.1187	LY-induced 2-fold	Intergenic
chr21	2778	5.347	9.44	12.0984	LY-induced 2-fold	Genic_forward
chr21	3560	15.667	25.292	32.4145	LY-induced 2-fold	Genic_forward
chr21	3723	6.269	22.859	29.2964	LY-induced 4-fold	Genic_reverse
chr21	3821	12.753	23.232	29.7744	LY-induced 2-fold	Genic_reverse
chr21	3937	9.454	18.126	23.2305	LY-induced 2-fold	Genic_reverse
chr21	3950	4.124	9.528	12.2112	LY-induced 2-fold	Intergenic_genic
chr21	3974	7.956	19.085	24.4596	LY-induced 2-fold	Intergenic
chr21	3992	3.935	7.552	9.67873	LY-induced 2-fold	Genic_reverse
chr21	4006	7.899	13.196	16.9121	LY-induced 2-fold	Intergenic
chr21	4018	9.23	16.556	21.2184	LY-induced 2-fold	Intergenic_genic
chr21	4094	3.323	10.106	12.952	LY-induced 2-fold	Genic_forward
chr21	4105	5.418	9.339	11.969	LY-induced 2-fold	Genic_forward
chr21	4112	5.637	12.356	15.8356	LY-induced 2-fold	Intergenic_genic
chr21	4128	6.11	14.242	18.2527	LY-induced 2-fold	Genic_forward
chr21	4142	6.059	11.075	14.1938	LY-induced 2-fold	Genic_reverse
chr21	4152	5.953	10.899	13.9683	LY-induced 2-fold	Genic_reverse
chr21	4179	4.938	7.708	9.87866	LY-induced 2-fold	Genic_reverse
chr21	4191	-0.224	8.938	11.455	LY-induced 4-fold	Genic_reverse
chr21	4201	2.136	12.093	15.4985	LY-induced 4-fold	Genic_reverse
chr21	4219	6.561	10.239	13.1224	LY-induced 2-fold	Genic_reverse
chr21	4269	3.76	10.442	13.3826	LY-induced 2-fold	Genic_forward
chr21	4281	6.765	11.143	14.281	LY-induced 2-fold	Genic_forward
chr21	4289	5.24	9.709	12.4432	LY-induced 2-fold	Genic_reverse
chr21	4593	11.608	28.248	36.203	LY-induced 2-fold	Genic_both
chr21	4774	30.643	59.325	76.0316	LY-induced 2-fold	Genic_reverse
chr21	4811	34.566	72.273	92.6259	LY-induced 2-fold	Intergenic
chr22	1611	3.765	13.465	17.2569	LY-induced 4-fold	Intergenic_genic
chr22	1640	-1.604	40.178	51.4926	LY-induced 4-fold	Intergenic_genic
chr22	1664	-1.491	39.165	50.1943	LY-induced 4-fold	Intergenic_genic
chr22	1695	-1.842	9.73	12.4701	LY-induced 4-fold	Genic_reverse
chr22	1745	6.308	13.586	17.412	LY-induced 2-fold	Intergenic_genic
chr22	1778	6.111	13.474	17.2684	LY-induced 2-fold	Intergenic
chr22	1879	-1.556	25.779	33.0387	LY-induced 4-fold	Genic_reverse
chr22	2018	106.287	214.345	274.707	LY-induced 2-fold	Intergenic
chr22	2106	31.274	52.359	67.1039	LY-induced 2-fold	Intergenic_genic
chr22	2163	-1.61	38.68	49.5727	LY-induced 4-fold	Intergenic_genic
chr22	2176	-1.607	60.164	77.1069	LY-induced 4-fold	Intergenic
chr22	2183	33.822	67.256	86.1961	LY-induced 2-fold	Intergenic_genic
chr22	2300	3.595	10.029	12.8533	LY-induced 2-fold	Intergenic_genic
chr22	2327	6.748	11.64	14.918	LY-induced 2-fold	Intergenic_genic
chr22	2433	347.207	608.727	780.151	LY-induced 2-fold	Intergenic_genic
chr22	2821	5.666	10.382	13.3057	LY-induced 2-fold	Intergenic
chr22	2843	9.189	15.779	20.2225	LY-induced 2-fold	Genic_reverse
chr22	3127	25.639	53.524	68.597	LY-induced 2-fold	Genic_forward
chr22	3596	73.932	115.501	148.027	LY-induced 2-fold	Intergenic_genic
chr22	3708	6.312	12.919	16.5571	LY-induced 2-fold	Genic_reverse
chr22	3722	5.047	10.763	13.794	LY-induced 2-fold	Intergenic_genic
chr22	4052	29.664	52.872	67.7614	LY-induced 2-fold	Genic_forward
chr22	4270	104.116	260.706	334.124	LY-induced 2-fold	Genic_reverse
chr22	4380	2.944	7.348	9.41728	LY-induced 2-fold	Intergenic_genic
chr22	4679	47.519	77.632	99.4941	LY-induced 2-fold	Genic_reverse
chr22	4705	71.431	153.211	196.357	LY-induced 2-fold	Genic_forward
chr22	4755	3.628	11.319	14.5066	LY-induced 2-fold	Genic_forward
chr22	5123	74.348	151.183	193.758	LY-induced 2-fold	Genic_both
chr3	633	2.558	7.294	9.34807	LY-induced 2-fold	Genic_forward
chr3	921	18.739	33.521	42.9609	LY-induced 2-fold	Genic_reverse
chr3	940	47.18	106.542	136.545	LY-induced 2-fold	Genic_both
chr3	1080	1.901	10.479	13.43	LY-induced 4-fold	Intergenic
chr3	1090	5.45	10.524	13.4877	LY-induced 2-fold	Genic_forward
chr3	1101	8.812	23.683	30.3524	LY-induced 2-fold	Intergenic
chr3	1143	2.86	7.89	10.1119	LY-induced 2-fold	Genic_forward
chr3	1303	101.719	187.005	239.668	LY-induced 2-fold	Genic_reverse
chr3	1383	3.789	8.996	11.5294	LY-induced 2-fold	Intergenic
chr3	1390	2.779	7.446	9.54288	LY-induced 2-fold	Genic_reverse
chr3	1460	23.53	55.176	70.7142	LY-induced 2-fold	Intergenic
chr3	1643	7.587	13.175	16.8852	LY-induced 2-fold	Genic_reverse
chr3	2428	4.658	11.182	14.331	LY-induced 2-fold	Genic_reverse
chr3	2562	1.52	7.021	8.99819	LY-induced 4-fold	Genic_forward
chr3	2726	4.126	7.23	9.26605	LY-induced 2-fold	Genic_reverse
chr3	2829	7.067	13.487	17.2851	LY-induced 2-fold	Intergenic_genic
chr3	3110	3.744	9.417	12.0689	LY-induced 2-fold	Intergenic
chr3	3120	3.338	8.227	10.5438	LY-induced 2-fold	Intergenic
chr3	3127	3.419	8.886	11.3884	LY-induced 2-fold	Intergenic
chr3	3173	5.761	9.469	12.1356	LY-induced 2-fold	Genic_reverse
chr3	3181	4.182	7.221	9.25452	LY-induced 2-fold	Genic_reverse
chr3	3750	11.53	19.678	25.2195	LY-induced 2-fold	Intergenic_genic
chr3	3757	3.165	11.469	14.6988	LY-induced 4-fold	Genic_forward
chr3	3766	0.924	8.611	11.036	LY-induced 4-fold	Genic_forward
chr3	3790	12.096	32.497	41.6485	LY-induced 2-fold	Genic_reverse
chr3	3851	27.769	48.587	62.2697	LY-induced 2-fold	Genic_forward
chr3	3867	30.159	61.209	78.4462	LY-induced 2-fold	Genic_reverse
chr3	3887	5.584	9.551	12.2407	LY-induced 2-fold	Intergenic_genic
chr3	3903	2.323	7.5	9.61209	LY-induced 4-fold	Intergenic
chr3	4103	2.286	7.552	9.67873	LY-induced 4-fold	Intergenic
chr3	4133	1.773	9.173	11.7562	LY-induced 4-fold	Genic_reverse
chr3	4183	0.018	9.587	12.2868	LY-induced 4-fold	Genic_reverse
chr3	4228	8.825	15.813	20.2661	LY-induced 2-fold	Intergenic
chr3	4325	5.966	14.287	18.3104	LY-induced 2-fold	Intergenic
chr3	4391	10.554	16.678	21.3747	LY-induced 2-fold	Intergenic
chr3	4401	5.276	14.148	18.1322	LY-induced 2-fold	Intergenic
chr3	4418	3.146	19.321	24.762	LY-induced 4-fold	Intergenic
chr3	4614	2.059	9.989	12.802	LY-induced 4-fold	Intergenic
chr3	4675	48.248	93.482	119.808	LY-induced 2-fold	Intergenic_genic
chr3	4692	152.728	320.733	411.055	LY-induced 2-fold	Genic_both
chr3	4845	219.425	364.852	467.598	LY-induced 2-fold	Intergenic_genic
chr3	4969	277.709	552.477	708.061	LY-induced 2-fold	Genic_forward
chr3	5044	306.415	599.12	767.839	LY-induced 2-fold	Genic_reverse
chr3	5060	316.45	542.598	695.4	LY-induced 2-fold	Intergenic_genic
chr3	5115	5.604	10.737	13.7607	LY-induced 2-fold	Genic_forward
chr3	5142	59.648	110.524	141.649	LY-induced 2-fold	Genic_forward
chr3	5349	5.019	12.819	16.429	LY-induced 2-fold	Intergenic
chr3	5408	4.05	10.747	13.7735	LY-induced 2-fold	Intergenic
chr3	5442	4.951	8.126	10.4144	LY-induced 2-fold	Genic_forward
chr3	5461	6.457	10.085	12.9251	LY-induced 2-fold	Genic_forward
chr3	5470	-0.004	12.07	15.469	LY-induced 4-fold	Genic_forward
chr3	5504	3.511	9.903	12.6918	LY-induced 2-fold	Genic_forward
chr3	5513	5.818	9.569	12.2637	LY-induced 2-fold	Intergenic
chr3	5562	8.607	17.249	22.1065	LY-induced 2-fold	Genic_reverse
chr3	5594	4.871	12.504	16.0253	LY-induced 2-fold	Genic_reverse
chr3	5888	6.069	9.816	12.5803	LY-induced 2-fold	Genic_both
chr3	5942	7.315	12.633	16.1906	LY-induced 2-fold	Intergenic
chr3	5980	5.966	14.843	19.023	LY-induced 2-fold	Genic_reverse
chr3	5989	1.594	10.895	13.9632	LY-induced 4-fold	Genic_reverse
chr3	6006	1.525	10.663	13.6658	LY-induced 4-fold	Genic_reverse
chr3	6073	5.552	10.853	13.9093	LY-induced 2-fold	Genic_reverse
chr3	6083	2.005	9.09	11.6498	LY-induced 4-fold	Genic_reverse
chr3	6120	-1.979	10.118	12.9673	LY-induced 4-fold	Genic_reverse
chr3	6181	6.617	14.457	18.5283	LY-induced 2-fold	Genic_forward
chr3	6245	3.495	9.017	11.5563	LY-induced 2-fold	Genic_reverse
chr3	6260	17.976	69.096	88.5542	LY-induced 4-fold	Genic_reverse
chr3	6270	1.754	7.321	9.38268	LY-induced 4-fold	Genic_reverse
chr3	6281	2.498	8.625	11.0539	LY-induced 4-fold	Genic_both
chr3	6289	4.146	7.899	10.1234	LY-induced 2-fold	Intergenic
chr3	6325	2.218	7.807	10.0055	LY-induced 4-fold	Genic_forward
chr3	6333	0.697	7.857	10.0696	LY-induced 4-fold	Genic_forward
chr3	6364	4.639	14.277	18.2976	LY-induced 2-fold	Intergenic_genic
chr3	6382	3.813	13.165	16.8724	LY-induced 4-fold	Genic_both
chr3	6389	8.07	15.695	20.1149	LY-induced 2-fold	Genic_forward
chr3	6652	4.886	7.8	9.99657	LY-induced 2-fold	Genic_reverse
chr3	7707	7.78	12.468	15.9791	LY-induced 2-fold	Genic_forward
chr3	8500	1.981	7.068	9.05843	LY-induced 4-fold	Intergenic
chr3	8538	2.454	7.02	8.99691	LY-induced 2-fold	Genic_forward
chr3	8681	1.807	7.178	9.19941	LY-induced 4-fold	Intergenic
chr3	8740	3.367	7.125	9.13148	LY-induced 2-fold	Intergenic
chr3	9792	1.769	7.074	9.06612	LY-induced 4-fold	Intergenic_genic
chr3	10041	8.747	15.737	20.1687	LY-induced 2-fold	Genic_forward
chr3	10694	8.482	18.305	23.4599	LY-induced 2-fold	Genic_reverse
chr3	11436	12.338	34.039	43.6248	LY-induced 2-fold	Genic_reverse
chr3	11449	4.444	8.11	10.3939	LY-induced 2-fold	Genic_reverse
chr3	11650	4.491	7.436	9.53006	LY-induced 2-fold	Genic_reverse
chr3	12028	8.064	18.799	24.093	LY-induced 2-fold	Intergenic
chr3	12127	7.909	14.28	18.3014	LY-induced 2-fold	Intergenic_genic
chr3	12204	6.601	11.128	14.2618	LY-induced 2-fold	Intergenic_genic
chr3	12252	10.648	20.061	25.7104	LY-induced 2-fold	Intergenic_genic
chr3	12417	3.362	8.654	11.0911	LY-induced 2-fold	Genic_forward
chr3	12429	4.845	10.751	13.7786	LY-induced 2-fold	Genic_forward
chr3	12718	5.775	19.692	25.2375	LY-induced 4-fold	Intergenic
chr3	12814	271.691	508.822	652.112	LY-induced 2-fold	Intergenic
chr3	12989	3.277	40.871	52.3807	LY-induced 4-fold	Intergenic_genic
chr3	13149	1.354	7.923	10.1542	LY-induced 4-fold	Genic_reverse
chr3	13185	7.559	11.86	15.1999	LY-induced 2-fold	Genic_reverse
chr3	13260	2.554	7.44	9.53519	LY-induced 2-fold	Intergenic_genic
chr3	13270	1.42	9.285	11.8998	LY-induced 4-fold	Intergenic
chr3	13285	1.465	8.938	11.455	LY-induced 4-fold	Genic_forward
chr3	13297	2.915	9.878	12.6598	LY-induced 4-fold	Genic_both
chr3	13564	4.475	10.407	13.3377	LY-induced 2-fold	Intergenic
chr3	13884	4.47	10.626	13.6184	LY-induced 2-fold	Genic_forward
chr3	13891	3.258	8.198	10.5066	LY-induced 2-fold	Genic_forward
chr3	14080	6.776	13.271	17.0083	LY-induced 2-fold	Genic_forward
chr3	14210	4.952	9.39	12.0343	LY-induced 2-fold	Genic_reverse
chr3	14218	3.741	11.047	14.158	LY-induced 2-fold	Genic_both
chr3	14550	2.003	7.156	9.17121	LY-induced 4-fold	Intergenic
chr3	15156	1.747	9.084	11.6422	LY-induced 4-fold	Genic_reverse
chr3	15166	4.628	7.368	9.44291	LY-induced 2-fold	Intergenic
chr3	15178	4.226	7.117	9.12123	LY-induced 2-fold	Intergenic
chr3	15221	2.361	8.021	10.2798	LY-induced 4-fold	Genic_reverse
chr3	15588	8.804	18.058	23.1433	LY-induced 2-fold	Genic_forward
chr3	15601	6.944	15.197	19.4766	LY-induced 2-fold	Genic_forward
chr3	15898	7.869	20.702	26.5319	LY-induced 2-fold	Genic_forward
chr3	15915	5.418	8.673	11.1154	LY-induced 2-fold	Genic_forward
chr3	16067	3.051	7.395	9.47752	LY-induced 2-fold	Genic_forward
chr3	16185	1.314	7.152	9.16608	LY-induced 4-fold	Intergenic
chr3	16202	2.641	7.457	9.55698	LY-induced 2-fold	Intergenic
chr3	16277	3.606	8.034	10.2965	LY-induced 2-fold	Genic_forward
chr3	16308	-0.409	8.933	11.4486	LY-induced 4-fold	Intergenic_genic
chr3	16488	5.104	8.255	10.5797	LY-induced 2-fold	Intergenic_genic
chr3	16738	4.516	7.484	9.59158	LY-induced 2-fold	Intergenic_genic
chr3	16745	3.3	7.792	9.98632	LY-induced 2-fold	Genic_reverse
chr3	16757	5.852	10.877	13.9401	LY-induced 2-fold	Intergenic
chr3	16835	3.087	8.135	10.4259	LY-induced 2-fold	Genic_forward
chr3	16919	5.017	9.495	12.1689	LY-induced 2-fold	Genic_both
chr3	17090	3.64	10.534	13.5005	LY-induced 2-fold	Genic_reverse
chr3	17139	10.03	16.983	21.7656	LY-induced 2-fold	Genic_reverse
chr3	17186	5.725	9.344	11.9754	LY-induced 2-fold	Genic_forward
chr3	17194	2.293	7.568	9.69923	LY-induced 4-fold	Genic_forward
chr3	17274	5.324	8.512	10.9091	LY-induced 2-fold	Genic_reverse
chr3	17362	4.023	7.844	10.053	LY-induced 2-fold	Genic_forward
chr3	17496	3.941	7.103	9.10329	LY-induced 2-fold	Genic_both
chr3	17730	3.421	7.405	9.49033	LY-induced 2-fold	Genic_forward
chr3	18430	24.879	62.428	80.0084	LY-induced 2-fold	Genic_forward
chr3	18598	9.548	19.603	25.1234	LY-induced 2-fold	Genic_reverse
chr3	18608	4.936	10.749	13.776	LY-induced 2-fold	Genic_reverse
chr3	18614	4.332	9.012	11.5499	LY-induced 2-fold	Intergenic
chr3	18622	5.702	12.333	15.8061	LY-induced 2-fold	Intergenic_genic
chr3	19454	7.33	19.344	24.7915	LY-induced 2-fold	Intergenic
chr3	19461	9.341	15.752	20.1879	LY-induced 2-fold	Intergenic
chr3	19550	107.585	181.746	232.928	LY-induced 2-fold	Genic_reverse
chr3	19689	8.221	12.999	16.6597	LY-induced 2-fold	Genic_reverse
chr3	19739	331.408	586.733	751.964	LY-induced 2-fold	Intergenic_genic
chr4	20	19.148	41.089	52.6601	LY-induced 2-fold	Intergenic_genic
chr4	31	73.201	124.207	159.185	LY-induced 2-fold	Intergenic
chr4	40	42.123	67.604	86.6421	LY-induced 2-fold	Intergenic
chr4	140	132.835	244.45	313.29	LY-induced 2-fold	Intergenic_genic
chr4	166	147.006	322.189	412.921	LY-induced 2-fold	Genic_reverse
chr4	227	834.883	1339.04	1716.13	LY-induced 2-fold	Intergenic_genic
chr4	367	20.586	34.449	44.1502	LY-induced 2-fold	Intergenic
chr4	456	17.595	28.183	36.1197	LY-induced 2-fold	Genic_forward
chr4	487	7.997	16.147	20.6942	LY-induced 2-fold	Intergenic_genic
chr4	500	1.609	10.246	13.1314	LY-induced 4-fold	Intergenic
chr4	517	4.466	8.557	10.9667	LY-induced 2-fold	Genic_forward
chr4	605	6.81	12.474	15.9868	LY-induced 2-fold	Genic_reverse
chr4	843	10.248	18.715	23.9854	LY-induced 2-fold	Genic_reverse
chr4	862	7.311	14.489	18.5693	LY-induced 2-fold	Genic_forward
chr4	880	6.014	13.91	17.8272	LY-induced 2-fold	Intergenic
chr4	897	-1.994	15.111	19.3664	LY-induced 4-fold	Intergenic_genic
chr4	940	2.35	10.777	13.8119	LY-induced 4-fold	Intergenic_genic
chr4	1028	3.22	10.65	13.6492	LY-induced 4-fold	Intergenic
chr4	1037	2.277	8.33	10.6758	LY-induced 4-fold	Intergenic
chr4	1056	6.213	9.893	12.679	LY-induced 2-fold	Genic_reverse
chr4	1105	2.899	7.574	9.70692	LY-induced 2-fold	Intergenic
chr4	1115	4.773	11.742	15.0487	LY-induced 2-fold	Intergenic
chr4	1141	3.245	8.956	11.4781	LY-induced 2-fold	Genic_reverse
chr4	1152	3.244	7.146	9.15839	LY-induced 2-fold	Intergenic
chr4	1160	4.56	7.846	10.0555	LY-induced 2-fold	Intergenic
chr4	1169	2.503	7.012	8.98666	LY-induced 2-fold	Genic_forward
chr4	1182	1.399	9.229	11.828	LY-induced 4-fold	Intergenic_genic
chr4	1258	6.896	13.727	17.5927	LY-induced 2-fold	Intergenic
chr4	1318	5.429	10.464	13.4108	LY-induced 2-fold	Intergenic
chr4	1404	2.39	7.343	9.41087	LY-induced 2-fold	Intergenic
chr4	1422	3.561	10.488	13.4415	LY-induced 2-fold	Genic_forward
chr4	1487	2.657	9.206	11.7985	LY-induced 4-fold	Genic_reverse
chr4	1503	1.784	7.199	9.22632	LY-induced 4-fold	Genic_both
chr4	1525	6.97	11.822	15.1512	LY-induced 2-fold	Genic_reverse
chr4	1691	4.52	7.348	9.41728	LY-induced 2-fold	Intergenic_genic
chr4	1712	4.893	10.133	12.9866	LY-induced 2-fold	Intergenic
chr4	1734	6.154	10.72	13.7389	LY-induced 2-fold	Intergenic
chr4	1807	4.116	13.271	17.0083	LY-induced 4-fold	Intergenic
chr4	1823	1.977	8.493	10.8847	LY-induced 4-fold	Intergenic
chr4	1850	3.414	8.305	10.6438	LY-induced 2-fold	Intergenic_genic
chr4	1858	10.196	26.326	33.7397	LY-induced 2-fold	Intergenic
chr4	1896	4.07	8.477	10.8642	LY-induced 2-fold	Intergenic
chr4	1930	2.679	7.355	9.42625	LY-induced 2-fold	Genic_reverse
chr4	2053	4.362	8.694	11.1423	LY-induced 2-fold	Genic_forward
chr4	2142	3.735	7.647	9.80048	LY-induced 2-fold	Genic_reverse
chr4	2179	5.487	10.272	13.1647	LY-induced 2-fold	Genic_reverse
chr4	2201	2.021	7.344	9.41215	LY-induced 4-fold	Genic_forward
chr4	2233	2.893	7.955	10.1952	LY-induced 2-fold	Genic_forward
chr4	2412	3.009	7.691	9.85687	LY-induced 2-fold	Intergenic
chr4	2421	2.47	7.49	9.59927	LY-induced 2-fold	Intergenic
chr4	2431	4.848	7.745	9.92608	LY-induced 2-fold	Intergenic
chr4	2478	6.69	14.115	18.0899	LY-induced 2-fold	Intergenic_genic
chr4	2491	7.322	17.928	22.9767	LY-induced 2-fold	Genic_reverse
chr4	2518	52.29	89.276	114.417	LY-induced 2-fold	Genic_forward
chr4	2592	12.432	20.17	25.8501	LY-induced 2-fold	Genic_forward
chr4	2773	2.695	8.259	10.5848	LY-induced 2-fold	Intergenic
chr4	3760	6.154	12.478	15.9919	LY-induced 2-fold	Genic_both
chr4	4092	5.969	11.726	15.0282	LY-induced 2-fold	Genic_reverse
chr4	4151	6.075	9.645	12.3611	LY-induced 2-fold	Genic_forward
chr4	4166	4.831	9.797	12.5559	LY-induced 2-fold	Genic_forward
chr4	4919	-1.809	11.851	15.1884	LY-induced 4-fold	Intergenic
chr4	4933	5.616	11.524	14.7693	LY-induced 2-fold	Intergenic
chr4	4950	-1.601	19.446	24.9222	LY-induced 4-fold	Intergenic_genic
chr4	5725	6.299	11.092	14.2156	LY-induced 2-fold	Genic_reverse
chr4	7831	3.979	7.598	9.73768	LY-induced 2-fold	Genic_forward
chr4	7861	5.7	11.062	14.1772	LY-induced 2-fold	Intergenic
chr4	7955	14.233	25.735	32.9823	LY-induced 2-fold	Intergenic
chr4	8209	8.117	14.805	18.9743	LY-induced 2-fold	Genic_both
chr4	8344	25.5	52.47	67.2461	LY-induced 2-fold	Genic_reverse
chr4	8745	5.752	13.947	17.8746	LY-induced 2-fold	Genic_reverse
chr4	9918	6.522	13.177	16.8878	LY-induced 2-fold	Intergenic_genic
chr4	10401	29.47	47.25	60.5561	LY-induced 2-fold	Genic_reverse
chr4	10417	1.461	7.88	10.0991	LY-induced 4-fold	Intergenic
chr4	10606	4.719	7.498	9.60952	LY-induced 2-fold	Intergenic_genic
chr4	10890	4.843	9.417	12.0689	LY-induced 2-fold	Intergenic_genic
chr4	10910	10.156	29.958	38.3945	LY-induced 2-fold	Genic_both
chr4	10951	14.242	30.17	38.6662	LY-induced 2-fold	Genic_reverse
chr4	11035	8.946	15.292	19.5984	LY-induced 2-fold	Genic_reverse
chr4	11955	-1.568	23.861	30.5805	LY-induced 4-fold	Genic_forward
chr4	13285	-2.053	8.754	11.2192	LY-induced 4-fold	Intergenic
chr4	14071	5.321	10.59	13.5723	LY-induced 2-fold	Genic_reverse
chr4	14079	4.386	11.961	15.3294	LY-induced 2-fold	Genic_reverse
chr4	14090	5.038	10.427	13.3634	LY-induced 2-fold	Genic_reverse
chr4	14364	3.883	8.691	11.1385	LY-induced 2-fold	Genic_reverse
chr4	14505	-2.021	10.451	13.3941	LY-induced 4-fold	Genic_both
chr4	15216	3.343	12.246	15.6946	LY-induced 4-fold	Genic_reverse
chr4	15253	8.635	16.1	20.6339	LY-induced 2-fold	Genic_forward
chr4	15261	9.166	15.694	20.1136	LY-induced 2-fold	Genic_reverse
chr4	15269	2.546	11.519	14.7629	LY-induced 4-fold	Intergenic_genic
chr4	15280	5.863	12.568	16.1073	LY-induced 2-fold	Intergenic
chr4	15303	8.606	13.602	17.4325	LY-induced 2-fold	Intergenic_genic
chr4	15310	2.952	9.962	12.7674	LY-induced 4-fold	Intergenic_genic
chr4	15555	3.96	7.433	9.52622	LY-induced 2-fold	Intergenic_genic
chr4	18503	3.773	7.748	9.92992	LY-induced 2-fold	Genic_reverse
chr4	18801	4.079	9.096	11.6575	LY-induced 2-fold	Intergenic
chr4	18845	7.847	14.571	18.6744	LY-induced 2-fold	Intergenic
chr4	18853	4.687	11.155	14.2964	LY-induced 2-fold	Genic_reverse
chr4	18891	1.305	8.107	10.39	LY-induced 4-fold	Intergenic
chr4	18905	3.341	10.521	13.4838	LY-induced 4-fold	Intergenic_genic
chr5	2	7.459	21.208	27.1804	LY-induced 2-fold	Intergenic
chr5	69	65.109	136.362	174.763	LY-induced 2-fold	Genic_reverse
chr5	75	48.278	101.879	130.569	LY-induced 2-fold	Genic_reverse
chr5	108	31.974	74.922	96.0209	LY-induced 2-fold	Genic_reverse
chr5	142	20.185	38.848	49.788	LY-induced 2-fold	Genic_reverse
chr5	515	25.465	40.595	52.027	LY-induced 2-fold	Intergenic_genic
chr5	659	9.236	16.429	21.0556	LY-induced 2-fold	Intergenic_genic
chr5	2130	-1.664	12.979	16.634	LY-induced 4-fold	Intergenic
chr5	2146	2.583	8.67	11.1116	LY-induced 4-fold	Genic_forward
chr5	3410	-1.712	9.527	12.2099	LY-induced 4-fold	Genic_reverse
chr5	3418	2.707	10.486	13.439	LY-induced 4-fold	Genic_reverse
chr5	3425	-1.524	65.294	83.6815	LY-induced 4-fold	Intergenic_genic
chr5	5621	12.209	19.122	24.507	LY-induced 2-fold	Genic_both
chr5	5756	4.339	7.652	9.80689	LY-induced 2-fold	Intergenic
chr5	6171	18.337	37.328	47.84	LY-induced 2-fold	Genic_forward
chr5	7040	6.606	61.406	78.6986	LY-induced 4-fold	Intergenic_genic
chr5	7149	12.445	20.673	26.4948	LY-induced 2-fold	Genic_forward
chr5	7309	1.296	7.361	9.43394	LY-induced 4-fold	Genic_both
chr5	7527	0.128	8.067	10.3388	LY-induced 4-fold	Intergenic
chr5	7586	3.695	10.863	13.9221	LY-induced 2-fold	Genic_forward
chr5	7774	5.59	9.046	11.5935	LY-induced 2-fold	Genic_forward
chr5	7782	5.49	10.275	13.1686	LY-induced 2-fold	Genic_reverse
chr5	7949	6.394	15.164	19.4344	LY-induced 2-fold	Genic_reverse
chr5	8080	2.602	7.206	9.23529	LY-induced 2-fold	Genic_reverse
chr5	8158	12.133	22.54	28.8875	LY-induced 2-fold	Intergenic_genic
chr5	8239	3.72	7.348	9.41728	LY-induced 2-fold	Genic_forward
chr5	8821	-1.797	20.319	26.0411	LY-induced 4-fold	Genic_forward
chr5	8974	4.34	9.27	11.8805	LY-induced 2-fold	Intergenic
chr5	9041	2.4	10.081	12.9199	LY-induced 4-fold	Genic_forward
chr5	9387	2.43	9.086	11.6447	LY-induced 4-fold	Genic_reverse
chr5	9875	-1.832	22.944	29.4053	LY-induced 4-fold	Intergenic
chr5	9944	14.104	27.838	35.6775	LY-induced 2-fold	Intergenic
chr5	11188	7.529	11.813	15.1397	LY-induced 2-fold	Intergenic
chr5	13134	32.498	67.703	86.7689	LY-induced 2-fold	Genic_both
chr5	13260	7.964	17.169	22.004	LY-induced 2-fold	Genic_both
chr5	13312	0.807	7.83	10.035	LY-induced 4-fold	Intergenic
chr5	13508	3.576	8.216	10.5297	LY-induced 2-fold	Intergenic_genic
chr5	13556	9.029	16.168	20.7211	LY-induced 2-fold	Genic_both
chr5	13567	2.793	8.314	10.6553	LY-induced 2-fold	Genic_reverse
chr5	13591	2.283	9.263	11.8716	LY-induced 4-fold	Intergenic
chr5	13610	2.163	7.929	10.1619	LY-induced 4-fold	Intergenic_genic
chr5	13643	3.615	11.958	15.3255	LY-induced 4-fold	Genic_reverse
chr5	13671	2.54	8.095	10.3746	LY-induced 4-fold	Genic_reverse
chr5	13682	2.133	7.999	10.2516	LY-induced 4-fold	Genic_reverse
chr5	13697	11.651	27.477	35.2148	LY-induced 2-fold	Genic_reverse
chr5	13710	16.853	37.558	48.1348	LY-induced 2-fold	Intergenic_genic
chr5	13831	31.394	76.897	98.5521	LY-induced 2-fold	Genic_reverse
chr5	14321	4.948	9.006	11.5422	LY-induced 2-fold	Intergenic_genic
chr5	14359	5.824	9.426	12.0805	LY-induced 2-fold	Genic_forward
chr5	14462	4.502	8.845	11.3359	LY-induced 2-fold	Intergenic
chr5	14486	3.241	8.089	10.367	LY-induced 2-fold	Intergenic_genic
chr5	14500	3.771	9.362	11.9984	LY-induced 2-fold	Genic_reverse
chr5	14509	4.819	12.85	16.4687	LY-induced 2-fold	Genic_reverse
chr5	14548	40.504	63.913	81.9116	LY-induced 2-fold	Genic_both
chr5	14706	3.039	10.744	13.7696	LY-induced 4-fold	Genic_reverse
chr5	15092	6.005	15.205	19.4869	LY-induced 2-fold	Genic_reverse
chr5	15375	35.924	57.19	73.2954	LY-induced 2-fold	Genic_both
chr5	15549	3.105	7.858	10.0709	LY-induced 2-fold	Genic_forward
chr5	15754	3.656	7.531	9.65182	LY-induced 2-fold	Intergenic
chr5	16149	0.416	8.623	11.0513	LY-induced 4-fold	Intergenic
chr5	16378	3.538	8.289	10.6233	LY-induced 2-fold	Genic_forward
chr5	16490	1.94	12.679	16.2496	LY-induced 4-fold	Genic_forward
chr5	16553	4.195	8.923	11.4358	LY-induced 2-fold	Intergenic
chr5	16928	11.881	20.017	25.654	LY-induced 2-fold	Genic_forward
chr5	16978	6.052	12.454	15.9612	LY-induced 2-fold	Intergenic
chr5	16985	5.741	11.633	14.909	LY-induced 2-fold	Genic_forward
chr5	17006	9.525	15.531	19.9047	LY-induced 2-fold	Genic_forward
chr5	17052	3.805	7.172	9.19172	LY-induced 2-fold	Genic_forward
chr5	17107	16.405	33.156	42.4931	LY-induced 2-fold	Intergenic
chr5	17186	29.661	91.689	117.51	LY-induced 2-fold	Genic_reverse
chr5	17328	4.375	7.513	9.62875	LY-induced 2-fold	Intergenic
chr5	17335	1.891	8.036	10.299	LY-induced 4-fold	Genic_forward
chr5	17395	1.592	8.911	11.4204	LY-induced 4-fold	Genic_forward
chr5	17509	5.747	10.351	13.266	LY-induced 2-fold	Intergenic_genic
chr5	17517	6.154	14.483	18.5616	LY-induced 2-fold	Intergenic
chr5	17530	10.765	19.716	25.2682	LY-induced 2-fold	Genic_forward
chr5	17547	11.928	23.598	30.2435	LY-induced 2-fold	Intergenic_genic
chr5	17565	9.091	33.438	42.8545	LY-induced 4-fold	Intergenic
chr5	17741	17.565	28.552	36.5926	LY-induced 2-fold	Genic_forward
chr5	17783	4.633	9.703	12.4355	LY-induced 2-fold	Genic_reverse
chr5	17810	9.348	15.584	19.9726	LY-induced 2-fold	Intergenic
chr5	17841	4.955	9.721	12.4585	LY-induced 2-fold	Genic_both
chr5	17849	2.842	8.257	10.5823	LY-induced 2-fold	Intergenic_genic
chr5	17860	3.755	8.476	10.8629	LY-induced 2-fold	Genic_reverse
chr5	17871	6.123	10.111	12.9584	LY-induced 2-fold	Genic_reverse
chr5	18070	152.807	256.619	328.886	LY-induced 2-fold	Intergenic_genic
chr6	30	8.945	14.625	18.7436	LY-induced 2-fold	Intergenic_genic
chr6	46	6.521	10.96	14.0465	LY-induced 2-fold	Intergenic
chr6	90	2.396	10.235	13.1173	LY-induced 4-fold	Intergenic
chr6	104	5.028	7.928	10.1606	LY-induced 2-fold	Intergenic
chr6	135	6.394	11.489	14.7244	LY-induced 2-fold	Intergenic
chr6	195	7.103	12.955	16.6033	LY-induced 2-fold	Genic_reverse
chr6	205	6.319	10.517	13.4787	LY-induced 2-fold	Genic_reverse
chr6	213	7.047	12.27	15.7254	LY-induced 2-fold	Genic_reverse
chr6	225	12.952	20.399	26.1436	LY-induced 2-fold	Intergenic_genic
chr6	240	15.452	26.539	34.0127	LY-induced 2-fold	Genic_forward
chr6	522	8.361	15.954	20.4468	LY-induced 2-fold	Genic_reverse
chr6	552	3.915	8.601	11.0231	LY-induced 2-fold	Genic_forward
chr6	646	2.733	7.167	9.18531	LY-induced 2-fold	Genic_reverse
chr6	690	5.307	10.904	13.9747	LY-induced 2-fold	Intergenic
chr6	827	4.982	8.488	10.8783	LY-induced 2-fold	Intergenic
chr6	865	5.354	11.544	14.7949	LY-induced 2-fold	Intergenic
chr6	982	4.402	7.498	9.60952	LY-induced 2-fold	Genic_reverse
chr6	1009	4.348	7.472	9.5762	LY-induced 2-fold	Genic_reverse
chr6	1312	6.585	13.716	17.5786	LY-induced 2-fold	Genic_forward
chr6	1324	17.191	29.453	37.7473	LY-induced 2-fold	Genic_forward
chr6	1421	6.211	13.296	17.0403	LY-induced 2-fold	Intergenic
chr6	1439	2.709	11.27	14.4438	LY-induced 4-fold	Intergenic
chr6	1451	3.451	9.864	12.6418	LY-induced 2-fold	Intergenic
chr6	1462	2.826	8.536	10.9398	LY-induced 2-fold	Intergenic
chr6	1472	5.778	12.072	15.4716	LY-induced 2-fold	Intergenic
chr6	1504	5.949	11.358	14.5565	LY-induced 2-fold	Genic_reverse
chr6	1515	6.475	12.597	16.1445	LY-induced 2-fold	Intergenic_genic
chr6	1568	7.738	12.533	16.0624	LY-induced 2-fold	Intergenic
chr6	1576	1.33	7.856	10.0683	LY-induced 4-fold	Intergenic
chr6	1585	4.271	7.952	10.1914	LY-induced 2-fold	Intergenic
chr6	1609	1.038	8.86	11.3551	LY-induced 4-fold	Intergenic
chr6	1655	12.781	20.79	26.6447	LY-induced 2-fold	Genic_reverse
chr6	1672	32.504	57.297	73.4325	LY-induced 2-fold	Genic_reverse
chr6	1700	4.187	11.482	14.7155	LY-induced 2-fold	Intergenic
chr6	1859	4.458	7.331	9.39549	LY-induced 2-fold	Intergenic
chr6	1894	5.24	10.156	13.016	LY-induced 2-fold	Intergenic
chr6	1962	4.095	8.877	11.3769	LY-induced 2-fold	Genic_both
chr6	2074	5.59	9.518	12.1984	LY-induced 2-fold	Genic_forward
chr6	2159	4.189	14.697	18.8358	LY-induced 4-fold	Intergenic
chr6	2217	2.796	7.335	9.40062	LY-induced 2-fold	Genic_forward
chr6	2237	2.097	7.319	9.38011	LY-induced 4-fold	Intergenic
chr6	2245	4.624	7.421	9.51084	LY-induced 2-fold	Intergenic
chr6	2342	3.645	7.21	9.24042	LY-induced 2-fold	Intergenic
chr6	2492	9.858	15.498	19.8624	LY-induced 2-fold	Genic_reverse
chr6	2528	60.512	102.533	131.407	LY-induced 2-fold	Intergenic_genic
chr6	2547	6.254	11.543	14.7936	LY-induced 2-fold	Genic_forward
chr6	2697	25.705	106.568	136.579	LY-induced 4-fold	Genic_both
chr6	2950	5.136	9.693	12.4227	LY-induced 2-fold	Intergenic_genic
chr6	2972	15.365	34.505	44.222	LY-induced 2-fold	Intergenic_genic
chr6	2997	55.448	102.719	131.646	LY-induced 2-fold	Intergenic_genic
chr6	3200	66.299	243.908	312.595	LY-induced 4-fold	Genic_forward
chr6	3379	41.569	83.476	106.984	LY-induced 2-fold	Intergenic
chr6	3493	10.662	21.825	27.9712	LY-induced 2-fold	Genic_forward
chr6	3817	26.337	56.003	71.7741	LY-induced 2-fold	Genic_reverse
chr6	3824	33.726	58.55	75.0383	LY-induced 2-fold	Genic_reverse
chr6	3845	18.243	29.732	38.1049	LY-induced 2-fold	Genic_both
chr6	3891	4.204	10.666	13.6697	LY-induced 2-fold	Genic_both
chr6	3929	7.325	15.692	20.111	LY-induced 2-fold	Intergenic_genic
chr6	4046	3.085	7.056	9.04305	LY-induced 2-fold	Genic_reverse
chr6	4231	32.772	91.1	116.755	LY-induced 2-fold	Genic_reverse
chr6	4385	38.538	77.755	99.6517	LY-induced 2-fold	Intergenic
chr6	4681	3.52	7.77	9.95812	LY-induced 2-fold	Intergenic_genic
chr6	5827	-1.828	10.602	13.5876	LY-induced 4-fold	Intergenic_genic
chr6	6218	-0.088	8.736	11.1962	LY-induced 4-fold	Intergenic
chr6	7282	2.403	7.293	9.34679	LY-induced 2-fold	Genic_forward
chr6	7371	3.601	10.865	13.9247	LY-induced 2-fold	Genic_forward
chr6	7836	0.562	8.742	11.2038	LY-induced 4-fold	Intergenic
chr6	7932	3.633	7.984	10.2324	LY-induced 2-fold	Intergenic_genic
chr6	8183	2.372	7.753	9.93633	LY-induced 4-fold	Intergenic
chr6	8216	1.642	7.986	10.2349	LY-induced 4-fold	Intergenic
chr6	8276	4.9	12.535	16.065	LY-induced 2-fold	Intergenic
chr6	8328	6.842	11.453	14.6783	LY-induced 2-fold	Intergenic
chr6	8346	7.847	13.898	17.8118	LY-induced 2-fold	Intergenic
chr6	8423	22.943	37.443	47.9874	LY-induced 2-fold	Intergenic_genic
chr6	8435	5.904	10.351	13.266	LY-induced 2-fold	Genic_reverse
chr6	8548	10.943	17.94	22.9921	LY-induced 2-fold	Intergenic_genic
chr6	8559	3.009	9.105	11.6691	LY-induced 2-fold	Intergenic
chr6	8568	6.054	11.862	15.2025	LY-induced 2-fold	Intergenic_genic
chr6	8576	5.573	10.133	12.9866	LY-induced 2-fold	Intergenic
chr6	8659	3.991	10.656	13.6569	LY-induced 2-fold	Intergenic
chr6	8713	0.844	9.754	12.5008	LY-induced 4-fold	Intergenic
chr6	8729	4.554	8.529	10.9309	LY-induced 2-fold	Intergenic
chr6	8736	4.434	8.433	10.8078	LY-induced 2-fold	Intergenic
chr6	8752	3.017	9.084	11.6422	LY-induced 2-fold	Intergenic
chr6	8765	2.617	9.489	12.1612	LY-induced 4-fold	Intergenic_genic
chr6	8863	15.48	34.787	44.5834	LY-induced 2-fold	Intergenic
chr6	8882	8.744	13.966	17.899	LY-induced 2-fold	Intergenic
chr6	8940	3.447	7.158	9.17377	LY-induced 2-fold	Genic_reverse
chr6	9033	61.046	130.864	167.717	LY-induced 2-fold	Genic_both
chr6	9093	16.133	25.804	33.0707	LY-induced 2-fold	Genic_reverse
chr6	9158	3.436	9.213	11.8075	LY-induced 2-fold	Intergenic
chr6	9195	3.504	7.792	9.98632	LY-induced 2-fold	Intergenic
chr6	9285	2.306	7.306	9.36345	LY-induced 4-fold	Intergenic
chr6	9381	0.102	7.188	9.21222	LY-induced 4-fold	Genic_both
chr6	9420	-0.271	7.937	10.1721	LY-induced 4-fold	Intergenic
chr6	9563	0.53	10.328	13.2365	LY-induced 4-fold	Intergenic
chr6	9616	2.714	7.657	9.8133	LY-induced 2-fold	Intergenic
chr6	9631	2.123	9.431	12.0869	LY-induced 4-fold	Intergenic
chr6	9647	2.358	9.459	12.1228	LY-induced 4-fold	Intergenic_genic
chr6	9721	11.21	18.656	23.9097	LY-induced 2-fold	Intergenic
chr6	9825	0.223	10.127	12.9789	LY-induced 4-fold	Intergenic
chr6	9857	4.727	8.146	10.44	LY-induced 2-fold	Genic_forward
chr6	9904	5.279	8.446	10.8245	LY-induced 2-fold	Intergenic
chr6	10075	11.99	19.593	25.1106	LY-induced 2-fold	Intergenic
chr6	10136	6.713	10.935	14.0144	LY-induced 2-fold	Intergenic
chr6	10160	1.225	8.072	10.3452	LY-induced 4-fold	Intergenic
chr6	10499	6.821	10.753	13.7812	LY-induced 2-fold	Intergenic
chr6	11072	16.781	26.453	33.9025	LY-induced 2-fold	Intergenic_genic
chr6	11101	14.5	29.072	37.259	LY-induced 2-fold	Genic_reverse
chr6	11296	6.534	11.478	14.7103	LY-induced 2-fold	Intergenic
chr6	11313	3.585	7.127	9.13404	LY-induced 2-fold	Intergenic
chr6	11378	3.92	8.199	10.5079	LY-induced 2-fold	Intergenic
chr6	11439	5.81	14.572	18.6756	LY-induced 2-fold	Genic_both
chr6	11507	4.614	7.485	9.59286	LY-induced 2-fold	Intergenic
chr6	11606	2.276	8.107	10.39	LY-induced 4-fold	Intergenic
chr6	11639	7.6	14.313	18.3437	LY-induced 2-fold	Intergenic_genic
chr6	11667	13.996	28.348	36.3311	LY-induced 2-fold	Genic_forward
chr6	11843	4.359	10.125	12.9763	LY-induced 2-fold	Genic_forward
chr6	11861	16.295	38.633	49.5125	LY-induced 2-fold	Genic_forward
chr6	12564	23.838	47.522	60.9047	LY-induced 2-fold	Intergenic
chr6	12688	4.103	9.233	11.8331	LY-induced 2-fold	Intergenic
chr6	12972	3.382	7.971	10.2157	LY-induced 2-fold	Genic_forward
chr6	13858	4.963	11.491	14.727	LY-induced 2-fold	Genic_forward
chr6	13967	9.519	15.812	20.2648	LY-induced 2-fold	Intergenic_genic
chr6	14357	7.419	13.42	17.1992	LY-induced 2-fold	Genic_forward
chr6	14397	6.687	13.367	17.1313	LY-induced 2-fold	Genic_forward
chr6	14941	11.959	25.341	32.4773	LY-induced 2-fold	Intergenic
chr6	15063	3.247	7.019	8.99563	LY-induced 2-fold	Intergenic
chr6	15202	4.089	7.783	9.97478	LY-induced 2-fold	Genic_forward
chr6	15282	8.15	12.785	16.3854	LY-induced 2-fold	Genic_reverse
chr6	15689	2.32	8.012	10.2683	LY-induced 4-fold	Intergenic
chr6	16013	18.142	38.796	49.7214	LY-induced 2-fold	Genic_reverse
chr6	16158	1.014	8.131	10.4208	LY-induced 4-fold	Genic_reverse
chr6	16392	2.976	7.834	10.0401	LY-induced 2-fold	Genic_forward
chr6	16682	3	8.856	11.35	LY-induced 2-fold	Intergenic
chr6	16738	3.612	8.651	11.0872	LY-induced 2-fold	Intergenic_genic
chr7	4	-1.601	19.446	24.9222	LY-induced 4-fold	Intergenic
chr7	37	4.628	14.217	18.2207	LY-induced 2-fold	Intergenic
chr7	49	11.089	21.539	27.6046	LY-induced 2-fold	Intergenic
chr7	134	10.364	39.539	50.6736	LY-induced 4-fold	Intergenic
chr7	191	17.45	56.949	72.9865	LY-induced 4-fold	Genic_reverse
chr7	198	18.026	53.526	68.5995	LY-induced 2-fold	Genic_reverse
chr7	485	9.212	14.977	19.1947	LY-induced 2-fold	Genic_reverse
chr7	509	5.474	13.585	17.4107	LY-induced 2-fold	Genic_forward
chr7	549	145.22	243.336	311.862	LY-induced 2-fold	Genic_reverse
chr7	681	48.189	200.839	257.398	LY-induced 4-fold	Genic_forward
chr7	722	4.619	8.979	11.5076	LY-induced 2-fold	Genic_forward
chr7	1032	3.061	7.953	10.1927	LY-induced 2-fold	Intergenic
chr7	1077	1.778	7.111	9.11354	LY-induced 4-fold	Intergenic
chr7	1840	24.627	57.271	73.3992	LY-induced 2-fold	Genic_forward
chr7	1854	32.98	60.09	77.012	LY-induced 2-fold	Genic_forward
chr7	1909	13.174	26.411	33.8486	LY-induced 2-fold	Genic_reverse
chr7	2256	8.112	58.02	74.3591	LY-induced 4-fold	Genic_reverse
chr7	2593	5.538	14.635	18.7564	LY-induced 2-fold	Intergenic
chr7	2652	3.038	7.316	9.37627	LY-induced 2-fold	Genic_forward
chr7	2823	7.575	12.01	15.3922	LY-induced 2-fold	Genic_both
chr7	2872	7.902	12.805	16.411	LY-induced 2-fold	Genic_forward
chr7	2918	3.947	14.131	18.1105	LY-induced 4-fold	Genic_both
chr7	2939	7.173	18.709	23.9777	LY-induced 2-fold	Genic_forward
chr7	3021	21.712	42.736	54.7709	LY-induced 2-fold	Intergenic_genic
chr7	3107	4.214	12.87	16.4943	LY-induced 2-fold	Intergenic
chr7	3523	-2.086	12.991	16.6494	LY-induced 4-fold	Intergenic_genic
chr7	4228	2.533	7.104	9.10457	LY-induced 2-fold	Intergenic_genic
chr7	4293	3.96	8.414	10.7835	LY-induced 2-fold	Intergenic
chr7	4428	210.309	364.629	467.313	LY-induced 2-fold	Genic_reverse
chr7	4585	6.768	38.331	49.1254	LY-induced 4-fold	Intergenic
chr7	5520	3.997	7.193	9.21863	LY-induced 2-fold	Genic_forward
chr7	5582	-1.966	7.545	9.66976	LY-induced 4-fold	Intergenic
chr7	5614	3.649	9.12	11.6883	LY-induced 2-fold	Intergenic_genic
chr7	5644	4.751	11.841	15.1756	LY-induced 2-fold	Intergenic_genic
chr7	5677	7.868	24.229	31.0522	LY-induced 2-fold	Intergenic
chr7	5687	7.361	23.839	30.5523	LY-induced 4-fold	Intergenic
chr7	5694	-1.601	40.97	52.5076	LY-induced 4-fold	Intergenic
chr7	6312	-1.552	26.485	33.9435	LY-induced 4-fold	Intergenic
chr7	6319	-1.636	15.495	19.8586	LY-induced 4-fold	Intergenic
chr7	6326	2.81	15.085	19.3331	LY-induced 4-fold	Intergenic_genic
chr7	6356	5.409	9.566	12.2599	LY-induced 2-fold	Intergenic
chr7	6461	3.873	13.617	17.4517	LY-induced 4-fold	Intergenic_genic
chr7	6502	-1.702	22.431	28.7478	LY-induced 4-fold	Intergenic_genic
chr7	6509	9.978	25.971	33.2847	LY-induced 2-fold	Intergenic_genic
chr7	6656	2.722	13.314	17.0634	LY-induced 4-fold	Genic_both
chr7	6676	-1.622	55.031	70.5284	LY-induced 4-fold	Intergenic_genic
chr7	6763	4.46	7.014	8.98922	LY-induced 2-fold	Genic_reverse
chr7	6877	2.717	7.569	9.70052	LY-induced 2-fold	Genic_reverse
chr7	6919	9.382	15.762	20.2008	LY-induced 2-fold	Genic_forward
chr7	7012	2.872	9.836	12.6059	LY-induced 4-fold	Genic_forward
chr7	7155	3.323	7.197	9.22376	LY-induced 2-fold	Genic_reverse
chr7	7202	5.641	13.704	17.5632	LY-induced 2-fold	Intergenic
chr7	7458	316.754	587.183	752.54	LY-induced 2-fold	Intergenic_genic
chr7	7528	173.403	284.116	364.126	LY-induced 2-fold	Genic_reverse
chr7	7632	15.128	145.226	186.123	LY-induced 4-fold	Genic_forward
chr7	7676	2.604	29.032	37.2077	LY-induced 4-fold	Genic_both
chr7	7697	15.884	43.843	56.1897	LY-induced 2-fold	Genic_reverse
chr7	7909	4.359	7.805	10.003	LY-induced 2-fold	Genic_both
chr7	8109	10.021	21.865	28.0224	LY-induced 2-fold	Intergenic
chr7	8316	5.325	8.934	11.4499	LY-induced 2-fold	Genic_reverse
chr7	9070	1.332	7.594	9.73256	LY-induced 4-fold	Genic_forward
chr7	9127	7.699	14.083	18.0489	LY-induced 2-fold	Intergenic_genic
chr7	9238	4.039	8.078	10.3529	LY-induced 2-fold	Genic_reverse
chr7	9559	7.595	12.895	16.5264	LY-induced 2-fold	Genic_forward
chr7	9698	3.748	8.51	10.9065	LY-induced 2-fold	Intergenic
chr7	9820	5.28	9.706	12.4393	LY-induced 2-fold	Intergenic
chr7	9830	4.645	8.884	11.3858	LY-induced 2-fold	Intergenic
chr7	9864	5.575	11.141	14.2784	LY-induced 2-fold	Genic_both
chr7	9989	166.799	263.958	338.292	LY-induced 2-fold	Intergenic
chr7	10193	152.543	314.003	402.43	LY-induced 2-fold	Intergenic_genic
chr7	10216	496.498	992.922	1272.54	LY-induced 2-fold	Genic_reverse
chr7	10234	30.636	92.257	118.238	LY-induced 2-fold	Intergenic_genic
chr7	10271	19.385	30.966	39.6864	LY-induced 2-fold	Genic_reverse
chr7	10542	11.551	25.491	32.6696	LY-induced 2-fold	Genic_reverse
chr7	10636	22.382	45.366	58.1416	LY-induced 2-fold	Genic_reverse
chr7	11467	2.627	7.469	9.57236	LY-induced 2-fold	Intergenic
chr7	12086	5.115	9.658	12.3778	LY-induced 2-fold	Genic_forward
chr7	12355	4.71	7.702	9.87097	LY-induced 2-fold	Intergenic
chr7	12626	3.673	8.228	10.5451	LY-induced 2-fold	Genic_reverse
chr7	12656	2.172	8.981	11.5102	LY-induced 4-fold	Genic_reverse
chr7	12785	139.968	234.192	300.143	LY-induced 2-fold	Intergenic_genic
chr7	13187	6.27	12.27	15.7254	LY-induced 2-fold	Genic_reverse
chr7	13210	5.462	12.131	15.5472	LY-induced 2-fold	Genic_reverse
chr7	13227	4.663	15.591	19.9816	LY-induced 4-fold	Genic_reverse
chr7	13328	4.824	9.78	12.5342	LY-induced 2-fold	Genic_forward
chr7	13340	5.275	9.916	12.7085	LY-induced 2-fold	Genic_forward
chr7	13355	3.961	7.089	9.08534	LY-induced 2-fold	Genic_forward
chr7	13379	5.116	9.614	12.3214	LY-induced 2-fold	Intergenic
chr7	13457	1.928	13.271	17.0083	LY-induced 4-fold	Genic_forward
chr7	13569	7.542	14.26	18.2758	LY-induced 2-fold	Intergenic
chr7	13728	3.567	7.081	9.07509	LY-induced 2-fold	Genic_reverse
chr7	13735	2.652	7.1	9.09944	LY-induced 2-fold	Genic_reverse
chr7	13811	1.24	7.353	9.42369	LY-induced 4-fold	Intergenic_genic
chr7	14085	9.417	21.331	27.3381	LY-induced 2-fold	Genic_forward
chr7	14104	9.195	16.121	20.6609	LY-induced 2-fold	Genic_forward
chr7	14162	3.019	7.627	9.77485	LY-induced 2-fold	Genic_forward
chr7	14169	3.876	8.694	11.1423	LY-induced 2-fold	Genic_forward
chr7	14177	8.941	15.584	19.9726	LY-induced 2-fold	Genic_forward
chr7	14234	0.658	9.095	11.6563	LY-induced 4-fold	Intergenic_genic
chr7	14345	-1.497	37.678	48.2886	LY-induced 4-fold	Genic_both
chr7	14387	4.074	7.383	9.46214	LY-induced 2-fold	Intergenic
chr7	14432	2.911	7.236	9.27374	LY-induced 2-fold	Genic_reverse
chr7	14666	0.975	7.638	9.78895	LY-induced 4-fold	Genic_forward
chr7	14677	5.126	8.972	11.4986	LY-induced 2-fold	Genic_forward
chr7	14705	3.103	8.752	11.2167	LY-induced 2-fold	Genic_forward
chr7	14726	4.188	9.65	12.3675	LY-induced 2-fold	Genic_forward
chr7	14734	4.561	15.098	19.3498	LY-induced 4-fold	Genic_forward
chr7	14974	7.511	23.821	30.5293	LY-induced 4-fold	Intergenic_genic
chr7	14986	8.922	14.239	18.2489	LY-induced 2-fold	Intergenic
chr7	14995	7.831	12.527	16.0547	LY-induced 2-fold	Intergenic_genic
chr7	15253	6.824	14.106	18.0784	LY-induced 2-fold	Genic_forward
chr7	15378	-1.771	32.036	41.0577	LY-induced 4-fold	Genic_forward
chr7	15468	4.978	9.037	11.5819	LY-induced 2-fold	Genic_forward
chr7	15521	10.642	16.801	21.5324	LY-induced 2-fold	Intergenic
chr7	15575	18.594	31.47	40.3323	LY-induced 2-fold	Intergenic
chr7	15597	4.213	8.909	11.4179	LY-induced 2-fold	Intergenic
chr7	15629	4.596	13.403	17.1774	LY-induced 2-fold	Genic_reverse
chr7	15732	0.599	9.059	11.6101	LY-induced 4-fold	Intergenic_genic
chr7	15756	0.577	7.057	9.04433	LY-induced 4-fold	Genic_reverse
chr7	15790	3.411	7.386	9.46598	LY-induced 2-fold	Genic_reverse
chr7	15839	16.986	27.365	35.0713	LY-induced 2-fold	Intergenic_genic
chr8	28	8.588	17.564	22.5102	LY-induced 2-fold	Genic_reverse
chr8	35	6.311	24.216	31.0355	LY-induced 4-fold	Intergenic
chr8	46	5.064	11.322	14.5104	LY-induced 2-fold	Genic_reverse
chr8	62	6.571	13.361	17.1236	LY-induced 2-fold	Genic_reverse
chr8	80	3.354	10.176	13.0417	LY-induced 2-fold	Genic_forward
chr8	105	1.602	16.753	21.4708	LY-induced 4-fold	Genic_forward
chr8	121	1.467	10.4	13.3288	LY-induced 4-fold	Genic_forward
chr8	133	0.697	10.303	13.2044	LY-induced 4-fold	Intergenic
chr8	142	1.644	9.306	11.9267	LY-induced 4-fold	Intergenic
chr8	152	4.631	9.377	12.0177	LY-induced 2-fold	Genic_both
chr8	158	4.79	8.095	10.3746	LY-induced 2-fold	Genic_both
chr8	704	-1.736	8.11	10.3939	LY-induced 4-fold	Intergenic
chr8	722	6.563	13.145	16.8468	LY-induced 2-fold	Intergenic_genic
chr8	1002	5.074	8.16	10.4579	LY-induced 2-fold	Genic_forward
chr8	1204	-1.702	10.135	12.9891	LY-induced 4-fold	Intergenic_genic
chr8	1247	11.068	21.622	27.711	LY-induced 2-fold	Intergenic
chr8	3042	7.567	14.594	18.7038	LY-induced 2-fold	Genic_forward
chr8	3105	6.858	11.346	14.5412	LY-induced 2-fold	Intergenic
chr8	4758	5.997	9.455	12.1176	LY-induced 2-fold	Intergenic
chr8	4794	1.398	10.116	12.9648	LY-induced 4-fold	Intergenic
chr8	4939	1.229	7.964	10.2068	LY-induced 4-fold	Intergenic
chr8	5364	2.678	7.96	10.2016	LY-induced 2-fold	Genic_both
chr8	5456	2.659	7.714	9.88635	LY-induced 2-fold	Intergenic
chr8	5464	4.238	7.012	8.98666	LY-induced 2-fold	Genic_reverse
chr8	5563	5.175	8.513	10.9104	LY-induced 2-fold	Genic_forward
chr8	5640	2.592	8.069	10.3413	LY-induced 2-fold	Genic_forward
chr8	5658	3.258	12.029	15.4165	LY-induced 4-fold	Intergenic
chr8	5967	5.434	10.173	13.0378	LY-induced 2-fold	Intergenic
chr8	6122	2.38	7.562	9.69155	LY-induced 4-fold	Intergenic
chr8	6217	5.526	10.617	13.6069	LY-induced 2-fold	Genic_forward
chr8	6226	5.586	10.008	12.8264	LY-induced 2-fold	Genic_forward
chr8	6280	5.284	9.549	12.2381	LY-induced 2-fold	Genic_forward
chr8	6324	4.507	8.938	11.455	LY-induced 2-fold	Genic_forward
chr8	6372	1.464	8.13	10.4195	LY-induced 4-fold	Genic_forward
chr8	6381	4.128	8.237	10.5566	LY-induced 2-fold	Genic_forward
chr8	6853	1.227	7.89	10.1119	LY-induced 4-fold	Genic_reverse
chr8	7058	3.756	8.087	10.3644	LY-induced 2-fold	Intergenic_genic
chr8	7077	6.126	9.943	12.7431	LY-induced 2-fold	Intergenic_genic
chr8	7120	4.625	9.819	12.5841	LY-induced 2-fold	Genic_reverse
chr8	7207	2.274	7.768	9.95556	LY-induced 4-fold	Intergenic_genic
chr8	7288	1.131	7.434	9.5275	LY-induced 4-fold	Genic_forward
chr8	7307	4.066	10.3	13.2006	LY-induced 2-fold	Intergenic
chr8	7458	3.824	7.929	10.1619	LY-induced 2-fold	Genic_reverse
chr8	7632	4.286	7.247	9.28784	LY-induced 2-fold	Intergenic
chr8	7787	3.724	8.267	10.5951	LY-induced 2-fold	Intergenic
chr8	8196	4.491	7.607	9.74922	LY-induced 2-fold	Genic_both
chr8	8615	17.299	30.107	38.5855	LY-induced 2-fold	Genic_both
chr8	8753	8.241	16.401	21.0197	LY-induced 2-fold	Genic_both
chr8	9436	1.963	9.632	12.3445	LY-induced 4-fold	Genic_reverse
chr8	9775	2.816	10.039	12.8661	LY-induced 4-fold	Genic_forward
chr8	9790	8.468	13.268	17.0044	LY-induced 2-fold	Genic_forward
chr8	9809	10.146	18.251	23.3907	LY-induced 2-fold	Genic_forward
chr8	10745	7.034	13.762	17.6375	LY-induced 2-fold	Genic_forward
chr8	10752	6.369	18.267	23.4112	LY-induced 2-fold	Genic_forward
chr8	10761	14.999	28.16	36.0902	LY-induced 2-fold	Genic_both
chr8	10994	12.435	19.52	25.0171	LY-induced 2-fold	Genic_reverse
chr8	11012	5.797	9.873	12.6533	LY-induced 2-fold	Genic_forward
chr8	12088	2.259	8.429	10.8027	LY-induced 4-fold	Intergenic_genic
chr8	12386	7.699	17.558	22.5025	LY-induced 2-fold	Genic_both
chr8	12396	6.894	26.634	34.1344	LY-induced 4-fold	Genic_forward
chr8	12454	15.75	26.59	34.078	LY-induced 2-fold	Genic_reverse
chr8	12472	16.049	25.066	32.1249	LY-induced 2-fold	Genic_reverse
chr8	12529	2.458	8.463	10.8463	LY-induced 4-fold	Intergenic_genic
chr8	12558	3.71	7.728	9.90429	LY-induced 2-fold	Genic_both
chr8	14128	3.697	7.107	9.10841	LY-induced 2-fold	Genic_reverse
chr8	14331	4.516	10.356	13.2724	LY-induced 2-fold	Genic_reverse
chr8	14630	62.496	143.829	184.333	LY-induced 2-fold	Intergenic
chr9	5	-1.766	15.406	19.7445	LY-induced 4-fold	Intergenic
chr9	17	-1.58	22.196	28.4466	LY-induced 4-fold	Genic_reverse
chr9	215	5.777	11.409	14.6219	LY-induced 2-fold	Genic_forward
chr9	356	5.649	13.137	16.8365	LY-induced 2-fold	Genic_forward
chr9	741	0.086	7.857	10.0696	LY-induced 4-fold	Intergenic
chr9	1283	7.217	12.272	15.7279	LY-induced 2-fold	Intergenic_genic
chr9	1601	4.674	11.323	14.5117	LY-induced 2-fold	Genic_forward
chr9	1850	3.862	12.073	15.4729	LY-induced 4-fold	Genic_forward
chr9	2179	74.087	127.763	163.743	LY-induced 2-fold	Intergenic
chr9	2251	0.544	10.707	13.7222	LY-induced 4-fold	Intergenic
chr9	3249	3.891	9.046	11.5935	LY-induced 2-fold	Genic_reverse
chr9	3301	9.073	32.121	41.1666	LY-induced 4-fold	Genic_reverse
chr9	3361	28.641	56.998	73.0493	LY-induced 2-fold	Intergenic_genic
chr9	3490	14.901	23.86	30.5792	LY-induced 2-fold	Intergenic_genic
chr9	3688	15.142	34.748	44.5334	LY-induced 2-fold	Genic_reverse
chr9	3901	14.267	59.904	76.7736	LY-induced 4-fold	Intergenic
chr9	3907	-1.639	32.573	41.7459	LY-induced 4-fold	Intergenic
chr9	3919	-1.884	7.475	9.58004	LY-induced 4-fold	Genic_reverse
chr9	4010	-1.471	44.406	56.9112	LY-induced 4-fold	Intergenic
chr9	4063	-1.7	10.264	13.1545	LY-induced 4-fold	Genic_reverse
chr9	4081	-1.734	8.2	10.5092	LY-induced 4-fold	Genic_reverse
chr9	4217	-1.594	20.289	26.0026	LY-induced 4-fold	Intergenic
chr9	4235	-1.568	23.861	30.5805	LY-induced 4-fold	Intergenic
chr9	4288	-1.497	37.678	48.2886	LY-induced 4-fold	Intergenic_genic
chr9	4309	-1.519	102.096	130.847	LY-induced 4-fold	Genic_reverse
chr9	4409	-1.642	14.976	19.1934	LY-induced 4-fold	Genic_reverse
chr9	4475	46.055	94.912	121.64	LY-induced 2-fold	Intergenic
chr9	4486	-1.622	16.946	21.7182	LY-induced 4-fold	Intergenic_genic
chr9	4544	16.243	40.599	52.0321	LY-induced 2-fold	Intergenic
chr9	4573	-1.513	33.813	43.3351	LY-induced 4-fold	Intergenic_genic
chr9	6674	-1.502	36.298	46.5199	LY-induced 4-fold	Genic_forward
chr9	6731	-1.628	34.775	44.568	LY-induced 4-fold	Intergenic
chr9	6770	-1.747	7.524	9.64284	LY-induced 4-fold	Intergenic
chr9	6816	-1.783	13.89	17.8016	LY-induced 4-fold	Intergenic
chr9	6830	-1.83	16.836	21.5772	LY-induced 4-fold	Intergenic_genic
chr9	6838	8.27	16.937	21.7067	LY-induced 2-fold	Intergenic_genic
chr9	6849	-1.748	17.09	21.9027	LY-induced 4-fold	Intergenic
chr9	6879	-1.529	63.321	81.1529	LY-induced 4-fold	Genic_reverse
chr9	6926	-1.644	14.727	18.8743	LY-induced 4-fold	Genic_both
chr9	6941	-1.712	9.527	12.2099	LY-induced 4-fold	Genic_forward
chr9	6949	-1.594	42.65	54.6607	LY-induced 4-fold	Intergenic_genic
chr9	6979	5.922	34.246	43.8901	LY-induced 4-fold	Intergenic
chr9	7041	-1.607	18.665	23.9213	LY-induced 4-fold	Intergenic
chr9	7085	-1.694	49.141	62.9797	LY-induced 4-fold	Intergenic_genic
chr9	7286	2.811	8.578	10.9937	LY-induced 2-fold	Genic_reverse
chr9	8688	3.731	11.581	14.8423	LY-induced 2-fold	Intergenic
chr9	9525	1.596	7.793	9.9876	LY-induced 4-fold	Genic_both
chr9	9607	11.826	30.427	38.9956	LY-induced 2-fold	Genic_forward
chr9	9711	43.849	73.787	94.5663	LY-induced 2-fold	Genic_both
chr9	9724	7.92	13.292	17.0352	LY-induced 2-fold	Intergenic
chr9	9776	21.778	34.421	44.1143	LY-induced 2-fold	Genic_forward
chr9	9786	11.85	24.889	31.898	LY-induced 2-fold	Intergenic
chr9	9882	3.256	14.675	18.8076	LY-induced 4-fold	Intergenic
chr9	9990	9.776	25.201	32.2979	LY-induced 2-fold	Intergenic
chr9	10300	5.471	11.016	14.1182	LY-induced 2-fold	Genic_forward
chr9	10865	4.012	11.343	14.5373	LY-induced 2-fold	Intergenic
chr9	10881	2.369	8.225	10.5413	LY-induced 4-fold	Intergenic
chr9	10901	1.493	7.87	10.0863	LY-induced 4-fold	Intergenic
chr9	10937	4.179	8.426	10.7989	LY-induced 2-fold	Intergenic_genic
chr9	10950	4.574	9.325	11.951	LY-induced 2-fold	Intergenic
chr9	11067	2.139	7.411	9.49802	LY-induced 4-fold	Intergenic
chr9	11243	6.844	15.29	19.5958	LY-induced 2-fold	Genic_forward
chr9	11303	18.388	36.194	46.3866	LY-induced 2-fold	Intergenic
chr9	11873	1.568	7.035	9.01614	LY-induced 4-fold	Intergenic
chr9	12445	92.869	150.722	193.167	LY-induced 2-fold	Genic_forward
chr9	12523	4.401	8.2	10.5092	LY-induced 2-fold	Intergenic
chr9	12544	2.248	7.187	9.21094	LY-induced 4-fold	Intergenic_genic
chr9	12900	10.956	24.517	31.4213	LY-induced 2-fold	Intergenic
chr9	12908	15.78	25.991	33.3104	LY-induced 2-fold	Intergenic
chr9	12925	31.465	69.201	88.6888	LY-induced 2-fold	Genic_forward
chr9	12943	76.471	126.267	161.825	LY-induced 2-fold	Genic_forward
chr9	12997	283.32	569.051	729.302	LY-induced 2-fold	Genic_forward
chr9	13015	144.502	278.714	357.203	LY-induced 2-fold	Genic_forward
chr9	13307	40.037	81.519	104.476	LY-induced 2-fold	Genic_forward
chr9	13324	45.423	91.274	116.978	LY-induced 2-fold	Genic_forward
chr9	13336	61.616	124.089	159.034	LY-induced 2-fold	Genic_forward
chr9	13469	69.418	113.356	145.278	LY-induced 2-fold	Intergenic
chr9	13503	77.07	134.538	172.425	LY-induced 2-fold	Intergenic
chr9	13545	38.668	73.526	94.2318	LY-induced 2-fold	Intergenic_genic
chr9	13653	23.523	64.559	82.7395	LY-induced 2-fold	Intergenic_genic
chr9	13669	29.184	93.606	119.967	LY-induced 4-fold	Genic_reverse
chr9	13729	13.886	32.356	41.4678	LY-induced 2-fold	Genic_forward
chr9	13755	2.173	8.554	10.9629	LY-induced 4-fold	Genic_both
chr9	13771	2.808	7.159	9.17506	LY-induced 2-fold	Genic_forward
chr9	13804	1.605	7.914	10.1427	LY-induced 4-fold	Intergenic
chr9	13840	34.225	53.781	68.9263	LY-induced 2-fold	Intergenic_genic
chr9	13866	92.763	205.015	262.75	LY-induced 2-fold	Genic_forward
chr9	14051	343.273	628.322	805.265	LY-induced 2-fold	Intergenic_genic
chr9	14088	33.898	100.812	129.202	LY-induced 2-fold	Genic_forward
chr9	14096	53.721	120.063	153.874	LY-induced 2-fold	Genic_forward
chr9	14111	86.155	182.492	233.884	LY-induced 2-fold	Intergenic_genic

## Sheet: b-catenin-induced intragenic20h
EdU-seq H1299 BRCA2-deficient 20h							Ensembl database annotation							RNA-seq H1299 BRCA2-deficient LY-treated vs untreated								RNA-seq H1299 BRCA2-deficient LY-treated siβ-catenin vs siControl
Chromosome	Bin	DMSO.sigma	LY.sigma	LY.sigma.scaled	Type	Annotation	Chromsome	Gene.start	Gene.end	Size (bp)	Tr.direction	EnsemblID	Symbol	Expression						log2FoldChange	FDR	Gene deregulation
														pDOX_LY_1	pDOX_LY_2	pDOX_LY_3	pDOX_unt_1	pDOX_unt_2	pDOX_unt_3
chr1	22717	14.114	30.169	38.6649	LY-induced 2-fold	Genic_forward	chr1	227085237	227175246	90009	ge_forward	ENSG00000163050	ADCK3	331.741	306.701	278.455	760.025	800.82	647.437	-1.26701	2.58423e-19	Down-regulated
chr1	22685	8.581	17.322	22.2001	LY-induced 2-fold	Genic_reverse	chr1	226819391	226927024	107633	ge_reverse	ENSG00000143772	ITPKB	418.573	312.681	421.561	320.671	340.531	408.338	0.100603	0.658712	Down-regulated
chr1	5472	56.2	96.903	124.192	LY-induced 2-fold	Genic_reverse	chr1	54691105	54879152	188047	ge_reverse	ENSG00000157216	SSBP3	457.536	326.351	385.353	942.614	799.779	898.343	-1.18547	9.06614e-19	Not altered
chr1	6003	0.725	7.969	10.2132	LY-induced 4-fold	Genic_forward	chr1	59762310	60233347	471037	ge_forward	ENSG00000172456	FGGY	141.38	123.022	135.348	303.554	294.71	211.549	-1.0032	4.23881e-06	Not altered
chr1	9378	21.361	49.95	64.0165	LY-induced 2-fold	Genic_reverse	chr1	93727743	93811582	83839	ge_reverse	ENSG00000223745	RP4-717I23.3	121.342	167.447	218.97	382.295	275.965	342.413	-0.991767	1.39614e-05	Not altered
chr1	57	14.686	29.732	38.1049	LY-induced 2-fold	Genic_both	chr1	569756	570302	546	ge_forward	ENSG00000198744	RP5-857K21.11	5.56613	7.68889	1.72418	9.12943	6.24827	10.8234	-0.928924	0.476897	Not altered
chr1	14266	0.667	10.284	13.1801	LY-induced 4-fold	Genic_both	chr1	142620645	142729967	109322	ge_reverse	ENSG00000203849	RP11-417J8.6	10.019	16.2321	24.1385	27.3883	21.869	31.4863	-0.71943	0.295186	Not altered
chr1	4421	32.026	53.694	68.8148	LY-induced 2-fold	Genic_forward	chr1	44171495	44396831	225336	ge_forward	ENSG00000126091	ST3GAL3	399.648	439.975	296.558	597.978	605.041	432.937	-0.527949	0.000509203	Not altered
chr1	3592	15.187	34.588	44.3284	LY-induced 2-fold	Genic_reverse	chr1	35899091	36023551	124460	ge_reverse	ENSG00000142687	KIAA0319L	2019.39	2294.71	2204.36	3005.87	3088.73	3025.64	-0.485964	1.12243e-06	Not altered
chr1	12113	-1.745	7.604	9.74537	LY-induced 4-fold	Genic_both	chr1	121107124	121129949	22825	ge_forward	ENSG00000171943	SRGAP2C	61.2274	190.514	166.383	82.1649	170.786	201.709	-0.161348	0.618337	Not altered
chr1	57	14.686	29.732	38.1049	LY-induced 2-fold	Genic_both	chr1	566454	567996	1542	ge_forward	ENSG00000237973	hsa-mir-6723	182.569	322.933	225.005	368.601	139.545	324.702	-0.130986	0.895106	Not altered
chr1	364	147.486	289.83	371.449	LY-induced 2-fold	Genic_both	chr1	3569084	3652765	83681	ge_forward	ENSG00000078900	TP73	105.756	72.6173	68.9671	95.859	83.3103	83.6355	-0.110196	0.792256	Not altered
chr1	1071	156.084	356.714	457.169	LY-induced 2-fold	Genic_both	chr1	10696661	10856707	160046	ge_reverse	ENSG00000130940	CASZ1	211.513	225.541	250.868	181.447	232.227	258.778	0.0401442	0.888868	Not altered
chr1	6240	1.121	7.667	9.82611	LY-induced 4-fold	Genic_forward	chr1	62208149	62629592	421443	ge_forward	ENSG00000132849	INADL	366.251	449.373	504.322	375.448	426.965	452.615	0.0671447	0.751298	Not altered
chr1	57	14.686	29.732	38.1049	LY-induced 2-fold	Genic_both	chr1	568137	568818	681	ge_forward	ENSG00000229344	RP5-857K21.7	7.79258	21.358	17.2418	25.1059	4.16552	19.6789	0.068594	0.955092	Not altered
chr1	19321	3.492	8.456	10.8373	LY-induced 2-fold	Genic_forward	chr1	193091147	193223031	131884	ge_forward	ENSG00000134371	CDC73	827.127	1143.94	1016.4	774.86	1066.37	973.123	0.085977	0.574075	Not altered
chr1	2313	105.032	206.457	264.598	LY-induced 2-fold	Genic_forward	chr1	23037332	23241818	204486	ge_forward	ENSG00000133216	EPHB2	1733.29	1459.18	1363.82	1493.8	1141.35	1548.73	0.127689	0.42402	Not altered
chr1	57	14.686	29.732	38.1049	LY-induced 2-fold	Genic_both	chr1	565020	566063	1043	ge_forward	ENSG00000225630	MTND2P28	10.019	45.279	32.7594	31.953	11.4552	31.4863	0.147887	0.873979	Not altered
chr1	14320	-1.692	10.81	13.8542	LY-induced 4-fold	Genic_both	chr1	143118704	143211070	92366	ge_reverse	ENSG00000232274	RP11-782C8.2	17.8116	16.2321	29.311	18.2589	15.6207	19.6789	0.210621	0.802678	Not altered
chr1	14343	-1.734	18.587	23.8213	LY-induced 4-fold	Genic_reverse	chr1	143354963	143467632	112669	ge_reverse	ENSG00000185044	RP11-435B5.4	25.6042	40.1531	27.5868	41.0824	21.869	19.6789	0.229353	0.751325	Not altered
chr1	14266	0.667	10.284	13.1801	LY-induced 4-fold	Genic_both	chr1	142618769	142729975	111206	ge_forward	ENSG00000230880	RP11-417J8.3	109.096	105.081	118.968	85.5884	81.2276	105.282	0.296887	0.369067	Not altered
chr1	14320	-1.692	10.81	13.8542	LY-induced 4-fold	Genic_both	chr1	143119061	143233417	114356	ge_forward	ENSG00000230850	RP11-782C8.1	80.1522	70.0543	55.1737	43.3648	58.3172	48.2134	0.442552	0.298844	Not altered
chr1	14959	11.861	50.272	64.4292	LY-induced 4-fold	Genic_both	chr1	149575482	149616786	41304	ge_forward	ENSG00000269501	RP11-353N4.6	27.8306	23.921	16.3797	14.8353	15.6207	17.711	0.469024	0.547249	Not altered
chr1	57	14.686	29.732	38.1049	LY-induced 2-fold	Genic_both	chr1	569076	569756	680	ge_forward	ENSG00000248527	MTATP6P1	20.0381	45.279	25.8626	28.5295	8.33103	20.6629	0.694676	0.355233	Not altered
chr1	1071	156.084	356.714	457.169	LY-induced 2-fold	Genic_both	chr1	10699298	10714390	15092	ge_forward	ENSG00000272078	RP4-734G22.3	63.4539	32.4642	31.8973	36.5177	18.7448	21.6468	0.718054	0.171665	Not altered
chr1	20098	18.623	31.568	40.4579	LY-induced 2-fold	Genic_reverse	chr1	200938520	200992828	54308	ge_reverse	ENSG00000116852	KIF21B	4.4529	4.2716	8.62088	9.12943	1.04138	2.95184	0.746443	NA	Not altered
chr1	57	14.686	29.732	38.1049	LY-induced 2-fold	Genic_both	chr1	564442	564813	371	ge_forward	ENSG00000225972	MTND1P23	5.56613	8.54321	5.17253	9.12943	0	5.90368	0.757677	NA	Not altered
chr1	24585	15.247	28.561	36.6041	LY-induced 2-fold	Genic_forward	chr1	245318287	245872733	554446	ge_forward	ENSG00000162849	KIF26B	234.891	322.933	301.731	136.941	153.083	186.95	0.84888	3.13866e-05	Not altered
chr10	166	8.076	15.283	19.5869	LY-induced 2-fold	Genic_reverse	chr10	1228073	1779670	551597	ge_reverse	ENSG00000185736	ADARB2	3.33968	11.1062	9.48297	25.1059	62.4827	29.5184	-2.28408	0.000269272	Not altered
chr10	172	5.716	13.961	17.8926	LY-induced 2-fold	Genic_reverse	chr10	1228073	1779670	551597	ge_reverse	ENSG00000185736	ADARB2	3.33968	11.1062	9.48297	25.1059	62.4827	29.5184	-2.28408	0.000269272	Not altered
chr10	127	5.522	21.594	27.6751	LY-induced 4-fold	Genic_reverse	chr10	1228073	1779670	551597	ge_reverse	ENSG00000185736	ADARB2	3.33968	11.1062	9.48297	25.1059	62.4827	29.5184	-2.28408	0.000269272	Not altered
chr10	156	6.904	11.896	15.246	LY-induced 2-fold	Genic_reverse	chr10	1228073	1779670	551597	ge_reverse	ENSG00000185736	ADARB2	3.33968	11.1062	9.48297	25.1059	62.4827	29.5184	-2.28408	0.000269272	Not altered
chr10	140	11.053	19.643	25.1747	LY-induced 2-fold	Genic_reverse	chr10	1228073	1779670	551597	ge_reverse	ENSG00000185736	ADARB2	3.33968	11.1062	9.48297	25.1059	62.4827	29.5184	-2.28408	0.000269272	Not altered
chr10	1301	6.793	11.118	14.249	LY-induced 2-fold	Genic_reverse	chr10	12938627	13141652	203025	ge_reverse	ENSG00000151468	CCDC3	21.1513	19.6494	14.6555	58.2001	48.9448	38.3739	-1.38789	0.00468403	Not altered
chr10	9720	1.806	11.098	14.2233	LY-induced 4-fold	Genic_reverse	chr10	97071528	97321171	249643	ge_reverse	ENSG00000095637	SORBS1	181.456	294.741	259.489	173.459	223.896	265.666	0.144469	0.574075	Down-regulated
chr10	8092	19.138	36.121	46.2931	LY-induced 2-fold	Genic_forward	chr10	80828792	81076276	247484	ge_forward	ENSG00000108175	ZMIZ1	559.952	510.884	727.603	1224.48	1109.07	1919.68	-1.21893	8.19077e-24	Not altered
chr10	3300	1.638	7.651	9.80561	LY-induced 4-fold	Genic_forward	chr10	32832297	33171802	339505	ge_forward	ENSG00000150076	C10ORF68	4.4529	11.9605	7.75879	22.8236	12.4965	18.695	-1.17595	0.184619	Not altered
chr10	8912	43.03	82.341	105.529	LY-induced 2-fold	Genic_forward	chr10	89117425	89130452	13027	ge_forward	ENSG00000214562	NUTM2D	17.8116	10.2519	15.5176	18.2589	42.6965	33.4542	-1.08428	0.104281	Not altered
chr10	7666	5.846	12.637	16.1957	LY-induced 2-fold	Genic_forward	chr10	76585340	76792380	207040	ge_forward	ENSG00000156650	KAT6B	150.285	311.827	394.836	380.013	544.641	743.864	-1.00173	1.40712e-09	Not altered
chr10	9824	7.744	18.001	23.0703	LY-induced 2-fold	Genic_reverse	chr10	98124363	98273675	149312	ge_reverse	ENSG00000095587	TLL2	38.9629	20.5037	31.0352	67.3296	55.1931	49.1973	-0.951644	0.0344631	Not altered
chr10	12478	3.346	7.425	9.51596	LY-induced 2-fold	Genic_forward	chr10	124768495	124817827	49332	ge_forward	ENSG00000196177	ACADSB	299.458	345.146	319.835	545.483	671.689	556.914	-0.875925	3.40889e-09	Not altered
chr10	8949	5.778	9.095	11.6563	LY-induced 2-fold	Genic_forward	chr10	89419370	89507462	88092	ge_forward	ENSG00000198682	PAPSS2	682.407	879.096	724.154	894.684	1326.72	1251.58	-0.594257	4.63894e-06	Not altered
chr10	55	32.451	76.435	97.96	LY-induced 2-fold	Genic_reverse	chr10	320130	735683	415553	ge_reverse	ENSG00000151240	DIP2C	214.853	255.442	326.731	326.377	398.848	462.455	-0.580923	0.000734162	Not altered
chr10	41	84.341	159.319	204.185	LY-induced 2-fold	Genic_reverse	chr10	320130	735683	415553	ge_reverse	ENSG00000151240	DIP2C	214.853	255.442	326.731	326.377	398.848	462.455	-0.580923	0.000734162	Not altered
chr10	10342	30.589	61.511	78.8332	LY-induced 2-fold	Genic_reverse	chr10	103370423	103455052	84629	ge_reverse	ENSG00000107829	FBXW4	420.799	329.768	318.111	605.966	527.979	430.969	-0.548262	0.000466462	Not altered
chr10	4693	-1.613	17.941	22.9934	LY-induced 4-fold	Genic_forward	chr10	46897592	46939143	41551	ge_forward	ENSG00000165874	FAM35BP	6.67935	3.41728	12.9313	27.3883	4.16552	7.87157	-0.544335	0.645948	Not altered
chr10	1376	9.772	49.764	63.7781	LY-induced 4-fold	Genic_both	chr10	13685706	14504141	818435	ge_reverse	ENSG00000151474	FRMD4A	340.647	426.306	426.734	459.895	488.407	720.249	-0.464198	0.0064632	Not altered
chr10	2996	6.14	10.132	12.9853	LY-induced 2-fold	Genic_reverse	chr10	29746267	30025710	279443	ge_reverse	ENSG00000197321	SVIL	1919.2	2563.82	3250.07	2737.69	3438.63	4442.52	-0.461736	1.69861e-06	Not altered
chr10	1739	8.239	13.77	17.6478	LY-induced 2-fold	Genic_reverse	chr10	17360382	17496329	135947	ge_reverse	ENSG00000148488	ST8SIA6	16.6984	34.1728	35.3456	21.6824	48.9448	45.2615	-0.42064	0.46541	Not altered
chr10	8912	43.03	82.341	105.529	LY-induced 2-fold	Genic_forward	chr10	89102493	89117639	15146	ge_forward	ENSG00000224914	LINC00863	102.417	84.5778	62.9324	107.271	115.593	93.4749	-0.361826	0.285539	Not altered
chr10	10475	10.342	20.682	26.5063	LY-induced 2-fold	Genic_forward	chr10	104678050	104849978	171928	ge_forward	ENSG00000148842	CNNM2	295.005	330.622	320.697	367.46	451.958	359.141	-0.311081	0.0902589	Not altered
chr10	12920	2.286	8.546	10.9527	LY-induced 4-fold	Genic_forward	chr10	128593978	129250781	656803	ge_forward	ENSG00000150760	DOCK1	1490.61	2359.63	2322.47	1954.84	2594.07	2868.2	-0.27596	0.0140216	Not altered
chr10	9605	6.869	19.955	25.5746	LY-induced 2-fold	Genic_both	chr10	95753746	96092580	338834	ge_forward	ENSG00000138193	PLCE1	810.428	869.699	1029.33	744.049	935.158	1343.09	-0.126608	0.451397	Not altered
chr10	3151	6.228	12.727	16.3111	LY-induced 2-fold	Genic_both	chr10	31495207	31609376	114169	ge_reverse	ENSG00000237036	ZEB1-AS1	189.248	171.719	211.212	164.33	210.359	213.516	-0.0386758	0.902569	Not altered
chr10	1275	11.246	22.327	28.6145	LY-induced 2-fold	Genic_forward	chr10	12391481	12877545	486064	ge_forward	ENSG00000183049	CAMK1D	898.373	1092.68	1015.54	930.061	961.193	1170.9	-0.0237717	0.899861	Not altered
chr10	1265	5.125	11.499	14.7372	LY-induced 2-fold	Genic_forward	chr10	12391481	12877545	486064	ge_forward	ENSG00000183049	CAMK1D	898.373	1092.68	1015.54	930.061	961.193	1170.9	-0.0237717	0.899861	Not altered
chr10	2859	2.476	7.648	9.80176	LY-induced 2-fold	Genic_reverse	chr10	28339922	28623415	283493	ge_reverse	ENSG00000150054	MPP7	158.078	280.217	220.695	162.047	212.441	226.308	0.114675	0.682329	Not altered
chr10	7928	20.245	32.031	41.0513	LY-induced 2-fold	Genic_reverse	chr10	78629359	79398353	768994	ge_reverse	ENSG00000156113	KCNMA1	2086.18	2566.38	2714.72	1645.58	2404.54	2511.03	0.181068	0.129531	Not altered
chr10	7894	6.117	15.415	19.756	LY-induced 2-fold	Genic_reverse	chr10	78629359	79398353	768994	ge_reverse	ENSG00000156113	KCNMA1	2086.18	2566.38	2714.72	1645.58	2404.54	2511.03	0.181068	0.129531	Not altered
chr10	5253	-1.976	10.27	13.1621	LY-induced 4-fold	Genic_forward	chr10	52499078	52576255	77177	ge_forward	ENSG00000204147	ASAH2B	145.833	227.249	192.246	167.753	160.372	150.544	0.226324	0.427706	Not altered
chr10	5107	-1.484	40.771	52.2526	LY-induced 4-fold	Genic_reverse	chr10	51026325	51130715	104390	ge_reverse	ENSG00000227345	PARG	633.425	536.514	483.632	425.66	428.007	442.776	0.341166	0.0418219	Not altered
chr10	8152	0.967	8.409	10.7771	LY-induced 4-fold	Genic_reverse	chr10	81422844	81526085	103241	ge_reverse	ENSG00000226381	RP11-119F19.2	104.643	81.1605	49.139	50.2119	57.2758	57.0689	0.452225	0.289566	Not altered
chr10	1465	9.422	16.969	21.7477	LY-induced 2-fold	Genic_reverse	chr10	14560556	14816896	256340	ge_reverse	ENSG00000065809	FAM107B	764.786	736.425	751.741	456.472	510.276	606.111	0.524882	0.000359059	Not altered
chr10	10016	1.053	8.624	11.0526	LY-induced 4-fold	Genic_reverse	chr10	100143322	100174941	31619	ge_reverse	ENSG00000119943	PYROXD2	33.3968	34.1728	37.0698	23.9648	15.6207	18.695	0.863829	0.138627	Not altered
chr11	10832	20.247	43.07	55.199	LY-induced 2-fold	Genic_reverse	chr11	108179246	108338258	159012	ge_reverse	ENSG00000166323	C11orf65	10.019	5.12593	2.58626	20.5412	21.869	14.7592	-1.82727	0.0330926	Not altered
chr11	11187	10.788	26.876	34.4446	LY-induced 2-fold	Genic_forward	chr11	111797868	111893308	95440	ge_forward	ENSG00000150764	DIXDC1	200.381	412.637	381.905	152.918	281.172	349.301	0.354279	0.0799678	Down-regulated
chr11	7503	16.448	28.846	36.9694	LY-induced 2-fold	Genic_reverse	chr11	74975226	75062873	87647	ge_reverse	ENSG00000137486	ARRB1	21.1513	19.6494	11.2071	26.2471	33.3241	36.406	-0.917394	0.144997	Not altered
chr11	6111	61.882	104.175	133.512	LY-induced 2-fold	Genic_both	chr11	61100682	61120767	20085	ge_forward	ENSG00000149476	DAK	636.765	574.958	566.392	1136.61	1103.86	746.816	-0.726808	4.50924e-07	Not altered
chr11	1133	7.895	15.11	19.3651	LY-induced 2-fold	Genic_reverse	chr11	11292423	11643552	351129	ge_reverse	ENSG00000110328	GALNT18	506.518	402.385	371.56	291.001	254.096	248.939	0.68039	5.31239e-05	Down-regulated
chr11	9583	13.006	32.401	41.5255	LY-induced 2-fold	Genic_reverse	chr11	95709762	96076344	366582	ge_reverse	ENSG00000184384	MAML2	134.7	283.635	227.591	241.93	345.738	412.274	-0.654398	0.00127898	Not altered
chr11	146	55.278	146.046	187.174	LY-induced 2-fold	Genic_forward	chr11	1411129	1483919	72790	ge_forward	ENSG00000174672	BRSK2	84.6051	70.9086	51.7253	132.377	87.4758	99.3786	-0.628203	0.0558637	Not altered
chr11	6163	72.09	115.074	147.48	LY-induced 2-fold	Genic_forward	chr11	61560452	61634826	74374	ge_forward	ENSG00000134824	FADS2	527.669	562.997	413.802	768.013	784.158	617.918	-0.532	0.000103935	Not altered
chr11	6663	103.973	186.961	239.611	LY-induced 2-fold	Genic_both	chr11	66615704	66725847	110143	ge_reverse	ENSG00000173599	PC	926.204	1073.03	771.569	1198.24	1321.51	771.414	-0.225572	0.114193	Not altered
chr11	12054	3.223	7.138	9.14814	LY-induced 2-fold	Genic_forward	chr11	120382468	120859613	477145	ge_forward	ENSG00000149403	GRIK4	12.2455	11.1062	5.17253	11.4118	14.5793	5.90368	-0.163355	0.893178	Not altered
chr11	876	52.012	104.03	133.326	LY-induced 2-fold	Genic_reverse	chr11	8714898	8932498	217600	ge_reverse	ENSG00000166444	ST5	610.048	647.575	509.494	653.895	580.048	612.015	-0.0679682	0.733648	Not altered
chr11	11956	10.437	24.124	30.9176	LY-induced 2-fold	Genic_reverse	chr11	119494120	119599794	105674	ge_reverse	ENSG00000110400	PVRL1	429.705	299.867	430.182	338.93	246.807	402.434	0.237198	0.212018	Not altered
chr11	6111	61.882	104.175	133.512	LY-induced 2-fold	Genic_both	chr11	61066923	61110068	43145	ge_reverse	ENSG00000167986	DDB1	8595.21	8702.97	8226.91	6996.57	7673.92	6765.62	0.253423	0.00730844	Not altered
chr11	199	140.17	248.792	318.855	LY-induced 2-fold	Genic_forward	chr11	1968508	2005752	37244	ge_forward	ENSG00000214026	MRPL23	1419.36	963.674	851.743	1061.3	935.158	667.116	0.27155	0.0538227	Not altered
chr11	2013	4.477	12.019	15.4037	LY-induced 2-fold	Genic_forward	chr11	19372271	20143144	770873	ge_forward	ENSG00000166833	NAV2	654.577	1109.76	1643.14	572.872	864.344	1366.7	0.275246	0.032152	Not altered
chr11	2000	4.488	9.676	12.4009	LY-induced 2-fold	Genic_forward	chr11	19372271	20143144	770873	ge_forward	ENSG00000166833	NAV2	654.577	1109.76	1643.14	572.872	864.344	1366.7	0.275246	0.032152	Not altered
chr11	6663	103.973	186.961	239.611	LY-induced 2-fold	Genic_both	chr11	66624118	66627946	3828	ge_forward	ENSG00000173621	LRFN4	632.312	548.474	455.183	503.26	448.834	350.285	0.33169	0.033756	Not altered
chr12	8559	2.503	7.038	9.01998	LY-induced 2-fold	Genic_forward	chr12	85430092	85657002	226910	ge_forward	ENSG00000133640	LRRIQ1	16.6984	25.6296	38.794	53.6354	55.1931	97.4107	-1.35606	0.00109411	Not altered
chr12	11831	6.26	9.988	12.8007	LY-induced 2-fold	Genic_reverse	chr12	117890817	118406788	515971	ge_reverse	ENSG00000171435	KSR2	70.1332	64.0741	86.2088	51.353	46.862	62.9726	0.451412	0.253272	Down-regulated
chr12	10029	5.679	9.102	11.6652	LY-induced 2-fold	Genic_reverse	chr12	99120235	100378432	1258197	ge_reverse	ENSG00000185046	ANKS1B	33.3968	55.5309	56.0357	39.9413	76.0207	70.8442	-0.355587	0.426067	Not altered
chr12	10021	3.536	7.047	9.03152	LY-induced 2-fold	Genic_reverse	chr12	99120235	100378432	1258197	ge_reverse	ENSG00000185046	ANKS1B	33.3968	55.5309	56.0357	39.9413	76.0207	70.8442	-0.355587	0.426067	Not altered
chr12	7944	1.717	7.816	10.0171	LY-induced 4-fold	Genic_both	chr12	79257773	79845788	588015	ge_forward	ENSG00000067715	SYT1	624.52	771.452	641.394	756.602	831.02	861.937	-0.269766	0.0650294	Not altered
chr12	11238	25.7	42.107	53.9648	LY-induced 2-fold	Genic_reverse	chr12	112369086	112450970	81884	ge_reverse	ENSG00000198270	TMEM116	266.061	216.998	243.971	295.565	246.807	282.393	-0.183041	0.412156	Not altered
chr12	9593	37.722	67.097	85.9923	LY-induced 2-fold	Genic_reverse	chr12	95910336	95945266	34930	ge_reverse	ENSG00000136014	USP44	230.438	284.489	302.593	259.048	339.49	306.991	-0.147661	0.509922	Not altered
chr12	8330	4.712	9.334	11.9626	LY-induced 2-fold	Genic_forward	chr12	83080659	83528649	447990	ge_forward	ENSG00000179104	TMTC2	426.365	684.311	719.844	465.601	700.848	849.146	-0.134081	0.421924	Not altered
chr12	8343	-0.371	7.496	9.60696	LY-induced 4-fold	Genic_forward	chr12	83080659	83528649	447990	ge_forward	ENSG00000179104	TMTC2	426.365	684.311	719.844	465.601	700.848	849.146	-0.134081	0.421924	Not altered
chr12	4465	5.032	8.654	11.0911	LY-induced 2-fold	Genic_both	chr12	44229770	44783545	553775	ge_forward	ENSG00000139173	TMEM117	611.161	510.884	395.699	548.907	549.848	489.021	-0.0848973	0.679727	Not altered
chr12	8696	1.46	8.065	10.3362	LY-induced 4-fold	Genic_reverse	chr12	86372516	87232681	860165	ge_reverse	ENSG00000182050	MGAT4C	23.3777	43.5704	42.2423	25.1059	51.0276	34.4381	-0.0100744	0.989234	Not altered
chr12	10717	3.304	20.948	26.8472	LY-induced 4-fold	Genic_both	chr12	107168373	107283090	114717	ge_forward	ENSG00000111785	RIC8B	556.613	572.395	597.427	516.954	549.848	593.32	0.0574415	0.765334	Not altered
chr12	10500	16.326	43.716	56.0269	LY-induced 2-fold	Genic_forward	chr12	104849073	105155792	306719	ge_forward	ENSG00000171310	CHST11	1011.92	834.672	912.952	783.99	720.634	1041.02	0.127682	0.469985	Not altered
chr12	4510	4.014	8.59	11.009	LY-induced 2-fold	Genic_reverse	chr12	44902058	45315631	413573	ge_reverse	ENSG00000184613	NELL2	740.295	996.993	924.159	702.966	861.22	812.74	0.158533	0.276898	Not altered
chr12	4571	4.593	8.803	11.282	LY-induced 2-fold	Genic_forward	chr12	45609770	45834187	224417	ge_forward	ENSG00000177119	ANO6	2065.03	3185.76	3280.25	1801.92	2445.16	3088.61	0.221623	0.0556989	Not altered
chr12	12496	11.982	20.749	26.5922	LY-induced 2-fold	Genic_reverse	chr12	124808961	125052135	243174	ge_reverse	ENSG00000196498	NCOR2	7886.09	9128.42	10639	7825.06	6359.7	8964.74	0.25999	0.0302999	Not altered
chr12	6326	6.583	10.306	13.2083	LY-induced 2-fold	Genic_reverse	chr12	63037762	63328817	291055	ge_reverse	ENSG00000111110	PPM1H	1336.98	1458.33	1293.13	977.99	1185.09	1116.78	0.319448	0.00912886	Not altered
chr12	10691	7.945	16.676	21.3722	LY-induced 2-fold	Genic_both	chr12	106751436	106903976	152540	ge_forward	ENSG00000013503	POLR3B	696.879	790.247	827.605	505.542	710.22	628.742	0.335543	0.0212722	Not altered
chr12	6687	7.152	19.502	24.994	LY-induced 2-fold	Genic_reverse	chr12	66741211	67197966	456755	ge_reverse	ENSG00000155974	GRIP1	295.005	470.731	465.528	229.377	325.952	392.595	0.379369	0.0333766	Not altered
chr12	339	19.417	36.76	47.112	LY-induced 2-fold	Genic_forward	chr12	3186521	3395730	209209	ge_forward	ENSG00000011105	TSPAN9	585.557	520.281	539.667	893.543	816.441	768.462	-0.589771	7.60015e-06	Up-regulated
chr12	13348	39.72	70.959	90.9419	LY-induced 2-fold	Genic_both	chr12	133398773	133532890	134117	ge_reverse	ENSG00000072609	CHFR	1315.83	1475.41	1399.17	1051.03	958.069	999.69	0.478161	7.48204e-05	Not altered
chr12	8267	1.027	7.117	9.12123	LY-induced 4-fold	Genic_reverse	chr12	82617460	82752584	135124	ge_reverse	ENSG00000133773	CCDC59	1778.93	1374.6	1280.2	1114.93	928.91	971.155	0.546111	3.58768e-06	Not altered
chr12	6407	5.833	36.486	46.7609	LY-induced 4-fold	Genic_reverse	chr12	63952693	64062719	110026	ge_reverse	ENSG00000177990	DPY19L2	431.932	639.886	804.328	419.954	332.2	474.262	0.589327	0.00176685	Not altered
chr12	10119	6.723	13.464	17.2556	LY-induced 2-fold	Genic_forward	chr12	101111304	101522419	411115	ge_forward	ENSG00000151572	ANO4	173.663	160.612	175.866	94.7178	109.345	110.202	0.698354	0.00592139	Not altered
chr12	10412	13.073	21.125	27.074	LY-induced 2-fold	Genic_both	chr12	103981051	104160505	179454	ge_forward	ENSG00000136011	STAB2	4.4529	9.39753	17.2418	3.42354	4.16552	7.87157	0.939131	0.431717	Not altered
chr13	11365	20.465	47.725	61.1649	LY-induced 2-fold	Genic_forward	chr13	113548692	113754053	205361	ge_forward	ENSG00000126217	MCF2L	8.9058	9.39753	6.89671	30.8118	22.9103	20.6629	-1.5492	0.0307068	Not altered
chr13	4668	4.555	15.521	19.8919	LY-induced 4-fold	Genic_both	chr13	46627321	46679211	51890	ge_reverse	ENSG00000080618	CPB2	3.33968	3.41728	2.58626	6.84707	11.4552	5.90368	-1.3394	NA	Not altered
chr13	9792	13.287	21.995	28.189	LY-induced 2-fold	Genic_forward	chr13	97873688	98046374	172686	ge_forward	ENSG00000139793	MBNL2	505.404	667.225	650.877	943.755	1309.01	1426.72	-1.00424	1.05913e-16	Not altered
chr13	10047	18.87	35.814	45.8996	LY-induced 2-fold	Genic_forward	chr13	100258919	100549387	290468	ge_forward	ENSG00000125246	CLYBL	264.948	211.872	156.9	388.001	424.883	285.345	-0.806104	1.486e-05	Not altered
chr13	5008	21.702	35.323	45.2704	LY-induced 2-fold	Genic_forward	chr13	50069746	50103123	33377	ge_forward	ENSG00000136147	PHF11	252.702	196.494	183.625	399.413	350.945	343.397	-0.799871	8.10184e-06	Not altered
chr13	2380	2.262	8.294	10.6297	LY-induced 4-fold	Genic_both	chr13	23755091	23899304	144213	ge_forward	ENSG00000102683	SGCG	20.0381	15.3778	24.1385	38.8001	28.1172	30.5023	-0.713311	0.241245	Not altered
chr13	3646	6.754	10.654	13.6543	LY-induced 2-fold	Genic_reverse	chr13	36345478	36705443	359965	ge_reverse	ENSG00000133083	DCLK1	246.023	237.501	268.109	65.0472	108.303	139.72	1.30497	1.00025e-07	Down-regulated
chr13	3656	3.933	15.085	19.3331	LY-induced 4-fold	Genic_reverse	chr13	36345478	36705443	359965	ge_reverse	ENSG00000133083	DCLK1	246.023	237.501	268.109	65.0472	108.303	139.72	1.30497	1.00025e-07	Down-regulated
chr13	2416	5.523	10.941	14.0221	LY-induced 2-fold	Genic_forward	chr13	24144509	24250232	105723	ge_forward	ENSG00000127863	TNFRSF19	46.7555	68.3457	68.105	22.8236	15.6207	26.5666	1.50097	0.00109087	Down-regulated
chr13	7635	5.625	11.483	14.7167	LY-induced 2-fold	Genic_forward	chr13	76194570	76434004	239434	ge_forward	ENSG00000136153	LMO7	326.175	377.61	343.973	389.142	394.683	420.145	-0.201637	0.288211	Not altered
chr13	9910	7.671	21.603	27.6867	LY-induced 2-fold	Genic_forward	chr13	98794816	99102027	307211	ge_forward	ENSG00000152767	FARP1	1490.61	1298.57	1365.55	1578.25	1437.1	1419.84	-0.0949421	0.485246	Not altered
chr13	9962	1.514	8.581	10.9975	LY-induced 4-fold	Genic_reverse	chr13	99445741	99738879	293138	ge_reverse	ENSG00000088387	DOCK9	673.501	958.548	1150.03	610.531	787.282	1113.83	0.156418	0.29174	Not altered
chr13	5281	-1.777	22.772	29.1849	LY-induced 4-fold	Genic_reverse	chr13	52793479	52908412	114933	ge_reverse	ENSG00000272281	TPTE2P2	23.3777	68.3457	67.2429	38.8001	36.4483	57.0689	0.180662	0.760443	Not altered
chr13	4668	4.555	15.521	19.8919	LY-induced 4-fold	Genic_both	chr13	46626941	46687467	60526	ge_forward	ENSG00000235903	CPB2-AS1	7.79258	22.2123	7.75879	12.553	6.24827	9.83947	0.2663	0.823546	Not altered
chr13	2463	21.778	45.751	58.635	LY-induced 2-fold	Genic_forward	chr13	24553944	24881212	327268	ge_forward	ENSG00000182957	SPATA13	301.684	349.417	375.871	225.953	261.386	364.06	0.288624	0.153091	Not altered
chr13	4859	8.921	29.824	38.2228	LY-induced 4-fold	Genic_reverse	chr13	48510622	48612125	101503	ge_reverse	ENSG00000136143	SUCLA2	1127.7	1132.83	1039.68	807.955	861.22	870.793	0.376607	0.00294547	Not altered
chr13	9715	3.421	7.143	9.15455	LY-induced 2-fold	Genic_forward	chr13	96743093	97485671	742578	ge_forward	ENSG00000185352	HS6ST3	3.33968	19.6494	18.9659	4.56472	8.33103	17.711	0.383302	0.727434	Not altered
chr13	4388	3.464	8.974	11.5012	LY-induced 2-fold	Genic_reverse	chr13	43787654	44361044	573390	ge_reverse	ENSG00000120658	ENOX1	114.662	96.5383	111.209	57.0589	66.6482	73.796	0.705493	0.0287871	Not altered
chr13	3825	3.227	9.639	12.3535	LY-induced 2-fold	Genic_reverse	chr13	38210773	38444562	233789	ge_reverse	ENSG00000133107	TRPC4	76.8126	106.79	97.416	76.459	138.503	112.17	-0.199866	0.575985	Up-regulated
chr13	5127	8.211	13.388	17.1582	LY-induced 2-fold	Genic_forward	chr13	50656307	51297372	641065	ge_forward	ENSG00000176124	DLEU1	527.669	410.074	394.836	214.542	212.441	213.516	1.04356	2.24695e-09	Not altered
chr13	5099	7.279	14.704	18.8448	LY-induced 2-fold	Genic_forward	chr13	50656307	51297372	641065	ge_forward	ENSG00000176124	DLEU1	527.669	410.074	394.836	214.542	212.441	213.516	1.04356	2.24695e-09	Not altered
chr13	5118	7.857	18.086	23.1792	LY-induced 2-fold	Genic_forward	chr13	50656307	51297372	641065	ge_forward	ENSG00000176124	DLEU1	527.669	410.074	394.836	214.542	212.441	213.516	1.04356	2.24695e-09	Not altered
chr13	5085	5.612	11.894	15.2435	LY-induced 2-fold	Genic_forward	chr13	50656307	51297372	641065	ge_forward	ENSG00000176124	DLEU1	527.669	410.074	394.836	214.542	212.441	213.516	1.04356	2.24695e-09	Not altered
chr14	9573	30.15	53.24	68.233	LY-induced 2-fold	Genic_reverse	chr14	95648277	95786243	137966	ge_reverse	ENSG00000165959	CLMN	964.053	692	872.433	1614.77	1387.12	1714.04	-0.907428	3.93303e-15	Down-regulated
chr14	7725	26.528	48.704	62.4196	LY-induced 2-fold	Genic_both	chr14	77228532	77249354	20822	ge_forward	ENSG00000071246	VASH1	286.099	232.375	261.213	648.19	442.586	626.774	-1.12604	6.46726e-13	Not altered
chr14	7500	113.157	355.841	456.05	LY-induced 4-fold	Genic_reverse	chr14	74964873	75079306	114433	ge_reverse	ENSG00000119681	LTBP2	4928.25	5213.07	5394.95	9802.73	9227.66	10261.6	-0.914355	4.17582e-25	Not altered
chr14	9401	4.787	11.549	14.8013	LY-induced 2-fold	Genic_forward	chr14	93799565	94174222	374657	ge_forward	ENSG00000133958	UNC79	57.8877	46.9877	64.6566	94.7178	84.3517	105.282	-0.751644	0.0250691	Not altered
chr14	6494	12.86	21.097	27.0382	LY-induced 2-fold	Genic_both	chr14	64932217	64941221	9004	ge_forward	ENSG00000179841	AKAP5	38.9629	100.81	82.7605	77.6002	113.51	156.448	-0.676098	0.0398101	Not altered
chr14	8991	20.155	47.118	60.387	LY-induced 2-fold	Genic_reverse	chr14	89591215	90085493	494278	ge_reverse	ENSG00000053254	FOXN3	1867.99	3080.68	3075.07	3035.54	4515.42	4984.67	-0.649045	1.12864e-11	Not altered
chr14	8980	9.739	19.668	25.2067	LY-induced 2-fold	Genic_reverse	chr14	89591215	90085493	494278	ge_reverse	ENSG00000053254	FOXN3	1867.99	3080.68	3075.07	3035.54	4515.42	4984.67	-0.649045	1.12864e-11	Not altered
chr14	3699	2.307	7.311	9.36986	LY-induced 4-fold	Genic_both	chr14	36985602	36990354	4752	ge_reverse	ENSG00000136352	NKX2-1	37.8497	26.4839	37.9319	61.6237	39.5724	48.2134	-0.540806	0.264099	Not altered
chr14	5101	44.394	70.933	90.9085	LY-induced 2-fold	Genic_both	chr14	50999227	51099786	100559	ge_forward	ENSG00000198513	ATL1	34.51	35.8815	49.139	54.7766	59.3586	56.085	-0.521448	0.253192	Not altered
chr14	6494	12.86	21.097	27.0382	LY-induced 2-fold	Genic_both	chr14	64915824	64971931	56107	ge_reverse	ENSG00000089775	ZBTB25	240.457	262.277	324.145	319.53	336.365	379.803	-0.33023	0.081106	Not altered
chr14	7179	11.688	18.402	23.5842	LY-induced 2-fold	Genic_both	chr14	71759442	71788531	29089	ge_reverse	ENSG00000259146	RP1-261D10.2	11.1323	10.2519	12.9313	18.2589	13.5379	11.8074	-0.32544	0.746047	Not altered
chr14	6841	5.44	8.983	11.5127	LY-induced 2-fold	Genic_forward	chr14	68286496	69196935	910439	ge_forward	ENSG00000182185	RAD51B	231.551	204.183	200.004	256.765	278.048	253.858	-0.314396	0.147401	Not altered
chr14	6887	4.803	20.034	25.6758	LY-induced 4-fold	Genic_forward	chr14	68286496	69196935	910439	ge_forward	ENSG00000182185	RAD51B	231.551	204.183	200.004	256.765	278.048	253.858	-0.314396	0.147401	Not altered
chr14	6872	13.719	25.349	32.4876	LY-induced 2-fold	Genic_forward	chr14	68286496	69196935	910439	ge_forward	ENSG00000182185	RAD51B	231.551	204.183	200.004	256.765	278.048	253.858	-0.314396	0.147401	Not altered
chr14	6696	8.441	21.711	27.8251	LY-induced 2-fold	Genic_both	chr14	66679528	66976112	296584	ge_reverse	ENSG00000258561	RP11-72M17.1	12.2455	11.9605	7.75879	11.4118	9.37241	17.711	-0.25085	0.820457	Not altered
chr14	6684	6.138	18.198	23.3228	LY-induced 2-fold	Genic_reverse	chr14	66679528	66976112	296584	ge_reverse	ENSG00000258561	RP11-72M17.1	12.2455	11.9605	7.75879	11.4118	9.37241	17.711	-0.25085	0.820457	Not altered
chr14	9224	5.59	9.901	12.6892	LY-induced 2-fold	Genic_reverse	chr14	92047040	92247051	200011	ge_reverse	ENSG00000133962	CATSPERB	3.33968	5.98025	6.89671	5.70589	5.20689	7.87157	-0.232568	NA	Not altered
chr14	3296	2.932	7.486	9.59414	LY-induced 2-fold	Genic_both	chr14	32798479	33300567	502088	ge_forward	ENSG00000151320	AKAP6	100.19	175.99	239.661	132.377	190.572	245.987	-0.171647	0.535847	Not altered
chr14	5976	4.088	7.601	9.74153	LY-induced 2-fold	Genic_forward	chr14	59655364	59838123	182759	ge_forward	ENSG00000100592	DAAM1	520.99	852.612	886.227	568.307	753.958	946.557	-0.0120337	0.954305	Not altered
chr14	10586	474.73	895.126	1147.2	LY-induced 2-fold	Genic_forward	chr14	105766900	105864484	97584	ge_forward	ENSG00000179364	PACS2	4684.45	4547.55	4622.52	5143.29	4141.56	4321.49	0.0325902	0.818111	Not altered
chr14	5007	8.903	20.782	26.6344	LY-induced 2-fold	Genic_both	chr14	50043390	50065408	22018	ge_reverse	ENSG00000213741	RPS29	2580.46	1770.15	1697.45	2215.03	1984.87	1556.6	0.0601374	0.700913	Not altered
chr14	5101	44.394	70.933	90.9085	LY-induced 2-fold	Genic_both	chr14	50885219	51027844	142625	ge_reverse	ENSG00000012983	MAP4K5	1565.2	2088.81	1928.49	1482.39	1765.14	2080.06	0.0703574	0.641238	Not altered
chr14	7179	11.688	18.402	23.5842	LY-induced 2-fold	Genic_both	chr14	71787166	72207946	420780	ge_forward	ENSG00000197555	SIPA1L1	2157.43	2763.73	2877.65	2031.3	2174.4	2758.99	0.164702	0.180277	Not altered
chr14	5007	8.903	20.782	26.6344	LY-induced 2-fold	Genic_both	chr14	50064193	50065882	1689	ge_reverse	ENSG00000253459	AL139099.1	6.67935	6.83457	5.17253	3.42354	7.28965	5.90368	0.195444	NA	Not altered
chr14	7725	26.528	48.704	62.4196	LY-induced 2-fold	Genic_both	chr14	77248083	77253067	4984	ge_reverse	ENSG00000258301	RP11-488C13.5	185.909	111.062	110.347	104.988	74.9793	101.347	0.504892	0.0946176	Not altered
chr14	5007	8.903	20.782	26.6344	LY-induced 2-fold	Genic_both	chr14	50066712	50067290	578	ge_forward	ENSG00000258568	RHOQP1	23.3777	45.279	41.3802	19.4	23.9517	30.5023	0.554223	0.343549	Not altered
chr14	5007	8.903	20.782	26.6344	LY-induced 2-fold	Genic_both	chr14	50065415	50081390	15975	ge_forward	ENSG00000165501	LRR1	1024.17	679.185	604.324	381.154	460.289	434.904	0.817023	1.09514e-05	Not altered
chr14	8141	9.829	15.528	19.9009	LY-induced 2-fold	Genic_reverse	chr14	80943330	81425861	482531	ge_reverse	ENSG00000100629	CEP128	1129.92	1418.17	1481.07	524.942	648.779	913.102	0.973376	8.23658e-14	Not altered
chr14	6494	12.86	21.097	27.0382	LY-induced 2-fold	Genic_both	chr14	64929946	64930175	229	ge_forward	ENSG00000272828	CTD-2555O16.3	12.2455	5.12593	7.75879	6.84707	2.08276	3.93579	1.01732	0.435716	Not altered
chr14	5830	2.444	7.181	9.20325	LY-induced 2-fold	Genic_reverse	chr14	58030640	58448912	418272	ge_reverse	ENSG00000151812	SLC35F4	32.2835	10.2519	18.1039	3.42354	1.04138	4.91973	2.70071	0.00457741	Not altered
chr15	7363	28.558	69.541	89.1245	LY-induced 2-fold	Genic_both	chr15	73612200	73661605	49405	ge_reverse	ENSG00000138622	HCN4	14.4719	10.2519	21.5522	49.0707	26.0345	62.9726	-1.55575	0.00278296	Not altered
chr15	4398	22.396	282.969	362.656	LY-induced 4-fold	Genic_reverse	chr15	43955852	43976537	20685	ge_reverse	ENSG00000249839	AC011330.5	0	0.854321	8.62088	21.6824	2.08276	1.96789	-1.3987	NA	NA
chr15	2896	13.493	71.53	91.6737	LY-induced 4-fold	Genic_reverse	chr15	28947100	28983530	36430	ge_reverse	ENSG00000188626	GOLGA8M	2.22645	8.54321	12.0692	11.4118	12.4965	25.5826	-1.20444	0.188458	Not altered
chr15	6123	4.73	7.779	9.96965	LY-induced 2-fold	Genic_reverse	chr15	60780483	61521518	741035	ge_reverse	ENSG00000069667	RORA	66.7935	91.4123	103.451	117.541	153.083	181.046	-0.788043	0.00304555	Not altered
chr15	7154	13.486	27.541	35.2969	LY-induced 2-fold	Genic_forward	chr15	71389291	72075722	686431	ge_forward	ENSG00000187720	THSD4	419.686	522.844	508.632	706.39	837.269	967.22	-0.786932	4.75109e-09	Not altered
chr15	5865	6.201	11.728	15.0307	LY-induced 2-fold	Genic_reverse	chr15	58245622	58790065	544443	ge_reverse	ENSG00000128918	ALDH1A2	52.3216	54.6765	52.5874	65.0472	91.6413	78.7157	-0.553396	0.144982	Not altered
chr15	6285	3.435	11.651	14.9321	LY-induced 4-fold	Genic_forward	chr15	62682725	63136830	454105	ge_forward	ENSG00000171914	TLN2	4076.63	4837.17	5169.94	1816.76	1644.34	2303.42	1.29586	4.71433e-33	Down-regulated
chr15	6292	7.368	15.362	19.6881	LY-induced 2-fold	Genic_forward	chr15	62682725	63136830	454105	ge_forward	ENSG00000171914	TLN2	4076.63	4837.17	5169.94	1816.76	1644.34	2303.42	1.29586	4.71433e-33	Down-regulated
chr15	4309	20.213	36.084	46.2457	LY-induced 2-fold	Genic_reverse	chr15	43030932	43213007	182075	ge_reverse	ENSG00000128881	TTBK2	225.985	414.346	475.011	329.801	525.896	597.256	-0.399717	0.015221	Not altered
chr15	6644	12.189	27.349	35.0508	LY-induced 2-fold	Genic_reverse	chr15	66187417	66546085	358668	ge_reverse	ENSG00000157890	MEGF11	4.4529	3.41728	13.7934	6.84707	4.16552	13.7753	-0.274223	0.841158	Not altered
chr15	5948	6.396	14.181	18.1745	LY-induced 2-fold	Genic_reverse	chr15	59427113	59665099	237986	ge_reverse	ENSG00000157483	MYO1E	1443.85	1350.68	1365.55	1533.74	1427.73	1849.82	-0.202791	0.134181	Not altered
chr15	9682	9.54	19.884	25.4836	LY-induced 2-fold	Genic_reverse	chr15	96670598	96870590	199992	ge_reverse	ENSG00000247809	NR2F2-AS1	55.6613	71.763	67.2429	67.3296	56.2345	98.3947	-0.163023	0.727469	Not altered
chr15	5719	39.291	63.313	81.1427	LY-induced 2-fold	Genic_reverse	chr15	56922379	57210769	288390	ge_reverse	ENSG00000137871	ZNF280D	408.554	593.753	573.289	499.836	561.303	661.212	-0.135758	0.4595	Not altered
chr15	6901	12.881	24.392	31.2611	LY-induced 2-fold	Genic_forward	chr15	68871308	69020145	148837	ge_forward	ENSG00000103647	CORO2B	1363.7	1043.98	1273.3	1354.58	979.938	1481.82	-0.040853	0.807635	Not altered
chr15	4880	5.04	12.688	16.2611	LY-induced 2-fold	Genic_reverse	chr15	48700503	48938046	237543	ge_reverse	ENSG00000166147	FBN1	743.635	1229.37	1650.9	1775.67	2759.65	3201.76	-1.12219	1.61397e-25	Up-regulated
chr15	3998	5.342	8.428	10.8014	LY-induced 2-fold	Genic_reverse	chr15	39892232	40075031	182799	ge_reverse	ENSG00000150667	FSIP1	48.9819	38.4444	26.7247	34.2354	35.4069	27.5505	0.200433	0.74835	Not altered
chr15	3168	11.635	21.83	27.9776	LY-induced 2-fold	Genic_forward	chr15	31619058	31727868	108810	ge_forward	ENSG00000169926	KLF13	1294.68	1243.89	1419.86	1165.14	861.22	1335.22	0.255305	0.0696178	Not altered
chr15	8109	5.778	9.906	12.6956	LY-induced 2-fold	Genic_forward	chr15	81071684	81244117	172433	ge_forward	ENSG00000103888	KIAA1199	199.267	110.207	162.073	144.93	99.9724	132.833	0.299035	0.286542	Not altered
chr15	2975	4.543	12.427	15.9266	LY-induced 2-fold	Genic_reverse	chr15	29412457	29862927	450470	ge_reverse	ENSG00000104059	FAM189A1	390.742	332.331	325.869	259.048	288.462	234.179	0.422907	0.0271489	Not altered
chr15	6968	7.399	15.043	19.2793	LY-induced 2-fold	Genic_forward	chr15	69591286	69700119	108833	ge_forward	ENSG00000137819	PAQR5	893.92	776.578	779.328	560.319	610.248	638.581	0.4344	0.00265796	Not altered
chr15	3099	-1.737	8.022	10.2811	LY-induced 4-fold	Genic_forward	chr15	30916697	31065196	148499	ge_forward	ENSG00000187951	ARHGAP11B	494.272	914.123	875.882	335.507	510.276	610.047	0.642744	6.91216e-06	Not altered
chr15	3093	16.201	25.848	33.1271	LY-induced 2-fold	Genic_forward	chr15	30916697	31065196	148499	ge_forward	ENSG00000187951	ARHGAP11B	494.272	914.123	875.882	335.507	510.276	610.047	0.642744	6.91216e-06	Not altered
chr15	3201	-1.706	9.884	12.6674	LY-induced 4-fold	Genic_reverse	chr15	31775329	32162992	387663	ge_reverse	ENSG00000169918	OTUD7A	32.2835	22.2123	24.1385	20.5412	11.4552	18.695	0.649642	0.345442	Not altered
chr15	5780	19.418	34.301	43.9606	LY-induced 2-fold	Genic_forward	chr15	57668165	57842925	174760	ge_forward	ENSG00000128849	CGNL1	348.44	331.477	375.871	438.213	429.048	437.856	-0.307079	0.0754141	Up-regulated
chr16	7790	1.143	7.349	9.41856	LY-induced 4-fold	Genic_forward	chr16	77822427	78014004	191577	ge_forward	ENSG00000171724	VAT1L	94.6242	139.254	61.2083	158.624	151	92.491	-0.475501	0.115319	Down-regulated
chr16	235	68.569	150.875	193.363	LY-induced 2-fold	Genic_reverse	chr16	2325882	2390747	64865	ge_reverse	ENSG00000167972	ABCA3	4648.83	4979.84	4645.79	4525.92	4383.16	4559.61	0.0833542	0.482489	Down-regulated
chr16	8896	444.841	800.667	1026.14	LY-induced 2-fold	Genic_both	chr16	88941266	89043612	102346	ge_reverse	ENSG00000129993	CBFA2T3	2.22645	1.70864	5.17253	11.4118	4.16552	5.90368	-1.23064	NA	Not altered
chr16	2109	7.645	12.647	16.2085	LY-induced 2-fold	Genic_reverse	chr16	20944433	21170762	226329	ge_reverse	ENSG00000158486	DNAH3	8.9058	16.2321	9.48297	14.8353	17.7034	26.5666	-0.778443	0.344152	Not altered
chr16	2082	4.081	7.964	10.2068	LY-induced 2-fold	Genic_both	chr16	20817751	20860987	43236	ge_forward	ENSG00000005189	AC004381.6	184.795	187.096	202.591	291.001	308.248	256.81	-0.571689	0.00508751	Not altered
chr16	1567	32.177	70.111	89.8551	LY-induced 2-fold	Genic_forward	chr16	15528152	15718885	190733	ge_forward	ENSG00000166780	C16orf45	322.835	300.721	291.386	480.436	490.489	392.595	-0.570528	0.000568489	Not altered
chr16	7301	4.812	8.499	10.8924	LY-induced 2-fold	Genic_reverse	chr16	72816784	73093597	276813	ge_reverse	ENSG00000140836	ZFHX3	297.231	366.504	670.705	423.377	563.386	813.724	-0.464732	0.00285763	Not altered
chr16	8993	306.358	664.065	851.073	LY-induced 2-fold	Genic_forward	chr16	89884587	89937727	53140	ge_forward	ENSG00000204991	SPIRE2	563.292	487.817	462.079	532.931	459.248	445.728	0.0729996	0.708897	Not altered
chr16	2082	4.081	7.964	10.2068	LY-induced 2-fold	Genic_both	chr16	20791515	20911671	120156	ge_reverse	ENSG00000196678	ERI2	367.364	433.141	540.529	294.424	408.221	496.893	0.171163	0.359349	Not altered
chr16	8856	298.223	621.417	796.415	LY-induced 2-fold	Genic_forward	chr16	88519725	88603424	83699	ge_forward	ENSG00000179588	ZFPM1	221.532	181.97	153.452	220.248	161.414	115.122	0.194125	0.479715	Not altered
chr16	2878	-1.484	211.784	271.425	LY-induced 4-fold	Genic_forward	chr16	28763108	28784128	21020	ge_forward	ENSG00000196993	NPIPB9	11.1323	17.9407	19.828	18.2589	6.24827	20.6629	0.207811	0.836553	Not altered
chr16	1503	179.455	288.632	369.914	LY-induced 2-fold	Genic_forward	chr16	15016659	15045915	29256	ge_forward	ENSG00000183426	NPIPA1	93.5109	79.4518	111.209	70.7531	56.2345	79.6997	0.460895	0.180524	Not altered
chr16	1503	179.455	288.632	369.914	LY-induced 2-fold	Genic_forward	chr16	15005408	15029565	24157	ge_forward	ENSG00000183458	RP11-958N24.1	106.87	286.198	308.628	97.0002	126.007	202.693	0.665632	0.00925435	Not altered
chr16	8189	6.264	13.794	17.6785	LY-induced 2-fold	Genic_forward	chr16	81772702	81991899	219197	ge_forward	ENSG00000197943	PLCG2	184.795	164.884	215.522	207.695	144.752	209.581	0.0194469	0.953423	Up-regulated
chr17	1855	173.171	333.067	426.862	LY-induced 2-fold	Genic_reverse	chr17	18538319	18565263	26944	ge_reverse	ENSG00000189375	TBC1D28	4.4529	4.2716	1.72418	17.1177	14.5793	10.8234	-2.08163	0.0410577	Not altered
chr17	9	40.496	80.626	103.331	LY-induced 2-fold	Genic_reverse	chr17	62293	236045	173752	ge_reverse	ENSG00000181031	RPH3AL	45.6422	28.1926	24.1385	91.2943	94.7655	75.7639	-1.46096	9.43274e-05	Not altered
chr17	17	48.215	75.671	96.9808	LY-induced 2-fold	Genic_reverse	chr17	62293	236045	173752	ge_reverse	ENSG00000181031	RPH3AL	45.6422	28.1926	24.1385	91.2943	94.7655	75.7639	-1.46096	9.43274e-05	Not altered
chr17	6289	-1.543	88.102	112.913	LY-induced 4-fold	Genic_both	chr17	62850430	62915598	65168	ge_reverse	ENSG00000176809	LRRC37A3	361.798	246.899	249.144	707.531	500.903	476.23	-0.974233	1.00441e-10	Not altered
chr17	6561	8.712	21.086	27.0241	LY-induced 2-fold	Genic_forward	chr17	65373575	65693372	319797	ge_forward	ENSG00000154217	PITPNC1	1186.7	843.215	743.12	830.778	621.703	661.212	0.374944	0.007069	Down-regulated
chr17	3330	5.925	10.637	13.6325	LY-induced 2-fold	Genic_both	chr17	33254878	33308097	53219	ge_reverse	ENSG00000132141	CCT6B	18.9248	17.0864	18.1039	30.8118	34.3655	20.6629	-0.639323	0.33398	Not altered
chr17	287	101.462	201.808	258.639	LY-induced 2-fold	Genic_both	chr17	2680350	2941033	260683	ge_forward	ENSG00000132359	RAP1GAP2	2059.47	2293	2152.63	2820.99	3133.51	3176.18	-0.488768	7.73654e-07	Not altered
chr17	6446	3.826	8.624	11.0526	LY-induced 2-fold	Genic_forward	chr17	64298754	64806861	508107	ge_forward	ENSG00000154229	PRKCA	977.412	1168.71	1302.62	1177.7	1451.68	1658.93	-0.310944	0.00771742	Not altered
chr17	7549	44.314	157.975	202.463	LY-induced 4-fold	Genic_forward	chr17	75276651	75496678	220027	ge_forward	ENSG00000184640	2009-09-01	7283.83	6269.86	5996.69	7983.69	6740.85	6968.31	-0.151179	0.137229	Not altered
chr17	6375	0.839	12.189	15.6216	LY-induced 4-fold	Genic_reverse	chr17	63631656	64188202	556546	ge_reverse	ENSG00000154240	CEP112	257.155	260.568	269.834	222.53	224.938	274.521	0.129725	0.594905	Not altered
chr17	503	64.329	102.643	131.548	LY-induced 2-fold	Genic_both	chr17	5019733	5078329	58596	ge_forward	ENSG00000129204	USP6	23.3777	26.4839	40.5182	30.8118	24.9931	20.6629	0.228269	0.753887	Not altered
chr17	2005	48.95	91.159	116.83	LY-induced 2-fold	Genic_forward	chr17	19912657	20222339	309682	ge_forward	ENSG00000128487	SPECC1	3041.33	3403.61	2940.58	2288.06	2436.83	2412.64	0.392695	0.00012539	Not altered
chr17	7727	4.399	16.064	20.5878	LY-induced 4-fold	Genic_reverse	chr17	77085427	77613550	528123	ge_reverse	ENSG00000167281	RBFOX3	4.4529	11.9605	8.62088	7.98825	2.08276	9.83947	0.393303	0.782375	Not altered
chr17	7741	2.258	10.455	13.3992	LY-induced 4-fold	Genic_reverse	chr17	77085427	77613550	528123	ge_reverse	ENSG00000167281	RBFOX3	4.4529	11.9605	8.62088	7.98825	2.08276	9.83947	0.393303	0.782375	Not altered
chr17	7713	33.133	52.482	67.2615	LY-induced 2-fold	Genic_both	chr17	77085427	77613550	528123	ge_reverse	ENSG00000167281	RBFOX3	4.4529	11.9605	8.62088	7.98825	2.08276	9.83947	0.393303	0.782375	Not altered
chr17	3330	5.925	10.637	13.6325	LY-induced 2-fold	Genic_both	chr17	33288549	33290205	1656	ge_forward	ENSG00000198783	ZNF830	376.27	325.496	302.593	201.989	266.593	283.377	0.419577	0.0554702	Not altered
chr17	1564	51.672	113.159	145.026	LY-induced 2-fold	Genic_both	chr17	15602891	15640874	37983	ge_forward	ENSG00000187607	ZNF286A	1027.51	1097.8	924.159	619.66	606.083	796.997	0.598312	8.21166e-05	Not altered
chr17	442	151.417	236.549	303.164	LY-induced 2-fold	Genic_forward	chr17	4402133	4442330	40197	ge_forward	ENSG00000183018	SPNS2	17.8116	12.8148	19.828	10.2706	9.37241	8.85552	0.807663	0.357599	Not altered
chr17	2025	-1.71	9.644	12.3599	LY-induced 4-fold	Genic_forward	chr17	20224477	20306870	82393	ge_forward	ENSG00000154898	CCDC144CP	4.4529	65.7827	99.1402	7.98825	22.9103	41.3258	0.977345	0.0842623	Not altered
chr17	503	64.329	102.643	131.548	LY-induced 2-fold	Genic_both	chr17	5008836	5026411	17575	ge_reverse	ENSG00000167840	ZNF232	594.462	527.97	450.872	273.883	283.255	237.131	0.980527	4.9631e-10	Not altered
chr18	7482	21.522	37.435	47.9771	LY-induced 2-fold	Genic_reverse	chr18	74690783	74845639	154856	ge_reverse	ENSG00000197971	MBP	730.276	795.373	683.636	1037.33	1214.25	1157.12	-0.626329	3.86309e-07	Not altered
chr18	3421	6.907	14.143	18.1258	LY-induced 2-fold	Genic_forward	chr18	33877677	34360018	482341	ge_forward	ENSG00000134775	FHOD3	1618.63	1836.79	1728.49	903.814	877.882	1117.76	0.84389	3.92908e-12	Down-regulated
chr18	3436	12.173	27.223	34.8893	LY-induced 2-fold	Genic_both	chr18	33877677	34360018	482341	ge_forward	ENSG00000134775	FHOD3	1618.63	1836.79	1728.49	903.814	877.882	1117.76	0.84389	3.92908e-12	Down-regulated
chr18	2040	17.426	29.206	37.4307	LY-induced 2-fold	Genic_both	chr18	20279444	20513727	234283	ge_reverse	ENSG00000265943	RP11-739L10.1	5.56613	2.56296	9.48297	5.70589	9.37241	7.87157	-0.493931	0.725483	Not altered
chr18	3436	12.173	27.223	34.8893	LY-induced 2-fold	Genic_both	chr18	34359987	34409158	49171	ge_reverse	ENSG00000134779	TPGS2	3090.31	2738.1	2521.61	3204.43	2902.32	3023.67	-0.132859	0.261689	Not altered
chr18	2143	35.8	64.239	82.3294	LY-induced 2-fold	Genic_forward	chr18	21269407	21535030	265623	ge_forward	ENSG00000053747	LAMA3	310.59	432.286	571.565	318.389	433.214	561.834	-0.00331262	0.989631	Not altered
chr18	5432	27.23	55.026	70.5219	LY-induced 2-fold	Genic_both	chr18	54318574	54698828	380254	ge_forward	ENSG00000091157	WDR7	401.874	586.064	674.153	407.401	572.758	653.341	0.0209292	0.920046	Not altered
chr18	1854	-2.012	13.683	17.5363	LY-induced 4-fold	Genic_reverse	chr18	18526867	18691812	164945	ge_reverse	ENSG00000067900	ROCK1	1806.77	2881.62	3229.38	1714.05	2511.81	3202.75	0.0953382	0.449171	Not altered
chr18	2187	20.239	43.497	55.7462	LY-induced 2-fold	Genic_reverse	chr18	21742008	21977844	235836	ge_reverse	ENSG00000141447	OSBPL1A	1406	1539.49	1332.79	1124.06	1449.6	1369.65	0.121702	0.404143	Not altered
chr18	5432	27.23	55.026	70.5219	LY-induced 2-fold	Genic_both	chr18	54264439	54318831	54392	ge_reverse	ENSG00000091164	TXNL1	3502.21	2528.79	2519.88	2611.02	2445.16	2097.77	0.245597	0.0395063	Not altered
chr18	6754	3.474	7.815	10.0158	LY-induced 2-fold	Genic_reverse	chr18	67498394	67629039	130645	ge_reverse	ENSG00000150637	CD226	4.4529	8.54321	17.2418	5.70589	6.24827	11.8074	0.260849	0.836553	Not altered
chr18	4455	9.033	30.002	38.4509	LY-induced 4-fold	Genic_both	chr18	44497455	44627658	130203	ge_forward	ENSG00000167216	KATNAL2	209.286	209.309	191.384	167.753	147.876	140.704	0.421961	0.0733491	Not altered
chr18	2040	17.426	29.206	37.4307	LY-induced 2-fold	Genic_both	chr18	20378224	20606451	228227	ge_forward	ENSG00000101773	RBBP8	3051.35	3278.88	2903.51	1607.92	1863.03	1967.89	0.766076	1.69662e-12	Not altered
chr18	6092	10.16	23.822	30.5305	LY-induced 2-fold	Genic_reverse	chr18	60790579	60987361	196782	ge_reverse	ENSG00000171791	BCL2	325.062	314.39	348.284	126.671	134.338	150.544	1.26365	4.54348e-11	Not altered
chr19	4567	655.079	1056.7	1354.28	LY-induced 2-fold	Genic_both	chr19	45666186	45681495	15309	ge_reverse	ENSG00000007255	TRAPPC6A	150.285	117.896	82.7605	349.201	334.283	185.966	-1.30027	3.33313e-10	Not altered
chr19	719	3.775	9.64	12.3547	LY-induced 2-fold	Genic_reverse	chr19	7112266	7294045	181779	ge_reverse	ENSG00000171105	INSR	178.116	127.294	181.039	423.377	349.903	328.638	-1.18561	1.06365e-09	Not altered
chr19	3685	38.485	107.234	137.432	LY-induced 2-fold	Genic_reverse	chr19	36827162	36870101	42939	ge_reverse	ENSG00000142065	ZFP14	47.8687	82.0148	73.2775	97.0002	165.579	160.383	-1.05601	0.000149746	Not altered
chr19	4193	64.057	130.804	167.64	LY-induced 2-fold	Genic_forward	chr19	41884215	41930910	46695	ge_forward	ENSG00000248098	BCKDHA	70.1332	70.0543	65.5187	160.906	147.876	100.363	-0.965583	0.00088768	Not altered
chr19	1351	27.405	52.066	66.7284	LY-induced 2-fold	Genic_reverse	chr19	13317256	13734804	417548	ge_reverse	ENSG00000141837	CACNA1A	288.325	411.783	554.323	621.942	641.489	899.327	-0.807565	8.48759e-08	Not altered
chr19	1209	32.818	56.067	71.8561	LY-induced 2-fold	Genic_forward	chr19	12035890	12091196	55306	ge_forward	ENSG00000197054	ZNF763	12.2455	8.54321	10.3451	19.4	11.4552	23.6147	-0.772655	0.360658	Not altered
chr19	1481	1.361	9.112	11.678	LY-induced 4-fold	Genic_both	chr19	14800613	14844558	43945	ge_forward	ENSG00000160961	ZNF333	96.8506	129.857	166.383	171.177	169.745	215.484	-0.517146	0.0392901	Not altered
chr19	4489	22.206	38.611	49.4843	LY-induced 2-fold	Genic_reverse	chr19	44886459	44905774	19315	ge_reverse	ENSG00000267508	ZNF285	61.2274	85.4321	75.8638	85.5884	86.4344	95.4428	-0.271785	0.476143	Not altered
chr19	531	23.877	52.321	67.0552	LY-induced 2-fold	Genic_reverse	chr19	5158506	5340814	182308	ge_reverse	ENSG00000105426	PTPRS	2273.21	2474.97	2692.3	2968.21	2979.38	3016.78	-0.271552	0.0115858	Not altered
chr19	4870	25.688	44.29	56.7626	LY-induced 2-fold	Genic_both	chr19	48684027	48759203	75176	ge_reverse	ENSG00000105483	CARD8	778.145	942.316	1129.34	867.296	954.944	1366.7	-0.151424	0.293843	Not altered
chr19	4478	6.628	15.94	20.4289	LY-induced 2-fold	Genic_both	chr19	44732882	44809199	76317	ge_reverse	ENSG00000159917	ZNF235	131.361	154.632	149.141	162.047	152.041	162.351	-0.130982	0.67091	Not altered
chr19	3755	24.701	56.458	72.3572	LY-induced 2-fold	Genic_forward	chr19	37498759	37621216	122457	ge_forward	ENSG00000197050	ZNF420	381.836	468.168	453.458	359.471	484.241	429.985	0.0370864	0.866597	Not altered
chr19	4478	6.628	15.94	20.4289	LY-induced 2-fold	Genic_both	chr19	44754318	44779470	25152	ge_forward	ENSG00000159915	ZNF233	16.6984	21.358	31.0352	11.4118	20.8276	38.3739	0.0533828	0.951513	Not altered
chr19	2373	2.582	10.74	13.7645	LY-induced 4-fold	Genic_reverse	chr19	23708433	23870022	161589	ge_reverse	ENSG00000197372	ZNF675	113.549	211.017	225.005	123.247	166.621	214.5	0.106438	0.725677	Not altered
chr19	4567	655.079	1056.7	1354.28	LY-induced 2-fold	Genic_both	chr19	45582546	45808541	225995	ge_forward	ENSG00000007047	MARK4	2947.82	2678.3	2662.99	2825.56	2305.61	2247.33	0.174098	0.125881	Not altered
chr19	2052	-1.556	25.779	33.0387	LY-induced 4-fold	Genic_reverse	chr19	20451078	20607775	156697	ge_reverse	ENSG00000231205	ZNF826P	69.02	87.9951	88.7951	60.4825	81.2276	74.7799	0.184334	0.653568	Not altered
chr19	3800	19.526	34.152	43.7696	LY-induced 2-fold	Genic_both	chr19	37997841	38039664	41823	ge_forward	ENSG00000188227	ZNF793	517.65	961.111	1183.65	466.742	760.207	993.786	0.250264	0.0733491	Not altered
chr19	2397	11.245	22.497	28.8324	LY-induced 2-fold	Genic_forward	chr19	23945807	24010937	65130	ge_forward	ENSG00000205246	RPSAP58	7207.02	5141.3	4196.65	5192.36	4661.21	3356.24	0.312323	0.00334407	Not altered
chr19	5684	2.162	8.747	11.2103	LY-induced 4-fold	Genic_both	chr19	56732681	56879752	147071	ge_reverse	ENSG00000131848	ZSCAN5A	163.644	146.089	161.211	102.706	117.676	99.3786	0.558964	0.0372661	Not altered
chr19	2219	2.792	13.894	17.8067	LY-induced 4-fold	Genic_both	chr19	22115760	22193751	77991	ge_reverse	ENSG00000160321	ZNF208	25.6042	62.3654	76.7259	11.4118	35.4069	65.9244	0.668155	0.16393	Not altered
chr19	4870	25.688	44.29	56.7626	LY-induced 2-fold	Genic_both	chr19	48673949	48700877	26928	ge_forward	ENSG00000185453	C19orf68	134.7	181.97	162.073	93.5767	95.8069	98.3947	0.727813	0.005786	Not altered
chr19	2285	-1.917	14.365	18.4103	LY-induced 4-fold	Genic_both	chr19	22817126	22850472	33346	ge_forward	ENSG00000229676	ZNF492	51.2084	87.1407	92.2435	22.8236	47.9034	74.7799	0.740572	0.0615056	Not altered
chr19	4870	25.688	44.29	56.7626	LY-induced 2-fold	Genic_both	chr19	48675575	48790865	115290	ge_forward	ENSG00000178150	ZNF114	215.966	269.965	163.797	114.118	110.386	124.961	0.868231	0.000563869	Not altered
chr19	2397	11.245	22.497	28.8324	LY-induced 2-fold	Genic_forward	chr19	23945746	24016116	70370	ge_forward	ENSG00000233836	RP11-255H23.2	50.0952	119.605	84.4847	22.8236	47.9034	71.8281	0.872792	0.0270209	Not altered
chr19	2027	21.461	39.445	50.5532	LY-induced 2-fold	Genic_reverse	chr19	20236186	20432114	195928	ge_reverse	ENSG00000267383	CTC-260E6.6	7.79258	16.2321	26.7247	6.84707	6.24827	12.7913	0.913198	0.313501	Not altered
chr19	3800	19.526	34.152	43.7696	LY-induced 2-fold	Genic_both	chr19	37988063	37997948	9885	ge_reverse	ENSG00000266916	CTD-3064H18.1	208.173	137.546	157.762	79.8825	93.7241	86.5873	0.93007	0.000690081	Not altered
chr2	20877	9.53	18.507	23.7188	LY-induced 2-fold	Genic_reverse	chr2	208693027	208890284	197257	ge_reverse	ENSG00000178385	PLEKHM3	7.79258	50.4049	63.7945	21.6824	105.179	151.528	-1.21498	0.00113205	Not altered
chr2	24003	1.991	10.83	13.8799	LY-induced 4-fold	Genic_reverse	chr2	239969864	240323348	353484	ge_reverse	ENSG00000068024	HDAC4	261.608	216.998	319.835	196.283	221.814	276.489	0.195778	0.406525	Down-regulated
chr2	14223	2.079	7.474	9.57876	LY-induced 4-fold	Genic_reverse	chr2	140988992	142889270	1900278	ge_reverse	ENSG00000168702	LRP1B	4.4529	8.54321	12.0692	10.2706	17.7034	25.5826	-1.10509	0.195486	Not altered
chr2	23375	36.946	60.982	78.1552	LY-induced 2-fold	Genic_both	chr2	233743396	233877982	134586	ge_reverse	ENSG00000066248	NGEF	326.175	195.639	274.144	605.966	394.683	468.359	-0.890829	2.86399e-08	Not altered
chr2	19862	25.752	51.841	66.44	LY-induced 2-fold	Genic_both	chr2	198557830	198639547	81717	ge_forward	ENSG00000222017	AC011997.1	5.56613	2.56296	6.03462	11.4118	7.28965	5.90368	-0.81576	0.537658	Not altered
chr2	23978	4.07	12.608	16.1586	LY-induced 2-fold	Genic_forward	chr2	239756673	239795893	39220	ge_forward	ENSG00000233608	TWIST2	66.7935	57.2395	57.7599	132.377	97.8896	90.5231	-0.803405	0.0116839	Not altered
chr2	17377	11.378	20.726	26.5627	LY-induced 2-fold	Genic_forward	chr2	173600002	173917621	317619	ge_forward	ENSG00000091428	RAPGEF4	100.19	119.605	94.8297	57.0589	62.4827	65.9244	0.757036	0.0196482	Down-regulated
chr2	6939	16.171	29.424	37.7101	LY-induced 2-fold	Genic_forward	chr2	69240310	69476459	236149	ge_forward	ENSG00000169604	ANTXR1	2326.64	3608.65	2756.96	3597	5089.22	4175.87	-0.573879	1.35744e-09	Not altered
chr2	23083	22.141	38.388	49.1985	LY-induced 2-fold	Genic_forward	chr2	230787018	230877825	90807	ge_forward	ENSG00000153832	FBXO36	84.6051	121.314	82.7605	130.094	157.248	137.753	-0.572689	0.0401704	Not altered
chr2	17816	67.974	138.584	177.611	LY-induced 2-fold	Genic_reverse	chr2	178148236	178257419	109183	ge_reverse	ENSG00000213963	AC074286.1	65.6803	106.79	113.796	112.977	106.221	136.769	-0.332981	0.319672	Not altered
chr2	17816	67.974	138.584	177.611	LY-induced 2-fold	Genic_reverse	chr2	178092323	178257425	165102	ge_reverse	ENSG00000116044	NFE2L2	2097.32	2163.14	2124.19	2407.89	2640.94	2689.13	-0.276257	0.00939172	Not altered
chr2	13676	4.354	11.286	14.4643	LY-induced 2-fold	Genic_forward	chr2	136742746	136779888	37142	ge_forward	ENSG00000231890	AC093391.2	11.1323	16.2321	15.5176	19.4	15.6207	16.7271	-0.272194	0.769417	Not altered
chr2	14985	2.494	10.567	13.5428	LY-induced 4-fold	Genic_forward	chr2	149632819	149883273	250454	ge_forward	ENSG00000168280	KIF5C	552.16	667.225	643.98	591.131	710.22	836.355	-0.190625	0.233035	Not altered
chr2	16905	7.481	28.895	37.0322	LY-induced 4-fold	Genic_reverse	chr2	168810530	169104651	294121	ge_reverse	ENSG00000198648	STK39	863.863	785.975	749.155	847.896	877.882	929.83	-0.149283	0.337272	Not altered
chr2	5479	4.588	7.437	9.53134	LY-induced 2-fold	Genic_forward	chr2	54683422	54896812	213390	ge_forward	ENSG00000115306	SPTBN1	3170.47	4154.56	4888.9	3476.03	4357.13	5339.88	-0.109454	0.321416	Not altered
chr2	15917	0.24	7.066	9.05587	LY-induced 4-fold	Genic_reverse	chr2	159027593	159313265	285672	ge_reverse	ENSG00000153237	CCDC148	56.7745	59.8025	35.3456	47.9295	49.9862	62.9726	-0.107349	0.850153	Not altered
chr2	20398	2.941	8.81	11.291	LY-induced 2-fold	Genic_forward	chr2	203879602	204091101	211499	ge_forward	ENSG00000144426	NBEAL1	103.53	393.842	632.773	118.683	413.427	620.87	-0.0632324	0.78622	Not altered
chr2	2922	12.489	25.056	32.1121	LY-induced 2-fold	Genic_forward	chr2	29179477	29284239	104762	ge_forward	ENSG00000189350	FAM179A	4.4529	2.56296	6.89671	5.70589	10.4138	0.983947	-0.0590835	NA	Not altered
chr2	23375	36.946	60.982	78.1552	LY-induced 2-fold	Genic_both	chr2	233721980	233743418	21438	ge_forward	ENSG00000182600	C2orf82	41.1893	26.4839	33.6214	55.9178	22.9103	28.5345	-0.00988029	0.989762	Not altered
chr2	20371	12.247	23.061	29.5552	LY-induced 2-fold	Genic_reverse	chr2	203640690	203736708	96018	ge_reverse	ENSG00000163596	ICA1L	122.455	197.348	170.693	127.812	171.828	169.239	0.0545829	0.867395	Not altered
chr2	16007	6.732	14.232	18.2399	LY-induced 2-fold	Genic_forward	chr2	159825146	160089170	264024	ge_forward	ENSG00000115183	TANC1	661.256	1090.97	1008.64	620.801	984.103	1007.56	0.0801289	0.618569	Not altered
chr2	2551	104.458	207.01	265.306	LY-induced 2-fold	Genic_reverse	chr2	25455845	25565459	109614	ge_reverse	ENSG00000119772	DNMT3A	960.714	1192.63	1147.44	964.296	1050.75	1092.18	0.083907	0.583214	Not altered
chr2	4398	15.945	25.127	32.203	LY-induced 2-fold	Genic_forward	chr2	43864412	43995126	130714	ge_forward	ENSG00000152527	PLEKHH2	23.3777	87.9951	107.761	126.671	116.634	250.906	-1.2769	0.000185894	Up-regulated
chr2	2388	35.604	114.761	147.079	LY-induced 4-fold	Genic_forward	chr2	23608088	23931481	323393	ge_forward	ENSG00000119771	KLHL29	763.673	878.242	837.088	673.296	705.013	819.628	0.175801	0.248902	Not altered
chr2	13614	4.663	7.665	9.82355	LY-induced 2-fold	Genic_reverse	chr2	135894486	136288806	394320	ge_reverse	ENSG00000121988	ZRANB3	372.931	489.526	406.044	304.695	401.972	372.916	0.231927	0.201668	Not altered
chr2	13601	6.129	14.251	18.2642	LY-induced 2-fold	Genic_reverse	chr2	135894486	136288806	394320	ge_reverse	ENSG00000121988	ZRANB3	372.931	489.526	406.044	304.695	401.972	372.916	0.231927	0.201668	Not altered
chr2	3352	7.037	11.609	14.8782	LY-induced 2-fold	Genic_both	chr2	33172039	33624576	452537	ge_forward	ENSG00000049323	LTBP1	2542.61	3089.22	3430.25	2037	2266.04	2966.6	0.325054	0.00227036	Not altered
chr2	20660	5.339	11.555	14.809	LY-induced 2-fold	Genic_forward	chr2	206546714	206662857	116143	ge_forward	ENSG00000118257	NRP2	375.157	445.101	448.286	284.154	298.876	354.221	0.438258	0.0109145	Not altered
chr2	17953	3.767	8.964	11.4884	LY-induced 2-fold	Genic_both	chr2	179390716	179695529	304813	ge_reverse	ENSG00000155657	TTN	101.304	164.884	209.487	70.7531	112.469	171.207	0.446517	0.0980907	Not altered
chr2	23687	4.842	8.264	10.5912	LY-induced 2-fold	Genic_forward	chr2	236402733	237040444	637711	ge_forward	ENSG00000157985	AGAP1	1873.56	2224.65	2362.12	1423.05	1597.48	1656.97	0.462714	1.00044e-05	Not altered
chr2	5828	2.237	7.086	9.0815	LY-induced 4-fold	Genic_forward	chr2	58134786	58387055	252269	ge_forward	ENSG00000028116	VRK2	618.953	950.005	881.054	440.495	554.014	614.967	0.597917	1.52332e-05	Not altered
chr2	17953	3.767	8.964	11.4884	LY-induced 2-fold	Genic_both	chr2	179385910	179639402	253492	ge_forward	ENSG00000237298	TTN-AS1	34.51	76.0346	64.6566	30.8118	31.2414	51.1652	0.604677	0.203095	Not altered
chr2	24305	3.368	12.047	15.4396	LY-induced 4-fold	Genic_forward	chr2	243030784	243102304	71520	ge_forward	ENSG00000220804	AC093642.5	4.4529	7.68889	6.03462	2.28236	4.16552	4.91973	0.69629	NA	Not altered
chr2	22570	4.519	10.716	13.7337	LY-induced 2-fold	Genic_reverse	chr2	225629807	225907162	277355	ge_reverse	ENSG00000135905	DOCK10	454.196	562.997	683.636	620.801	665.441	1091.2	-0.458393	0.00186895	Up-regulated
chr2	16800	2.321	7.147	9.15968	LY-induced 2-fold	Genic_both	chr2	167744997	168116263	371266	ge_forward	ENSG00000163092	XIRP2	44.529	36.7358	29.311	9.12943	15.6207	19.6789	1.32142	0.0294132	Not altered
chr20	1302	2.33	7.254	9.29681	LY-induced 2-fold	Genic_forward	chr20	12989627	13147411	157784	ge_forward	ENSG00000172296	SPTLC3	274.967	293.886	282.765	667.59	707.096	847.178	-1.37845	4.57602e-21	Not altered
chr20	1311	8.304	17.082	21.8925	LY-induced 2-fold	Genic_forward	chr20	12989627	13147411	157784	ge_forward	ENSG00000172296	SPTLC3	274.967	293.886	282.765	667.59	707.096	847.178	-1.37845	4.57602e-21	Not altered
chr20	841	3.627	7.223	9.25708	LY-induced 2-fold	Genic_forward	chr20	8112824	8949003	836179	ge_forward	ENSG00000182621	PLCB1	173.663	337.457	293.972	286.436	413.427	458.519	-0.544762	0.00309163	Not altered
chr20	4949	49.938	80.295	102.907	LY-induced 2-fold	Genic_forward	chr20	49411431	49493714	82283	ge_forward	ENSG00000124243	BCAS4	153.625	99.9555	106.037	165.471	167.662	131.849	-0.388676	0.172303	Not altered
chr20	5024	14.653	25.772	33.0297	LY-induced 2-fold	Genic_reverse	chr20	50213053	50385173	172120	ge_reverse	ENSG00000054793	ATP9A	637.878	656.973	773.293	903.814	818.524	877.68	-0.33229	0.0179948	Not altered
chr21	4593	11.608	28.248	36.203	LY-induced 2-fold	Genic_both	chr21	45926690	45935738	9048	ge_forward	ENSG00000235890	TSPEAR-AS1	32.2835	23.921	28.4489	67.3296	45.8207	46.2455	-0.899475	0.0504956	Not altered
chr21	2778	5.347	9.44	12.0984	LY-induced 2-fold	Genic_forward	chr21	27765954	27941571	175617	ge_forward	ENSG00000197934	AP001597.1	8.9058	6.83457	7.75879	6.84707	16.6621	12.7913	-0.578144	0.600323	Not altered
chr21	3821	12.753	23.232	29.7744	LY-induced 2-fold	Genic_reverse	chr21	38123189	38362536	239347	ge_reverse	ENSG00000159267	HLCS	305.024	306.701	319.835	399.413	408.221	423.097	-0.401871	0.0188236	Not altered
chr21	3937	9.454	18.126	23.2305	LY-induced 2-fold	Genic_reverse	chr21	39323728	39493454	169726	ge_reverse	ENSG00000184029	DSCR4	128.021	91.4123	93.1055	107.271	119.759	114.138	-0.144935	0.697985	Not altered
chr21	4774	30.643	59.325	76.0316	LY-induced 2-fold	Genic_reverse	chr21	47720095	47743789	23694	ge_reverse	ENSG00000160298	C21orf58	244.91	308.41	301.731	306.977	271.8	319.783	-0.0726524	0.778483	Not altered
chr21	3723	6.269	22.859	29.2964	LY-induced 4-fold	Genic_reverse	chr21	36160098	37376965	1216867	ge_reverse	ENSG00000159216	RUNX1	2550.4	2735.54	2733.68	1833.87	1939.05	2440.19	0.377756	0.000975927	Not altered
chr21	4593	11.608	28.248	36.203	LY-induced 2-fold	Genic_both	chr21	45917775	46131495	213720	ge_reverse	ENSG00000175894	TSPEAR	22.2645	27.3383	29.311	49.0707	31.2414	36.406	-0.540322	0.346305	Up-regulated
chr21	2778	5.347	9.44	12.0984	LY-induced 2-fold	Genic_forward	chr21	27750871	27844017	93146	ge_forward	ENSG00000232692	AP001596.6	36.7364	30.7556	28.4489	18.2589	14.5793	20.6629	0.842915	0.169375	Not altered
chr22	4755	3.628	11.319	14.5066	LY-induced 2-fold	Genic_forward	chr22	47158518	47571336	412818	ge_forward	ENSG00000054611	TBC1D22A	699.106	630.489	522.426	1137.76	920.579	686.795	-0.548924	3.9075e-05	Not altered
chr22	4705	71.431	153.211	196.357	LY-induced 2-fold	Genic_forward	chr22	46971909	47075688	103779	ge_forward	ENSG00000075240	GRAMD4	276.08	299.012	281.041	410.824	413.427	419.161	-0.538698	0.00138848	Not altered
chr22	4052	29.664	52.872	67.7614	LY-induced 2-fold	Genic_forward	chr22	40440821	40731812	290991	ge_forward	ENSG00000100354	TNRC6B	582.217	556.163	821.57	820.508	959.11	992.802	-0.516316	0.000354449	Not altered
chr22	2843	9.189	15.779	20.2225	LY-induced 2-fold	Genic_reverse	chr22	28374004	29075853	701849	ge_reverse	ENSG00000100154	TTC28	600.029	955.131	1093.13	821.649	1142.39	1438.53	-0.367333	0.00337403	Not altered
chr22	5123	74.348	151.183	193.758	LY-induced 2-fold	Genic_both	chr22	51205929	51222091	16162	ge_reverse	ENSG00000079974	RABL2B	312.816	284.489	296.558	382.295	296.793	299.12	-0.120579	0.592689	Not altered
chr22	4270	104.116	260.706	334.124	LY-induced 2-fold	Genic_reverse	chr22	42556019	42739622	183603	ge_reverse	ENSG00000100207	TCF20	1286.89	1764.17	1861.25	1152.59	1403.78	1795.7	0.179803	0.162628	Not altered
chr22	3127	25.639	53.524	68.597	LY-induced 2-fold	Genic_forward	chr22	31089769	31303811	214042	ge_forward	ENSG00000184792	OSBP2	565.519	627.072	558.633	529.507	480.076	481.15	0.232956	0.155455	Not altered
chr22	4679	47.519	77.632	99.4941	LY-induced 2-fold	Genic_reverse	chr22	46756731	46933067	176336	ge_reverse	ENSG00000075275	CELSR1	315.043	309.264	367.25	588.848	560.262	647.437	-0.858369	4.33356e-09	Up-regulated
chr22	5123	74.348	151.183	193.758	LY-induced 2-fold	Genic_both	chr22	51195376	51239737	44361	ge_forward	ENSG00000184319	RPL23AP82	472.008	354.543	343.111	313.824	269.717	265.666	0.45114	0.0109898	Not altered
chr3	3851	27.769	48.587	62.2697	LY-induced 2-fold	Genic_forward	chr3	38495342	38534633	39291	ge_forward	ENSG00000114739	ACVR2B	159.191	148.652	215.522	500.978	559.22	612.015	-1.68756	2.73557e-24	Down-regulated
chr3	940	47.18	106.542	136.545	LY-induced 2-fold	Genic_both	chr3	9022275	9404737	382462	ge_reverse	ENSG00000196220	SRGAP3	90.1713	96.5383	100.002	188.295	227.021	257.794	-1.22549	7.07166e-08	Not altered
chr3	921	18.739	33.521	42.9609	LY-induced 2-fold	Genic_reverse	chr3	9022275	9404737	382462	ge_reverse	ENSG00000196220	SRGAP3	90.1713	96.5383	100.002	188.295	227.021	257.794	-1.22549	7.07166e-08	Not altered
chr3	4969	277.709	552.477	708.061	LY-induced 2-fold	Genic_forward	chr3	49591922	49708978	117056	ge_forward	ENSG00000164061	BSN	23.3777	29.0469	41.3802	60.4825	57.2758	91.507	-1.15856	0.00403766	Not altered
chr3	10694	8.482	18.305	23.4599	LY-induced 2-fold	Genic_reverse	chr3	106555658	106959488	403830	ge_reverse	ENSG00000242759	LINC00882	8.9058	12.8148	14.6555	34.2354	33.3241	14.7592	-1.1068	0.12174	Not altered
chr3	17496	3.941	7.103	9.10329	LY-induced 2-fold	Genic_both	chr3	174156363	175523428	1367065	ge_forward	ENSG00000177694	NAALADL2	16.6984	35.8815	20.6901	35.3765	56.2345	58.0529	-1.06343	0.0298975	Not altered
chr3	13185	7.559	11.86	15.1999	LY-induced 2-fold	Genic_reverse	chr3	131252399	132004254	751855	ge_reverse	ENSG00000196353	CPNE4	65.6803	80.3062	74.1396	142.647	172.869	131.849	-1.01736	0.000176619	Not altered
chr3	13149	1.354	7.923	10.1542	LY-induced 4-fold	Genic_reverse	chr3	131252399	132004254	751855	ge_reverse	ENSG00000196353	CPNE4	65.6803	80.3062	74.1396	142.647	172.869	131.849	-1.01736	0.000176619	Not altered
chr3	17090	3.64	10.534	13.5005	LY-induced 2-fold	Genic_reverse	chr3	170779128	171178197	399069	ge_reverse	ENSG00000154310	TNIK	1878.01	2508.29	2632.82	1302.09	1557.9	2325.07	0.463234	0.000211907	Down-regulated
chr3	14210	4.952	9.39	12.0343	LY-induced 2-fold	Genic_reverse	chr3	142025449	142166904	141455	ge_reverse	ENSG00000114127	XRN1	410.78	910.706	963.815	739.484	1501.67	1647.13	-0.777756	2.72181e-11	Not altered
chr3	17139	10.03	16.983	21.7656	LY-induced 2-fold	Genic_reverse	chr3	171318195	171528740	210545	ge_reverse	ENSG00000075651	PLD1	988.544	995.284	1001.75	1482.39	1693.28	1697.31	-0.705071	2.86733e-10	Not altered
chr3	18430	24.879	62.428	80.0084	LY-induced 2-fold	Genic_forward	chr3	184279572	184300197	20625	ge_forward	ENSG00000182580	EPHB3	6.67935	5.98025	3.44835	11.4118	6.24827	7.87157	-0.669214	0.60587	Not altered
chr3	6652	4.886	7.8	9.99657	LY-induced 2-fold	Genic_reverse	chr3	66429221	66551687	122466	ge_reverse	ENSG00000144749	LRIG1	377.383	333.185	381.043	497.554	483.2	659.244	-0.578637	0.000290351	Not altered
chr3	1643	7.587	13.175	16.8852	LY-induced 2-fold	Genic_reverse	chr3	16355081	16555533	200452	ge_reverse	ENSG00000131378	RFTN1	773.692	614.257	602.6	939.19	917.455	917.038	-0.488593	0.00032176	Not altered
chr3	12417	3.362	8.654	11.0911	LY-induced 2-fold	Genic_forward	chr3	123798870	124445172	646302	ge_forward	ENSG00000160145	KALRN	43.4158	43.5704	56.0357	54.7766	60.4	72.8121	-0.395619	0.362681	Not altered
chr3	12429	4.845	10.751	13.7786	LY-induced 2-fold	Genic_forward	chr3	123798870	124445172	646302	ge_forward	ENSG00000160145	KALRN	43.4158	43.5704	56.0357	54.7766	60.4	72.8121	-0.395619	0.362681	Not altered
chr3	3766	0.924	8.611	11.036	LY-induced 4-fold	Genic_forward	chr3	37493606	37865005	371399	ge_forward	ENSG00000144668	ITGA9	12.2455	8.54321	6.03462	7.98825	12.4965	11.8074	-0.308945	0.793816	Not altered
chr3	3757	3.165	11.469	14.6988	LY-induced 4-fold	Genic_forward	chr3	37493606	37865005	371399	ge_forward	ENSG00000144668	ITGA9	12.2455	8.54321	6.03462	7.98825	12.4965	11.8074	-0.308945	0.793816	Not altered
chr3	16067	3.051	7.395	9.47752	LY-induced 2-fold	Genic_forward	chr3	160473390	160796695	323305	ge_forward	ENSG00000163590	PPM1L	453.083	694.563	748.293	523.801	849.765	969.187	-0.294203	0.0375704	Not altered
chr3	17186	5.725	9.344	11.9754	LY-induced 2-fold	Genic_forward	chr3	171757418	172119455	362037	ge_forward	ENSG00000075420	FNDC3B	1213.42	2038.41	2128.5	1450.44	2244.17	2956.76	-0.291233	0.0144485	Not altered
chr3	17194	2.293	7.568	9.69923	LY-induced 4-fold	Genic_forward	chr3	171757418	172119455	362037	ge_forward	ENSG00000075420	FNDC3B	1213.42	2038.41	2128.5	1450.44	2244.17	2956.76	-0.291233	0.0144485	Not altered
chr3	1143	2.86	7.89	10.1119	LY-induced 2-fold	Genic_forward	chr3	11313995	11599139	285144	ge_forward	ENSG00000197548	ATG7	1785.61	1565.97	1589.69	1903.49	2165.03	1945.26	-0.284358	0.0203534	Not altered
chr3	17362	4.023	7.844	10.053	LY-induced 2-fold	Genic_forward	chr3	173114074	174004434	890360	ge_forward	ENSG00000169760	NLGN1	61.2274	122.168	90.5193	71.8943	121.841	128.897	-0.245156	0.490496	Not altered
chr3	940	47.18	106.542	136.545	LY-induced 2-fold	Genic_both	chr3	9334272	9404987	70715	ge_reverse	ENSG00000254485	RP11-380O24.1	4.4529	3.41728	6.89671	2.28236	8.33103	7.87157	-0.242033	NA	Not altered
chr3	940	47.18	106.542	136.545	LY-induced 2-fold	Genic_both	chr3	9391373	9440263	48890	ge_reverse	ENSG00000206573	SETD5-AS1	272.74	234.084	290.524	328.66	274.924	319.783	-0.212196	0.308499	Not altered
chr3	11650	4.491	7.436	9.53006	LY-induced 2-fold	Genic_reverse	chr3	115521235	117716095	2194860	ge_reverse	ENSG00000185565	LSAMP	65.6803	92.2667	85.3467	63.906	107.262	103.314	-0.159729	0.689054	Not altered
chr3	6073	5.552	10.853	13.9093	LY-induced 2-fold	Genic_reverse	chr3	59735036	61237133	1502097	ge_reverse	ENSG00000189283	FHIT	16.6984	20.5037	18.1039	17.1177	24.9931	16.7271	-0.0735994	0.936727	Not altered
chr3	6120	-1.979	10.118	12.9673	LY-induced 4-fold	Genic_reverse	chr3	59735036	61237133	1502097	ge_reverse	ENSG00000189283	FHIT	16.6984	20.5037	18.1039	17.1177	24.9931	16.7271	-0.0735994	0.936727	Not altered
chr3	6006	1.525	10.663	13.6658	LY-induced 4-fold	Genic_reverse	chr3	59735036	61237133	1502097	ge_reverse	ENSG00000189283	FHIT	16.6984	20.5037	18.1039	17.1177	24.9931	16.7271	-0.0735994	0.936727	Not altered
chr3	5989	1.594	10.895	13.9632	LY-induced 4-fold	Genic_reverse	chr3	59735036	61237133	1502097	ge_reverse	ENSG00000189283	FHIT	16.6984	20.5037	18.1039	17.1177	24.9931	16.7271	-0.0735994	0.936727	Not altered
chr3	5980	5.966	14.843	19.023	LY-induced 2-fold	Genic_reverse	chr3	59735036	61237133	1502097	ge_reverse	ENSG00000189283	FHIT	16.6984	20.5037	18.1039	17.1177	24.9931	16.7271	-0.0735994	0.936727	Not altered
chr3	6083	2.005	9.09	11.6498	LY-induced 4-fold	Genic_reverse	chr3	59735036	61237133	1502097	ge_reverse	ENSG00000189283	FHIT	16.6984	20.5037	18.1039	17.1177	24.9931	16.7271	-0.0735994	0.936727	Not altered
chr3	3867	30.159	61.209	78.4462	LY-induced 2-fold	Genic_reverse	chr3	38589548	38691164	101616	ge_reverse	ENSG00000183873	SCN5A	94.6242	95.6839	106.037	98.1414	88.5172	122.993	-0.0541456	0.893586	Not altered
chr3	6181	6.617	14.457	18.5283	LY-induced 2-fold	Genic_forward	chr3	61547243	62283288	736045	ge_forward	ENSG00000144724	PTPRG	302.797	383.59	455.183	265.895	447.793	479.182	-0.0441223	0.851504	Not altered
chr3	5142	59.648	110.524	141.649	LY-induced 2-fold	Genic_forward	chr3	50712672	51421629	708957	ge_forward	ENSG00000088538	DOCK3	637.878	816.731	959.504	721.225	715.427	982.963	-0.0052007	0.98036	Not altered
chr3	5115	5.604	10.737	13.7607	LY-induced 2-fold	Genic_forward	chr3	50712672	51421629	708957	ge_forward	ENSG00000088538	DOCK3	637.878	816.731	959.504	721.225	715.427	982.963	-0.0052007	0.98036	Not altered
chr3	3173	5.761	9.469	12.1356	LY-induced 2-fold	Genic_reverse	chr3	31699382	32119072	419690	ge_reverse	ENSG00000144645	OSBPL10	1300.25	1516.42	1225.03	1337.46	1402.74	1289.95	-0.000345862	0.998539	Not altered
chr3	3181	4.182	7.221	9.25452	LY-induced 2-fold	Genic_reverse	chr3	31699382	32119072	419690	ge_reverse	ENSG00000144645	OSBPL10	1300.25	1516.42	1225.03	1337.46	1402.74	1289.95	-0.000345862	0.998539	Not altered
chr3	15588	8.804	18.058	23.1433	LY-induced 2-fold	Genic_forward	chr3	155755490	156256545	501055	ge_forward	ENSG00000169282	KCNAB1	42.3026	28.1926	35.3456	37.6589	24.9931	43.2937	0.00933514	0.990093	Not altered
chr3	15601	6.944	15.197	19.4766	LY-induced 2-fold	Genic_forward	chr3	155755490	156256545	501055	ge_forward	ENSG00000169282	KCNAB1	42.3026	28.1926	35.3456	37.6589	24.9931	43.2937	0.00933514	0.990093	Not altered
chr3	13297	2.915	9.878	12.6598	LY-induced 4-fold	Genic_both	chr3	132757235	133116636	359401	ge_forward	ENSG00000144868	TMEM108	417.46	410.928	398.285	424.519	359.276	384.723	0.0735267	0.73298	Not altered
chr3	13285	1.465	8.938	11.455	LY-induced 4-fold	Genic_forward	chr3	132757235	133116636	359401	ge_forward	ENSG00000144868	TMEM108	417.46	410.928	398.285	424.519	359.276	384.723	0.0735267	0.73298	Not altered
chr3	3790	12.096	32.497	41.6485	LY-induced 2-fold	Genic_reverse	chr3	37786923	37903271	116348	ge_reverse	ENSG00000235257	AC093415.2	31.1703	29.9012	25.8626	21.6824	30.2	30.5023	0.080037	0.915617	Not altered
chr3	2428	4.658	11.182	14.331	LY-induced 2-fold	Genic_reverse	chr3	24158651	24536773	378122	ge_reverse	ENSG00000151090	THRB	16.6984	31.6099	25.8626	46.7883	74.9793	88.5552	-1.50254	0.000301514	Up-regulated
chr3	7707	7.78	12.468	15.9791	LY-induced 2-fold	Genic_forward	chr3	75955846	77699115	1743269	ge_forward	ENSG00000185008	ROBO2	84.6051	143.526	137.072	74.1766	132.255	139.72	0.0877147	0.80788	Not altered
chr3	6281	2.498	8.625	11.0539	LY-induced 4-fold	Genic_both	chr3	62384022	62861054	477032	ge_reverse	ENSG00000163618	CADPS	7.79258	4.2716	4.31044	5.70589	4.16552	4.91973	0.10344	NA	Not altered
chr3	6245	3.495	9.017	11.5563	LY-induced 2-fold	Genic_reverse	chr3	62384022	62861054	477032	ge_reverse	ENSG00000163618	CADPS	7.79258	4.2716	4.31044	5.70589	4.16552	4.91973	0.10344	NA	Not altered
chr3	6270	1.754	7.321	9.38268	LY-induced 4-fold	Genic_reverse	chr3	62384022	62861054	477032	ge_reverse	ENSG00000163618	CADPS	7.79258	4.2716	4.31044	5.70589	4.16552	4.91973	0.10344	NA	Not altered
chr3	6260	17.976	69.096	88.5542	LY-induced 4-fold	Genic_reverse	chr3	62384022	62861054	477032	ge_reverse	ENSG00000163618	CADPS	7.79258	4.2716	4.31044	5.70589	4.16552	4.91973	0.10344	NA	Not altered
chr3	15898	7.869	20.702	26.5319	LY-induced 2-fold	Genic_forward	chr3	158680024	159615155	935131	ge_forward	ENSG00000250588	IQCJ-SCHIP1	102.417	123.022	165.521	101.565	139.545	114.138	0.126116	0.727552	Not altered
chr3	15915	5.418	8.673	11.1154	LY-induced 2-fold	Genic_forward	chr3	158680024	159615155	935131	ge_forward	ENSG00000250588	IQCJ-SCHIP1	102.417	123.022	165.521	101.565	139.545	114.138	0.126116	0.727552	Not altered
chr3	4133	1.773	9.173	11.7562	LY-induced 4-fold	Genic_reverse	chr3	41288090	42003922	715832	ge_reverse	ENSG00000168038	ULK4	158.078	143.526	146.555	128.953	126.007	152.512	0.138416	0.661679	Not altered
chr3	4183	0.018	9.587	12.2868	LY-induced 4-fold	Genic_reverse	chr3	41288090	42003922	715832	ge_reverse	ENSG00000168038	ULK4	158.078	143.526	146.555	128.953	126.007	152.512	0.138416	0.661679	Not altered
chr3	6389	8.07	15.695	20.1149	LY-induced 2-fold	Genic_forward	chr3	63850233	63989138	138905	ge_forward	ENSG00000163635	ATXN7	321.722	640.741	753.465	322.954	520.689	618.902	0.201714	0.240751	Not altered
chr3	6382	3.813	13.165	16.8724	LY-induced 4-fold	Genic_both	chr3	63819546	63849579	30033	ge_reverse	ENSG00000163634	THOC7	1203.4	785.121	789.673	839.908	811.234	701.554	0.214452	0.187899	Not altered
chr3	19689	8.221	12.999	16.6597	LY-induced 2-fold	Genic_reverse	chr3	196769431	197026171	256740	ge_reverse	ENSG00000075711	DLG1	2252.06	2899.57	2583.68	1940	2272.29	2422.48	0.219935	0.0554756	Not altered
chr3	11449	4.444	8.11	10.3939	LY-induced 2-fold	Genic_reverse	chr3	114056941	114866118	809177	ge_reverse	ENSG00000181722	ZBTB20	10.019	17.0864	32.7594	12.553	14.5793	19.6789	0.255115	0.775742	Not altered
chr3	11436	12.338	34.039	43.6248	LY-induced 2-fold	Genic_reverse	chr3	114056941	114866118	809177	ge_reverse	ENSG00000181722	ZBTB20	10.019	17.0864	32.7594	12.553	14.5793	19.6789	0.255115	0.775742	Not altered
chr3	16745	3.3	7.792	9.98632	LY-induced 2-fold	Genic_reverse	chr3	167401086	167452727	51641	ge_reverse	ENSG00000114209	PDCD10	2465.79	2013.63	1888.84	1874.96	1674.54	1725.84	0.263712	0.0228324	Not altered
chr3	2726	4.126	7.23	9.26605	LY-induced 2-fold	Genic_reverse	chr3	27151576	27410951	259375	ge_reverse	ENSG00000163491	NEK10	72.3597	123.877	129.313	66.1884	110.386	92.491	0.265581	0.444122	Not altered
chr3	2562	1.52	7.021	8.99819	LY-induced 4-fold	Genic_forward	chr3	25215823	25639423	423600	ge_forward	ENSG00000077092	RARB	21.1513	24.7753	18.1039	35.3765	51.0276	48.2134	-1.07221	0.0354427	Up-regulated
chr3	16919	5.017	9.495	12.1689	LY-induced 2-fold	Genic_both	chr3	168801287	169381406	580119	ge_reverse	ENSG00000085276	MECOM	1033.07	1457.47	1291.41	788.555	1084.08	1248.63	0.286518	0.035617	Not altered
chr3	14218	3.741	11.047	14.158	LY-induced 2-fold	Genic_both	chr3	142168077	142297668	129591	ge_reverse	ENSG00000175054	ATR	1663.16	2496.33	2726.79	1320.34	1944.25	2377.22	0.296238	0.0066812	Not altered
chr3	5562	8.607	17.249	22.1065	LY-induced 2-fold	Genic_reverse	chr3	55542336	56502391	960055	ge_reverse	ENSG00000187672	ERC2	151.399	197.348	177.59	132.377	146.834	142.672	0.314837	0.228315	Not altered
chr3	5594	4.871	12.504	16.0253	LY-induced 2-fold	Genic_reverse	chr3	55542336	56502391	960055	ge_reverse	ENSG00000187672	ERC2	151.399	197.348	177.59	132.377	146.834	142.672	0.314837	0.228315	Not altered
chr3	13884	4.47	10.626	13.6184	LY-induced 2-fold	Genic_forward	chr3	138724648	139076065	351417	ge_forward	ENSG00000175110	MRPS22	2692.89	2164.85	1942.28	1969.67	1799.5	1491.66	0.366152	0.00065369	Not altered
chr3	13891	3.258	8.198	10.5066	LY-induced 2-fold	Genic_forward	chr3	138724648	139076065	351417	ge_forward	ENSG00000175110	MRPS22	2692.89	2164.85	1942.28	1969.67	1799.5	1491.66	0.366152	0.00065369	Not altered
chr3	1303	101.719	187.005	239.668	LY-induced 2-fold	Genic_reverse	chr3	12938719	13114617	175898	ge_reverse	ENSG00000144711	IQSEC1	644.558	820.148	876.744	591.131	527.979	670.068	0.384851	0.0120947	Not altered
chr3	5888	6.069	9.816	12.5803	LY-induced 2-fold	Genic_both	chr3	58703092	59035810	332718	ge_reverse	ENSG00000163689	C3orf67	170.324	181.116	181.901	144.93	106.221	161.367	0.387876	0.148691	Not altered
chr3	8538	2.454	7.02	8.99691	LY-induced 2-fold	Genic_forward	chr3	85008132	86123579	1115447	ge_forward	ENSG00000175161	CADM2	86.8316	137.546	93.9676	125.53	191.614	181.046	-0.653243	0.0128967	Up-regulated
chr3	16835	3.087	8.135	10.4259	LY-induced 2-fold	Genic_forward	chr3	167967310	168548387	581077	ge_forward	ENSG00000206120	EGFEM1P	11.1323	9.39753	9.48297	3.42354	7.28965	8.85552	0.664401	0.578882	Not altered
chr3	18430	24.879	62.428	80.0084	LY-induced 2-fold	Genic_forward	chr3	183852826	184402546	549720	ge_forward	ENSG00000145191	EIF2B5	4029.88	3683.83	3463.01	2333.71	2091.09	2117.45	0.771543	3.44849e-16	Not altered
chr3	5044	306.415	599.12	767.839	LY-induced 2-fold	Genic_reverse	chr3	50400233	50541675	141442	ge_reverse	ENSG00000007402	CACNA2D2	7.79258	17.9407	6.89671	11.4118	13.5379	16.7271	-0.449685	0.660743	Up-regulated
chr4	7831	3.979	7.598	9.73768	LY-induced 2-fold	Genic_forward	chr4	78078304	78354542	276238	ge_forward	ENSG00000138764	CCNG2	93.5109	157.195	100.002	685.849	912.248	604.143	-2.65877	1.71567e-60	Not altered
chr4	14079	4.386	11.961	15.3294	LY-induced 2-fold	Genic_reverse	chr4	140637907	141075338	437431	ge_reverse	ENSG00000196782	MAML3	51.2084	76.0346	95.6918	302.412	348.862	434.904	-2.2985	1.11805e-28	Not altered
chr4	14090	5.038	10.427	13.3634	LY-induced 2-fold	Genic_reverse	chr4	140637907	141075338	437431	ge_reverse	ENSG00000196782	MAML3	51.2084	76.0346	95.6918	302.412	348.862	434.904	-2.2985	1.11805e-28	Not altered
chr4	14071	5.321	10.59	13.5723	LY-induced 2-fold	Genic_reverse	chr4	140637907	141075338	437431	ge_reverse	ENSG00000196782	MAML3	51.2084	76.0346	95.6918	302.412	348.862	434.904	-2.2985	1.11805e-28	Not altered
chr4	4151	6.075	9.645	12.3611	LY-induced 2-fold	Genic_forward	chr4	41361624	41702061	340437	ge_forward	ENSG00000064042	LIMCH1	319.496	357.106	344.835	485.001	694.6	582.496	-0.776559	4.46414e-07	Not altered
chr4	4166	4.831	9.797	12.5559	LY-induced 2-fold	Genic_forward	chr4	41361624	41702061	340437	ge_forward	ENSG00000064042	LIMCH1	319.496	357.106	344.835	485.001	694.6	582.496	-0.776559	4.46414e-07	Not altered
chr4	5725	6.299	11.092	14.2156	LY-induced 2-fold	Genic_reverse	chr4	57204456	57253666	49210	ge_reverse	ENSG00000157426	AASDH	128.021	153.778	154.314	215.683	282.214	241.067	-0.757821	0.000343146	Not altered
chr4	10401	29.47	47.25	60.5561	LY-induced 2-fold	Genic_reverse	chr4	104000592	104021040	20448	ge_reverse	ENSG00000164039	BDH2	269.401	255.442	210.35	471.307	424.883	349.301	-0.757472	6.21184e-06	Not altered
chr4	2491	7.322	17.928	22.9767	LY-induced 2-fold	Genic_reverse	chr4	24807739	24981826	174087	ge_reverse	ENSG00000181982	CCDC149	46.7555	39.2988	43.9665	86.7296	66.6482	56.085	-0.668524	0.0978705	Not altered
chr4	11035	8.946	15.292	19.5984	LY-induced 2-fold	Genic_reverse	chr4	110268631	110354973	86342	ge_reverse	ENSG00000247950	SEC24B-AS1	12.2455	12.8148	18.9659	26.2471	22.9103	17.711	-0.602459	0.436384	Not altered
chr4	8745	5.752	13.947	17.8746	LY-induced 2-fold	Genic_reverse	chr4	86936276	87515284	579008	ge_reverse	ENSG00000109339	MAPK10	52.3216	58.0938	59.4841	87.8708	90.6	70.8442	-0.544946	0.141825	Not altered
chr4	4092	5.969	11.726	15.0282	LY-induced 2-fold	Genic_reverse	chr4	40812044	41218731	406687	ge_reverse	ENSG00000163697	APBB2	2482.49	3670.16	3326.8	3392.72	4802.84	5176.54	-0.492532	8.79354e-07	Not altered
chr4	3760	6.154	12.478	15.9919	LY-induced 2-fold	Genic_both	chr4	37455563	37625117	169554	ge_forward	ENSG00000154274	C4orf19	218.192	209.309	195.694	252.201	269.717	285.345	-0.375068	0.0773854	Not altered
chr4	2518	52.29	89.276	114.417	LY-induced 2-fold	Genic_forward	chr4	25162263	25280714	118451	ge_forward	ENSG00000038210	PI4K2B	1252.38	1730	1104.34	1587.38	1979.66	1657.95	-0.373105	0.00251121	Not altered
chr4	1503	1.784	7.199	9.22632	LY-induced 4-fold	Genic_both	chr4	15004298	15071777	67479	ge_forward	ENSG00000137449	CPEB2	397.422	778.286	946.573	504.401	975.772	1206.32	-0.33989	0.0103012	Not altered
chr4	10910	10.156	29.958	38.3945	LY-induced 2-fold	Genic_both	chr4	108968701	109090112	121411	ge_reverse	ENSG00000138795	LEF1	342.873	345.146	357.767	37.6589	44.7793	42.3097	3.06736	1.75276e-40	Down-regulated
chr4	2592	12.432	20.17	25.8501	LY-induced 2-fold	Genic_forward	chr4	25863452	25931435	67983	ge_forward	ENSG00000250317	SMIM20	1017.49	724.464	695.705	1027.06	970.565	761.575	-0.188696	0.221094	Not altered
chr4	14364	3.883	8.691	11.1385	LY-induced 2-fold	Genic_reverse	chr4	142944313	143768585	824272	ge_reverse	ENSG00000109452	INPP4B	1035.3	1669.34	1529.34	1093.25	1614.14	1513.31	-0.00342889	0.985152	Not altered
chr4	15253	8.635	16.1	20.6339	LY-induced 2-fold	Genic_forward	chr4	152330368	152584784	254416	ge_forward	ENSG00000164142	FAM160A1	70.1332	233.23	235.35	97.0002	182.241	233.195	0.00128377	0.997733	Not altered
chr4	11955	-1.568	23.861	30.5805	LY-induced 4-fold	Genic_forward	chr4	119512928	119554884	41956	ge_forward	ENSG00000260404	RP11-384K6.6	37.8497	144.38	172.418	85.5884	85.3931	142.672	0.0162643	0.97632	Not altered
chr4	8344	25.5	52.47	67.2461	LY-induced 2-fold	Genic_reverse	chr4	83404323	83483510	79187	ge_reverse	ENSG00000249242	TMEM150C	73.4729	80.3062	76.7259	189.436	218.69	256.81	-1.52273	1.15279e-10	Up-regulated
chr4	15261	9.166	15.694	20.1136	LY-induced 2-fold	Genic_reverse	chr4	152591656	152682175	90519	ge_reverse	ENSG00000059691	PET112	697.992	558.726	505.184	633.354	584.214	479.182	0.0504383	0.796513	Not altered
chr4	1930	2.679	7.355	9.42625	LY-induced 2-fold	Genic_reverse	chr4	19173958	19458617	284659	ge_reverse	ENSG00000248238	RP11-3J1.1	25.6042	27.3383	18.9659	20.5412	24.9931	22.6308	0.0630301	0.9405	Not altered
chr4	166	147.006	322.189	412.921	LY-induced 2-fold	Genic_reverse	chr4	1619642	1686029	66387	ge_reverse	ENSG00000174137	FAM53A	368.478	293.032	269.834	350.342	291.586	245.003	0.0726461	0.761664	Not altered
chr4	2179	5.487	10.272	13.1647	LY-induced 2-fold	Genic_reverse	chr4	20730239	21950422	1220183	ge_reverse	ENSG00000185774	KCNIP4	62.3406	37.5901	75.0017	57.0589	45.8207	56.085	0.0986412	0.851807	Not altered
chr4	2142	3.735	7.647	9.80048	LY-induced 2-fold	Genic_reverse	chr4	20730239	21950422	1220183	ge_reverse	ENSG00000185774	KCNIP4	62.3406	37.5901	75.0017	57.0589	45.8207	56.085	0.0986412	0.851807	Not altered
chr4	456	17.595	28.183	36.1197	LY-induced 2-fold	Genic_forward	chr4	4543858	4712665	168807	ge_forward	ENSG00000247708	STX18-AS1	59.001	92.2667	79.3121	59.3413	83.3103	63.9565	0.154477	0.723235	Not altered
chr4	10401	29.47	47.25	60.5561	LY-induced 2-fold	Genic_reverse	chr4	103941025	104006986	65961	ge_reverse	ENSG00000164038	SLC9B2	714.691	762.909	661.222	558.036	658.151	634.646	0.2082	0.181747	Not altered
chr4	15216	3.343	12.246	15.6946	LY-induced 4-fold	Genic_reverse	chr4	152023903	152246784	222881	ge_reverse	ENSG00000109686	SH3D19	965.167	1358.37	1186.23	787.413	1097.61	1103	0.234384	0.0738912	Not altered
chr4	843	10.248	18.715	23.9854	LY-induced 2-fold	Genic_reverse	chr4	8368009	8442450	74441	ge_reverse	ENSG00000087008	ACOX3	1590.8	1328.47	1153.47	1311.21	1209.04	904.247	0.254655	0.041082	Not altered
chr4	3760	6.154	12.478	15.9919	LY-induced 2-fold	Genic_both	chr4	37592422	37687998	95576	ge_reverse	ENSG00000181826	RELL1	160.304	353.689	350.008	125.53	278.048	319.783	0.270667	0.207073	Not altered
chr4	8209	8.117	14.805	18.9743	LY-induced 2-fold	Genic_both	chr4	82009837	82136218	126381	ge_reverse	ENSG00000138669	PRKG2	70.1332	119.605	141.382	60.4825	101.014	95.4428	0.34924	0.29555	Not altered
chr4	2053	4.362	8.694	11.1423	LY-induced 2-fold	Genic_forward	chr4	20254883	20622184	367301	ge_forward	ENSG00000145147	SLIT2	66.7935	123.877	100.002	123.247	167.662	168.255	-0.680415	0.0118419	Up-regulated
chr4	8209	8.117	14.805	18.9743	LY-induced 2-fold	Genic_both	chr4	82086094	82114549	28455	ge_forward	ENSG00000251059	RP11-100N20.1	23.3777	27.3383	39.6561	9.12943	8.33103	10.8234	1.65912	0.0119474	Not altered
chr4	1487	2.657	9.206	11.7985	LY-induced 4-fold	Genic_reverse	chr4	14472089	14889793	417704	ge_reverse	ENSG00000248360	LINC00504	23.3777	30.7556	19.828	7.98825	6.24827	17.711	1.28669	0.0906574	Up-regulated
chr5	16928	11.881	20.017	25.654	LY-induced 2-fold	Genic_forward	chr5	169064251	169510386	446135	ge_forward	ENSG00000134516	DOCK2	138.04	157.195	168.969	369.742	422.8	407.354	-1.37126	1.21449e-14	Not altered
chr5	14706	3.039	10.744	13.7696	LY-induced 4-fold	Genic_reverse	chr5	146967990	147162338	194348	ge_reverse	ENSG00000176049	JAKMIP2	241.57	297.304	224.143	519.236	518.607	432.937	-0.94929	5.10512e-09	Not altered
chr5	8821	-1.797	20.319	26.0411	LY-induced 4-fold	Genic_forward	chr5	88179145	88762215	583070	ge_forward	ENSG00000248309	MEF2C-AS1	4.4529	5.98025	6.89671	13.6941	8.33103	9.83947	-0.85208	0.455573	Not altered
chr5	15375	35.924	57.19	73.2954	LY-induced 2-fold	Genic_both	chr5	153570290	153800544	230254	ge_forward	ENSG00000164574	GALNT10	4981.68	4684.24	3971.64	7340.06	7253.2	6722.32	-0.649743	2.03849e-12	Not altered
chr5	14509	4.819	12.85	16.4687	LY-induced 2-fold	Genic_reverse	chr5	144851362	145214932	363570	ge_reverse	ENSG00000186314	PRELID2	244.91	315.244	293.972	127.812	173.91	183.014	0.822847	3.98058e-05	Down-regulated
chr5	14500	3.771	9.362	11.9984	LY-induced 2-fold	Genic_reverse	chr5	144851362	145214932	363570	ge_reverse	ENSG00000186314	PRELID2	244.91	315.244	293.972	127.812	173.91	183.014	0.822847	3.98058e-05	Down-regulated
chr5	9387	2.43	9.086	11.6447	LY-induced 4-fold	Genic_reverse	chr5	93488671	93954309	465638	ge_reverse	ENSG00000185261	KIAA0825	14.4719	25.6296	27.5868	28.5295	33.3241	37.39	-0.578733	0.341464	Not altered
chr5	7309	1.296	7.361	9.43394	LY-induced 4-fold	Genic_both	chr5	72921983	73237818	315835	ge_forward	ENSG00000214944	ARHGEF28	1157.75	1216.55	1087.09	1820.18	1737.02	1586.12	-0.570069	1.80588e-07	Not altered
chr5	13697	11.651	27.477	35.2148	LY-induced 2-fold	Genic_reverse	chr5	136953189	137071779	118590	ge_reverse	ENSG00000146021	KLHL3	170.324	240.919	358.629	350.342	320.745	421.129	-0.547314	0.00862888	Not altered
chr5	7586	3.695	10.863	13.9221	LY-induced 2-fold	Genic_forward	chr5	75699074	76003957	304883	ge_forward	ENSG00000145703	IQGAP2	128.021	172.573	202.591	158.624	225.979	311.911	-0.44776	0.0469731	Not altered
chr5	7774	5.59	9.046	11.5935	LY-induced 2-fold	Genic_forward	chr5	77656339	77776562	120223	ge_forward	ENSG00000085365	SCAMP1	1185.59	1351.54	1234.51	1384.25	1817.21	1801.61	-0.400496	0.000779084	Not altered
chr5	15375	35.924	57.19	73.2954	LY-induced 2-fold	Genic_both	chr5	153708997	153825410	116413	ge_reverse	ENSG00000245275	SAP30L-AS1	6.67935	20.5037	55.1737	12.553	28.1172	49.1973	-0.308165	0.66353	Not altered
chr5	13831	31.394	76.897	98.5521	LY-induced 2-fold	Genic_reverse	chr5	138282409	138629246	346837	ge_reverse	ENSG00000120725	SIL1	941.789	699.689	706.912	1029.34	1015.34	709.426	-0.224436	0.162628	Not altered
chr5	17841	4.955	9.721	12.4585	LY-induced 2-fold	Genic_both	chr5	178396391	178417117	20726	ge_forward	ENSG00000254035	RP11-281O15.4	16.6984	22.2123	21.5522	18.2589	28.1172	23.6147	-0.203779	0.796582	Not altered
chr5	14548	40.504	63.913	81.9116	LY-induced 2-fold	Genic_both	chr5	145478969	145499975	21006	ge_forward	ENSG00000251556	RP11-118M9.3	5.56613	3.41728	6.89671	5.70589	3.12414	9.83947	-0.165844	NA	Not altered
chr5	13134	32.498	67.703	86.7689	LY-induced 2-fold	Genic_both	chr5	131142683	131347936	205253	ge_reverse	ENSG00000164398	ACSL6	11.1323	14.5235	9.48297	33.0942	65.6069	61.0047	-2.16463	3.11764e-05	Up-regulated
chr5	15092	6.005	15.205	19.4869	LY-induced 2-fold	Genic_reverse	chr5	150883654	150948505	64851	ge_reverse	ENSG00000086570	FAT2	4.4529	8.54321	12.9313	7.98825	7.28965	11.8074	-0.120438	0.928856	Not altered
chr5	2146	2.583	8.67	11.1116	LY-induced 4-fold	Genic_forward	chr5	21341942	21589481	247539	ge_forward	ENSG00000183666	GUSBP1	179.229	178.553	187.935	175.742	210.359	188.918	-0.0736565	0.803641	Not altered
chr5	8239	3.72	7.348	9.41728	LY-induced 2-fold	Genic_forward	chr5	82373317	82649606	276289	ge_forward	ENSG00000152422	XRCC4	681.294	510.03	437.079	584.284	570.676	513.62	-0.0573841	0.78709	Not altered
chr5	14359	5.824	9.426	12.0805	LY-induced 2-fold	Genic_forward	chr5	143550396	143865249	314853	ge_forward	ENSG00000183775	KCTD16	260.495	352.835	351.732	277.306	349.903	356.189	-0.0304796	0.902036	Not altered
chr5	5621	12.209	19.122	24.507	LY-induced 2-fold	Genic_both	chr5	56205087	56221359	16272	ge_forward	ENSG00000155542	SETD9	318.383	262.277	311.214	296.707	304.083	272.553	0.0266678	0.92168	Not altered
chr5	8080	2.602	7.206	9.23529	LY-induced 2-fold	Genic_reverse	chr5	80708840	81047616	338776	ge_reverse	ENSG00000145687	SSBP2	76.8126	64.9284	52.5874	158.624	144.752	132.833	-1.17871	1.96311e-05	Up-regulated
chr5	7149	12.445	20.673	26.4948	LY-induced 2-fold	Genic_forward	chr5	71403061	71505395	102334	ge_forward	ENSG00000131711	MAP1B	1939.24	2332.3	2900.07	1664.98	1998.41	2792.44	0.16465	0.161121	Not altered
chr5	17052	3.805	7.172	9.19172	LY-induced 2-fold	Genic_forward	chr5	170288874	170727019	438145	ge_forward	ENSG00000204764	RANBP17	384.063	520.281	527.598	357.189	416.552	486.07	0.182544	0.311863	Not altered
chr5	3418	2.707	10.486	13.439	LY-induced 4-fold	Genic_reverse	chr5	34164803	34244901	80098	ge_reverse	ENSG00000215158	RP11-1023L17.1	20.0381	57.2395	65.5187	43.3648	26.0345	46.2455	0.224394	0.732379	Not altered
chr5	17841	4.955	9.721	12.4585	LY-induced 2-fold	Genic_both	chr5	178405328	178423207	17879	ge_reverse	ENSG00000113262	GRM6	11.1323	6.83457	13.7934	5.70589	9.37241	11.8074	0.22962	0.84962	Not altered
chr5	7949	6.394	15.164	19.4344	LY-induced 2-fold	Genic_reverse	chr5	79407050	79551898	144848	ge_reverse	ENSG00000164300	SERINC5	21.1513	84.5778	93.1055	21.6824	59.3586	79.6997	0.267292	0.569622	Not altered
chr5	6171	18.337	37.328	47.84	LY-induced 2-fold	Genic_forward	chr5	61601989	61833076	231087	ge_forward	ENSG00000068796	KIF2A	1545.16	2355.36	2225.91	1144.6	1935.92	2014.14	0.284029	0.01545	Not altered
chr5	13682	2.133	7.999	10.2516	LY-induced 4-fold	Genic_reverse	chr5	136310987	136934068	623081	ge_reverse	ENSG00000152377	SPOCK1	460.875	554.454	625.014	402.836	313.455	604.143	0.350349	0.069787	Not altered
chr5	13643	3.615	11.958	15.3255	LY-induced 4-fold	Genic_reverse	chr5	136310987	136934068	623081	ge_reverse	ENSG00000152377	SPOCK1	460.875	554.454	625.014	402.836	313.455	604.143	0.350349	0.069787	Not altered
chr5	13671	2.54	8.095	10.3746	LY-induced 4-fold	Genic_reverse	chr5	136310987	136934068	623081	ge_reverse	ENSG00000152377	SPOCK1	460.875	554.454	625.014	402.836	313.455	604.143	0.350349	0.069787	Not altered
chr5	17186	29.661	91.689	117.51	LY-induced 2-fold	Genic_reverse	chr5	171752185	171881527	129342	ge_reverse	ENSG00000174705	SH3PXD2B	1900.28	2234.05	2243.15	1455	1430.85	1907.87	0.419871	0.000456216	Not altered
chr5	17335	1.891	8.036	10.299	LY-induced 4-fold	Genic_forward	chr5	173315283	173388979	73696	ge_forward	ENSG00000113742	CPEB4	627.859	1100.37	1339.69	441.636	737.296	987.882	0.507555	5.22404e-05	Not altered
chr5	6171	18.337	37.328	47.84	LY-induced 2-fold	Genic_forward	chr5	61699799	61924409	224610	ge_forward	ENSG00000086200	IPO11	1832.37	2020.47	1843.14	1069.28	1327.76	1471	0.567404	3.40812e-06	Not altered
chr5	14548	40.504	63.913	81.9116	LY-induced 2-fold	Genic_both	chr5	145463949	145483932	19983	ge_reverse	ENSG00000173261	PLAC8L1	37.8497	30.7556	29.311	26.2471	12.4965	24.5987	0.671903	0.277772	Not altered
chr5	69	65.109	136.362	174.763	LY-induced 2-fold	Genic_reverse	chr5	660883	693510	32627	ge_reverse	ENSG00000171368	TPPP	95.7374	82.0148	115.52	200.847	103.097	131.849	-0.528757	0.0819636	Up-regulated
chr5	108	31.974	74.922	96.0209	LY-induced 2-fold	Genic_reverse	chr5	1050499	1112150	61651	ge_reverse	ENSG00000113504	SLC12A7	60.1142	49.5506	93.9676	90.1531	68.731	97.4107	-0.359005	0.345904	Up-regulated
chr5	7782	5.49	10.275	13.1686	LY-induced 2-fold	Genic_reverse	chr5	77781038	78065844	284806	ge_reverse	ENSG00000145685	LHFPL2	2255.39	2482.66	2635.4	1072.71	1257.99	1673.69	0.900287	6.21767e-15	Not altered
chr5	9041	2.4	10.081	12.9199	LY-induced 4-fold	Genic_forward	chr5	89825161	90460038	634877	ge_forward	ENSG00000164199	GPR98	4.4529	10.2519	6.03462	2.28236	3.12414	4.91973	0.984013	NA	Not altered
chr5	75	48.278	101.879	130.569	LY-induced 2-fold	Genic_reverse	chr5	710471	851101	140630	ge_reverse	ENSG00000188818	ZDHHC11	54.5481	47.842	110.347	55.9178	16.6621	28.5345	1.13582	0.0176238	Not altered
chr5	13260	7.964	17.169	22.004	LY-induced 2-fold	Genic_both	chr5	132532147	132948255	416108	ge_reverse	ENSG00000053108	FSTL4	12.2455	5.12593	6.03462	3.42354	1.04138	1.96789	1.88945	NA	Not altered
chr6	11667	13.996	28.348	36.3311	LY-induced 2-fold	Genic_forward	chr6	116601362	116691436	90074	ge_forward	ENSG00000240050	RP1-93H18.1	0	2.56296	6.89671	20.5412	23.9517	10.8234	-2.78948	0.00880684	NA
chr6	11843	4.359	10.125	12.9763	LY-induced 2-fold	Genic_forward	chr6	118228689	118638839	410150	ge_forward	ENSG00000196376	SLC35F1	307.25	240.919	244.833	230.518	208.276	208.597	0.285076	0.190011	Down-regulated
chr6	11861	16.295	38.633	49.5125	LY-induced 2-fold	Genic_forward	chr6	118228689	118638839	410150	ge_forward	ENSG00000196376	SLC35F1	307.25	240.919	244.833	230.518	208.276	208.597	0.285076	0.190011	Down-regulated
chr6	9093	16.133	25.804	33.0707	LY-induced 2-fold	Genic_reverse	chr6	90636248	91006627	370379	ge_reverse	ENSG00000112182	BACH2	20.0381	63.2197	54.3116	59.3413	114.552	106.266	-1.08744	0.00213577	Not altered
chr6	15282	8.15	12.785	16.3854	LY-induced 2-fold	Genic_reverse	chr6	152442819	152958936	516117	ge_reverse	ENSG00000131018	SYNE1	419.686	463.042	1029.33	962.014	1149.68	1605.8	-1.04238	1.6404e-12	Not altered
chr6	11101	14.5	29.072	37.259	LY-induced 2-fold	Genic_reverse	chr6	110931181	111137161	205980	ge_reverse	ENSG00000155111	CDK19	565.519	945.733	985.367	1268.99	1821.37	1920.66	-1.02093	1.38652e-19	Not altered
chr6	1962	4.095	8.877	11.3769	LY-induced 2-fold	Genic_both	chr6	19612986	19614267	1281	ge_forward	ENSG00000214012	KRT18P38	33.3968	29.9012	35.3456	67.3296	71.8551	60.0207	-1.01263	0.0136974	Not altered
chr6	2697	25.705	106.568	136.579	LY-induced 4-fold	Genic_both	chr6	26924771	26991703	66932	ge_forward	ENSG00000224843	LINC00240	40.0761	38.4444	25.8626	71.8943	62.4827	59.0368	-0.906744	0.0290841	Not altered
chr6	11439	5.81	14.572	18.6756	LY-induced 2-fold	Genic_both	chr6	114290865	114792869	502004	ge_forward	ENSG00000228624	RP3-399L15.3	60.1142	53.8222	58.622	122.106	114.552	86.5873	-0.891906	0.00573448	Not altered
chr6	4231	32.772	91.1	116.755	LY-induced 2-fold	Genic_reverse	chr6	42192669	42419789	227120	ge_reverse	ENSG00000124496	TRERF1	515.423	717.63	834.501	973.426	1115.32	1392.28	-0.760767	8.09016e-10	Not altered
chr6	11439	5.81	14.572	18.6756	LY-induced 2-fold	Genic_both	chr6	114376750	114664209	287459	ge_reverse	ENSG00000249853	HS3ST5	23.3777	23.0667	14.6555	45.6472	22.9103	31.4863	-0.687727	0.267448	Not altered
chr6	3817	26.337	56.003	71.7741	LY-induced 2-fold	Genic_reverse	chr6	38136227	38607924	471697	ge_reverse	ENSG00000183826	BTBD9	431.932	528.825	531.046	707.531	823.731	836.355	-0.668028	4.69408e-07	Not altered
chr6	3845	18.243	29.732	38.1049	LY-induced 2-fold	Genic_both	chr6	38136227	38607924	471697	ge_reverse	ENSG00000183826	BTBD9	431.932	528.825	531.046	707.531	823.731	836.355	-0.668028	4.69408e-07	Not altered
chr6	3824	33.726	58.55	75.0383	LY-induced 2-fold	Genic_reverse	chr6	38136227	38607924	471697	ge_reverse	ENSG00000183826	BTBD9	431.932	528.825	531.046	707.531	823.731	836.355	-0.668028	4.69408e-07	Not altered
chr6	11667	13.996	28.348	36.3311	LY-induced 2-fold	Genic_forward	chr6	116575336	116762424	187088	ge_forward	ENSG00000111817	DSE	573.311	800.499	631.049	806.813	1053.88	1040.03	-0.536913	5.32218e-05	Not altered
chr6	14357	7.419	13.42	17.1992	LY-induced 2-fold	Genic_forward	chr6	143381633	143661441	279808	ge_forward	ENSG00000146416	AIG1	915.071	680.894	699.154	1208.51	1152.81	948.525	-0.533772	4.83558e-05	Not altered
chr6	2547	6.254	11.543	14.7936	LY-induced 2-fold	Genic_forward	chr6	25279306	25620758	341452	ge_forward	ENSG00000079691	LRRC16A	1236.79	1787.24	1719	696.119	968.482	928.846	0.867836	2.72702e-15	Down-regulated
chr6	7282	2.403	7.293	9.34679	LY-induced 2-fold	Genic_forward	chr6	72596406	73112845	516439	ge_forward	ENSG00000079841	RIMS1	41.1893	50.4049	37.9319	44.506	59.3586	79.6997	-0.482809	0.295334	Not altered
chr6	7371	3.601	10.865	13.9247	LY-induced 2-fold	Genic_forward	chr6	73331520	73908574	577054	ge_forward	ENSG00000185760	KCNQ5	1568.53	2197.31	2150.91	785.131	1010.14	1167.94	0.999771	6.24218e-20	Down-regulated
chr6	240	15.452	26.539	34.0127	LY-induced 2-fold	Genic_forward	chr6	2245982	2482256	236274	ge_forward	ENSG00000250903	GMDS-AS1	166.984	145.235	146.555	188.295	221.814	172.191	-0.341408	0.178305	Not altered
chr6	3891	4.204	10.666	13.6697	LY-induced 2-fold	Genic_both	chr6	38683117	38998301	315184	ge_forward	ENSG00000124721	DNAH8	190.362	235.793	412.078	245.353	302	458.519	-0.286635	0.146455	Not altered
chr6	15202	4.089	7.783	9.97478	LY-induced 2-fold	Genic_forward	chr6	151977826	152450754	472928	ge_forward	ENSG00000091831	ESR1	3.33968	4.2716	9.48297	2.28236	9.37241	9.83947	-0.280149	0.853301	Not altered
chr6	9033	61.046	130.864	167.717	LY-induced 2-fold	Genic_both	chr6	90277863	90348472	70609	ge_reverse	ENSG00000083099	LYRM2	1808.99	1625.77	1502.62	1854.42	2097.34	1747.49	-0.20774	0.0981759	Not altered
chr6	14397	6.687	13.367	17.1313	LY-induced 2-fold	Genic_forward	chr6	143857982	144152322	294340	ge_forward	ENSG00000112419	PHACTR2	467.555	477.565	602.6	467.883	532.145	761.575	-0.16945	0.328964	Not altered
chr6	1672	32.504	57.297	73.4325	LY-induced 2-fold	Genic_reverse	chr6	16299343	16761722	462379	ge_reverse	ENSG00000124788	ATXN1	782.598	1092.68	1200.03	948.32	1016.39	1339.15	-0.108415	0.494664	Not altered
chr6	1655	12.781	20.79	26.6447	LY-induced 2-fold	Genic_reverse	chr6	16299343	16761722	462379	ge_reverse	ENSG00000124788	ATXN1	782.598	1092.68	1200.03	948.32	1016.39	1339.15	-0.108415	0.494664	Not altered
chr6	12972	3.382	7.971	10.2157	LY-induced 2-fold	Genic_forward	chr6	129204342	129837714	633372	ge_forward	ENSG00000196569	LAMA2	942.902	1378.02	1671.59	1057.87	1388.16	1515.28	-0.00839374	0.963952	Not altered
chr6	1324	17.191	29.453	37.7473	LY-induced 2-fold	Genic_forward	chr6	12717893	13288645	570752	ge_forward	ENSG00000112137	PHACTR1	130.247	250.316	242.247	148.353	234.31	235.163	-0.0077215	0.981177	Not altered
chr6	1312	6.585	13.716	17.5786	LY-induced 2-fold	Genic_forward	chr6	12717893	13288645	570752	ge_forward	ENSG00000112137	PHACTR1	130.247	250.316	242.247	148.353	234.31	235.163	-0.0077215	0.981177	Not altered
chr6	552	3.915	8.601	11.0231	LY-induced 2-fold	Genic_forward	chr6	5261277	5771813	510536	ge_forward	ENSG00000145982	FARS2	517.65	369.921	362.939	429.083	429.048	330.606	0.0633523	0.784975	Not altered
chr6	3493	10.662	21.825	27.9712	LY-induced 2-fold	Genic_forward	chr6	34857042	35059179	202137	ge_forward	ENSG00000064999	ANKS1A	1034.19	1250.73	1274.17	1024.78	1016.39	1185.66	0.139751	0.329798	Not altered
chr6	8940	3.447	7.158	9.17377	LY-induced 2-fold	Genic_reverse	chr6	89319985	89673348	353363	ge_reverse	ENSG00000111880	RNGTT	1708.8	1750.5	1775.9	1362.57	1567.28	1716	0.177223	0.162642	Not altered
chr6	195	7.103	12.955	16.6033	LY-induced 2-fold	Genic_reverse	chr6	1624041	2245926	621885	ge_reverse	ENSG00000112699	GMDS	1142.17	874.825	776.742	861.59	862.262	618.902	0.250993	0.0886689	Not altered
chr6	205	6.319	10.517	13.4787	LY-induced 2-fold	Genic_reverse	chr6	1624041	2245926	621885	ge_reverse	ENSG00000112699	GMDS	1142.17	874.825	776.742	861.59	862.262	618.902	0.250993	0.0886689	Not altered
chr6	213	7.047	12.27	15.7254	LY-induced 2-fold	Genic_reverse	chr6	1624041	2245926	621885	ge_reverse	ENSG00000112699	GMDS	1142.17	874.825	776.742	861.59	862.262	618.902	0.250993	0.0886689	Not altered
chr6	16013	18.142	38.796	49.7214	LY-induced 2-fold	Genic_reverse	chr6	160090089	160183561	93472	ge_reverse	ENSG00000112096	SOD2	4857	5107.98	4797.52	3628.95	4841.37	3974.16	0.255837	0.0205648	Not altered
chr6	2074	5.59	9.518	12.1984	LY-induced 2-fold	Genic_forward	chr6	20534688	21232635	697947	ge_forward	ENSG00000145996	CDKAL1	803.749	951.714	869.847	643.625	784.158	764.527	0.261189	0.0566311	Not altered
chr6	16392	2.976	7.834	10.0401	LY-induced 2-fold	Genic_forward	chr6	163835032	163999628	164596	ge_forward	ENSG00000112531	QKI	4744.57	6615.01	6676.01	3574.17	5242.3	6151.63	0.286536	0.00624801	Not altered
chr6	9033	61.046	130.864	167.717	LY-induced 2-fold	Genic_both	chr6	90142889	90343553	200664	ge_forward	ENSG00000135299	ANKRD6	159.191	239.21	210.35	312.683	370.731	391.611	-0.829589	6.59634e-06	Up-regulated
chr6	522	8.361	15.954	20.4468	LY-induced 2-fold	Genic_reverse	chr6	5102827	5261172	158345	ge_reverse	ENSG00000214113	LYRM4	1062.02	748.385	654.325	636.778	667.524	458.519	0.471282	0.00222318	Not altered
chr6	13858	4.963	11.491	14.727	LY-induced 2-fold	Genic_forward	chr6	138483058	138665800	182742	ge_forward	ENSG00000112379	KIAA1244	1513.99	1702.66	2760.41	883.272	1246.53	1680.58	0.646693	1.63149e-08	Not altered
chr6	8435	5.904	10.351	13.266	LY-induced 2-fold	Genic_reverse	chr6	84262599	84419410	156811	ge_reverse	ENSG00000065609	SNAP91	574.424	575.812	512.08	794.26	787.282	782.238	-0.510158	0.000154871	Up-regulated
chr6	16158	1.014	8.131	10.4208	LY-induced 4-fold	Genic_reverse	chr6	161551011	161695093	144082	ge_reverse	ENSG00000026652	AGPAT4	686.86	726.173	666.394	870.719	757.082	855.05	-0.253708	0.0852234	Up-regulated
chr6	2217	2.796	7.335	9.40062	LY-induced 2-fold	Genic_forward	chr6	21665003	22214734	549731	ge_forward	ENSG00000272168	CASC15	17.8116	14.5235	16.3797	1.14118	2.08276	2.95184	2.9885	0.00555237	Not altered
chr7	14345	-1.497	37.678	48.2886	LY-induced 4-fold	Genic_both	chr7	143339348	143534026	194678	ge_reverse	ENSG00000253882	RP11-61L23.2	1.11323	2.56296	0.862088	6.84707	4.16552	26.5666	-2.69783	0.0409997	NA
chr7	9238	4.039	8.078	10.3529	LY-induced 2-fold	Genic_reverse	chr7	92234235	92465908	231673	ge_reverse	ENSG00000105810	CDK6	2209.75	2945.7	4152.68	2221.88	3216.82	5060.44	-0.142173	0.232519	Down-regulated
chr7	15629	4.596	13.403	17.1774	LY-induced 2-fold	Genic_reverse	chr7	156264890	156433286	168396	ge_reverse	ENSG00000182648	LINC01006	12.2455	29.0469	17.2418	42.2236	57.2758	35.4221	-1.23817	0.0169159	Not altered
chr7	7697	15.884	43.843	56.1897	LY-induced 2-fold	Genic_reverse	chr7	76940068	77045717	105649	ge_reverse	ENSG00000186088	GSAP	193.701	179.407	181.901	357.189	330.117	444.744	-1.02057	3.90571e-08	Not altered
chr7	14104	9.195	16.121	20.6609	LY-induced 2-fold	Genic_forward	chr7	140774032	141180180	406148	ge_forward	ENSG00000261115	TMEM178B	41.1893	42.716	52.5874	79.8825	77.062	99.3786	-0.907715	0.0105201	Not altered
chr7	14085	9.417	21.331	27.3381	LY-induced 2-fold	Genic_forward	chr7	140774032	141180180	406148	ge_forward	ENSG00000261115	TMEM178B	41.1893	42.716	52.5874	79.8825	77.062	99.3786	-0.907715	0.0105201	Not altered
chr7	2652	3.038	7.316	9.37627	LY-induced 2-fold	Genic_forward	chr7	26438213	26538594	100381	ge_forward	ENSG00000214870	AC004540.5	2.22645	10.2519	6.89671	12.553	9.37241	10.8234	-0.874414	0.448807	Not altered
chr7	7676	2.604	29.032	37.2077	LY-induced 4-fold	Genic_both	chr7	76751751	76958850	207099	ge_forward	ENSG00000135205	CCDC146	60.1142	84.5778	66.3808	120.965	109.345	108.234	-0.68715	0.0307068	Not altered
chr7	7528	173.403	284.116	364.126	LY-induced 2-fold	Genic_reverse	chr7	75162621	75368280	205659	ge_reverse	ENSG00000127946	HIP1	1627.54	1834.23	2289.71	2403.32	2881.5	3604.2	-0.623526	1.97316e-10	Not altered
chr7	13328	4.824	9.78	12.5342	LY-induced 2-fold	Genic_forward	chr7	132937829	133751342	813513	ge_forward	ENSG00000131558	EXOC4	715.804	741.551	702.602	1103.52	1201.75	1020.35	-0.619976	3.23204e-07	Not altered
chr7	13355	3.961	7.089	9.08534	LY-induced 2-fold	Genic_forward	chr7	132937829	133751342	813513	ge_forward	ENSG00000131558	EXOC4	715.804	741.551	702.602	1103.52	1201.75	1020.35	-0.619976	3.23204e-07	Not altered
chr7	13340	5.275	9.916	12.7085	LY-induced 2-fold	Genic_forward	chr7	132937829	133751342	813513	ge_forward	ENSG00000131558	EXOC4	715.804	741.551	702.602	1103.52	1201.75	1020.35	-0.619976	3.23204e-07	Not altered
chr7	7676	2.604	29.032	37.2077	LY-induced 4-fold	Genic_both	chr7	76713203	76751433	38230	ge_reverse	ENSG00000214439	FAM185BP	12.2455	21.358	18.1039	18.2589	28.1172	29.5184	-0.557967	0.43015	Not altered
chr7	1909	13.174	26.411	33.8486	LY-induced 2-fold	Genic_reverse	chr7	19060614	19157295	96681	ge_reverse	ENSG00000122691	TWIST1	232.664	218.706	168.969	240.789	315.538	267.633	-0.417145	0.0603802	Not altered
chr7	12656	2.172	8.981	11.5102	LY-induced 4-fold	Genic_reverse	chr7	126078652	126893348	814696	ge_reverse	ENSG00000179603	GRM8	60.1142	58.0938	52.5874	73.0354	69.7724	78.7157	-0.377071	0.348383	Not altered
chr7	12626	3.673	8.228	10.5451	LY-induced 2-fold	Genic_reverse	chr7	126078652	126893348	814696	ge_reverse	ENSG00000179603	GRM8	60.1142	58.0938	52.5874	73.0354	69.7724	78.7157	-0.377071	0.348383	Not altered
chr7	13457	1.928	13.271	17.0083	LY-induced 4-fold	Genic_forward	chr7	134429003	134655479	226476	ge_forward	ENSG00000122786	CALD1	488.706	545.911	638.807	2073.52	2496.19	3162.4	-2.1979	1.80358e-93	Up-regulated
chr7	14432	2.911	7.236	9.27374	LY-induced 2-fold	Genic_reverse	chr7	144149034	144533488	384454	ge_reverse	ENSG00000196511	TPK1	460.875	402.385	385.353	462.177	495.696	434.904	-0.160946	0.390327	Not altered
chr7	2256	8.112	58.02	74.3591	LY-induced 4-fold	Genic_reverse	chr7	22550231	22551618	1387	ge_reverse	ENSG00000233476	EEF1A1P6	890.58	709.941	653.463	884.414	902.875	694.666	-0.142354	0.378759	Not altered
chr7	2918	3.947	14.131	18.1105	LY-induced 4-fold	Genic_both	chr7	29034847	29235067	200220	ge_reverse	ENSG00000106066	CPVL	2037.2	1669.34	1508.65	1953.7	2001.53	1623.51	-0.102766	0.462181	Not altered
chr7	14677	5.126	8.972	11.4986	LY-induced 2-fold	Genic_forward	chr7	145813453	148118090	2304637	ge_forward	ENSG00000174469	CNTNAP2	67.9068	111.062	119.83	74.1766	84.3517	165.303	-0.0722739	0.863943	Not altered
chr7	14726	4.188	9.65	12.3675	LY-induced 2-fold	Genic_forward	chr7	145813453	148118090	2304637	ge_forward	ENSG00000174469	CNTNAP2	67.9068	111.062	119.83	74.1766	84.3517	165.303	-0.0722739	0.863943	Not altered
chr7	14705	3.103	8.752	11.2167	LY-induced 2-fold	Genic_forward	chr7	145813453	148118090	2304637	ge_forward	ENSG00000174469	CNTNAP2	67.9068	111.062	119.83	74.1766	84.3517	165.303	-0.0722739	0.863943	Not altered
chr7	14734	4.561	15.098	19.3498	LY-induced 4-fold	Genic_forward	chr7	145813453	148118090	2304637	ge_forward	ENSG00000174469	CNTNAP2	67.9068	111.062	119.83	74.1766	84.3517	165.303	-0.0722739	0.863943	Not altered
chr7	14666	0.975	7.638	9.78895	LY-induced 4-fold	Genic_forward	chr7	145813453	148118090	2304637	ge_forward	ENSG00000174469	CNTNAP2	67.9068	111.062	119.83	74.1766	84.3517	165.303	-0.0722739	0.863943	Not altered
chr7	549	145.22	243.336	311.862	LY-induced 2-fold	Genic_reverse	chr7	5470966	5553429	82463	ge_reverse	ENSG00000155034	FBXL18	350.666	622.8	779.328	385.718	559.22	723.201	0.0490484	0.807963	Not altered
chr7	10271	19.385	30.966	39.6864	LY-induced 2-fold	Genic_reverse	chr7	102453308	102715286	261978	ge_reverse	ENSG00000161040	FBXL13	45.6422	74.3259	74.1396	51.353	60.4	71.8281	0.0669658	0.894969	Not altered
chr7	10542	11.551	25.491	32.6696	LY-induced 2-fold	Genic_reverse	chr7	105245514	105517050	271536	ge_reverse	ENSG00000146776	ATXN7L1	212.626	369.067	431.906	245.353	307.207	398.498	0.0677768	0.783961	Not altered
chr7	9864	5.575	11.141	14.2784	LY-induced 2-fold	Genic_both	chr7	98625061	98741723	116662	ge_reverse	ENSG00000198742	SMURF1	2783.06	3207.12	3208.69	2591.62	2652.39	3222.43	0.123351	0.317982	Not altered
chr7	14169	3.876	8.694	11.1423	LY-induced 2-fold	Genic_forward	chr7	141607613	141806547	198934	ge_forward	ENSG00000257335	MGAM	42.3026	59.8025	93.9676	67.3296	40.6138	65.9244	0.151304	0.774797	Not altered
chr7	14162	3.019	7.627	9.77485	LY-induced 2-fold	Genic_forward	chr7	141607613	141806547	198934	ge_forward	ENSG00000257335	MGAM	42.3026	59.8025	93.9676	67.3296	40.6138	65.9244	0.151304	0.774797	Not altered
chr7	14177	8.941	15.584	19.9726	LY-induced 2-fold	Genic_forward	chr7	141607613	141806547	198934	ge_forward	ENSG00000257335	MGAM	42.3026	59.8025	93.9676	67.3296	40.6138	65.9244	0.151304	0.774797	Not altered
chr7	198	18.026	53.526	68.5995	LY-induced 2-fold	Genic_reverse	chr7	1855429	2272878	417449	ge_reverse	ENSG00000002822	MAD1L1	1934.79	1571.1	1342.27	1748.29	1414.19	1160.07	0.169265	0.164084	Not altered
chr7	191	17.45	56.949	72.9865	LY-induced 4-fold	Genic_reverse	chr7	1855429	2272878	417449	ge_reverse	ENSG00000002822	MAD1L1	1934.79	1571.1	1342.27	1748.29	1414.19	1160.07	0.169265	0.164084	Not altered
chr7	5520	3.997	7.193	9.21863	LY-induced 2-fold	Genic_forward	chr7	55086714	55324313	237599	ge_forward	ENSG00000146648	EGFR	2530.36	3096.91	4013.02	2172.8	2560.75	3763.6	0.194779	0.0758897	Not altered
chr7	9864	5.575	11.141	14.2784	LY-induced 2-fold	Genic_both	chr7	98610788	98645863	35075	ge_forward	ENSG00000242687	AC004893.11	36.7364	29.9012	52.5874	42.2236	21.869	40.3418	0.209799	0.730116	Not altered
chr7	485	9.212	14.977	19.1947	LY-induced 2-fold	Genic_reverse	chr7	4836686	4923350	86664	ge_reverse	ENSG00000157927	RADIL	130.247	122.168	114.658	115.259	116.634	86.5873	0.214321	0.516013	Not altered
chr7	509	5.474	13.585	17.4107	LY-induced 2-fold	Genic_forward	chr7	5085452	5109119	23667	ge_forward	ENSG00000146587	RBAK	404.101	594.607	621.566	302.412	467.579	617.918	0.250954	0.151418	Not altered
chr7	6656	2.722	13.314	17.0634	LY-induced 4-fold	Genic_both	chr7	66460160	66704501	244341	ge_forward	ENSG00000198874	TYW1	1380.4	1366.06	1356.93	1151.45	1072.62	1073.49	0.316441	0.00726421	Not altered
chr7	9559	7.595	12.895	16.5264	LY-induced 2-fold	Genic_forward	chr7	95401866	95739634	337768	ge_forward	ENSG00000158560	DYNC1I1	109.096	97.3926	87.0709	191.718	174.952	160.383	-0.846586	0.000562593	Up-regulated
chr7	9070	1.332	7.594	9.73256	LY-induced 4-fold	Genic_forward	chr7	90095738	90839905	744167	ge_forward	ENSG00000058091	CDK14	966.28	1200.32	1076.75	611.672	898.71	991.818	0.394157	0.00624393	Not altered
chr7	10636	22.382	45.366	58.1416	LY-induced 2-fold	Genic_reverse	chr7	106012697	106410653	397956	ge_reverse	ENSG00000243797	CTB-111H14.1	11.1323	6.83457	6.89671	3.42354	8.33103	6.88763	0.419322	0.760365	Not altered
chr7	7909	4.359	7.805	10.003	LY-induced 2-fold	Genic_both	chr7	79082198	79100524	18326	ge_forward	ENSG00000234456	MAGI2-AS3	561.066	752.657	680.188	414.248	504.027	557.898	0.433632	0.00343999	Not altered
chr7	7909	4.359	7.805	10.003	LY-induced 2-fold	Genic_both	chr7	77646393	79082890	1436497	ge_reverse	ENSG00000187391	MAGI2	85.7184	92.2667	68.105	139.224	116.634	117.09	-0.603905	0.0437263	Up-regulated
chr7	2256	8.112	58.02	74.3591	LY-induced 4-fold	Genic_reverse	chr7	22459063	22672544	213481	ge_reverse	ENSG00000105889	STEAP1B	886.128	656.118	613.807	575.154	504.027	473.278	0.460124	0.00134274	Not altered
chr7	509	5.474	13.585	17.4107	LY-induced 2-fold	Genic_forward	chr7	5013619	5080306	66687	ge_forward	ENSG00000196204	RNF216P1	1191.15	997.847	1040.54	776.002	743.545	745.832	0.507336	4.38857e-05	Not altered
chr7	2872	7.902	12.805	16.411	LY-induced 2-fold	Genic_forward	chr7	28338940	28865511	526571	ge_forward	ENSG00000146592	CREB5	356.232	451.081	667.256	245.353	265.552	540.187	0.529232	0.0019835	Not altered
chr7	722	4.619	8.979	11.5076	LY-induced 2-fold	Genic_forward	chr7	7196565	7288282	91717	ge_forward	ENSG00000106392	C1GALT1	2252.06	2747.5	2512.13	1338.6	1613.1	1871.47	0.646722	1.01437e-08	Not altered
chr7	12086	5.115	9.658	12.3778	LY-induced 2-fold	Genic_forward	chr7	120628731	120937498	308767	ge_forward	ENSG00000106034	CPED1	6.67935	7.68889	6.03462	7.98825	3.12414	2.95184	0.665338	NA	Not altered
chr7	1854	32.98	60.09	77.012	LY-induced 2-fold	Genic_forward	chr7	18126572	19042039	915467	ge_forward	ENSG00000048052	HDAC9	1207.85	2099.92	1744	684.707	1169.47	1144.33	0.755741	2.96834e-11	Not altered
chr7	1840	24.627	57.271	73.3992	LY-induced 2-fold	Genic_forward	chr7	18126572	19042039	915467	ge_forward	ENSG00000048052	HDAC9	1207.85	2099.92	1744	684.707	1169.47	1144.33	0.755741	2.96834e-11	Not altered
chr7	8316	5.325	8.934	11.4499	LY-induced 2-fold	Genic_reverse	chr7	82993222	83278326	285104	ge_reverse	ENSG00000170381	SEMA3E	493.159	749.239	770.707	645.907	901.834	794.045	-0.229622	0.132604	Up-regulated
chr7	13735	2.652	7.1	9.09944	LY-induced 2-fold	Genic_reverse	chr7	137065783	137531838	466055	ge_reverse	ENSG00000157680	DGKI	509.857	425.452	518.115	221.389	202.028	351.269	0.937719	2.04705e-07	Not altered
chr7	15253	6.824	14.106	18.0784	LY-induced 2-fold	Genic_forward	chr7	152456834	152552463	95629	ge_forward	ENSG00000133627	ACTR3B	916.185	658.681	599.151	376.589	351.986	315.847	1.03723	2.72224e-12	Not altered
chr7	2823	7.575	12.01	15.3922	LY-induced 2-fold	Genic_both	chr7	27870192	28220362	350170	ge_reverse	ENSG00000153814	JAZF1	364.025	294.741	281.041	277.306	279.09	314.863	0.100289	0.687151	Up-regulated
chr7	2939	7.173	18.709	23.9777	LY-induced 2-fold	Genic_forward	chr7	29161890	29553944	392054	ge_forward	ENSG00000106069	CHN2	237.117	358.815	269.834	196.283	211.4	219.42	0.448816	0.0354356	Up-regulated
chr7	2918	3.947	14.131	18.1105	LY-induced 4-fold	Genic_both	chr7	29161890	29553944	392054	ge_forward	ENSG00000106069	CHN2	237.117	358.815	269.834	196.283	211.4	219.42	0.448816	0.0354356	Up-regulated
chr7	13728	3.567	7.081	9.07509	LY-induced 2-fold	Genic_reverse	chr7	137065783	137531838	466055	ge_reverse	ENSG00000157680	DGKI	509.857	425.452	518.115	221.389	202.028	351.269	0.937719	2.04705e-07	Up-regulated
chr8	14331	4.516	10.356	13.2724	LY-induced 2-fold	Genic_reverse	chr8	143293441	143484601	191160	ge_reverse	ENSG00000171045	TSNARE1	195.928	190.514	169.831	637.919	497.779	492.957	-1.54077	2.87941e-21	Not altered
chr8	6853	1.227	7.89	10.1119	LY-induced 4-fold	Genic_reverse	chr8	68334360	68658620	324260	ge_reverse	ENSG00000165078	CPA6	7.79258	8.54321	11.2071	18.2589	14.5793	23.6147	-1.02333	0.210599	Not altered
chr8	5563	5.175	8.513	10.9104	LY-induced 2-fold	Genic_forward	chr8	55561553	55782463	220910	ge_forward	ENSG00000254608	RP11-56A10.1	44.529	62.3654	55.1737	43.3648	37.4896	40.3418	0.414533	0.390427	Down-regulated
chr8	6217	5.526	10.617	13.6069	LY-induced 2-fold	Genic_forward	chr8	61969717	62414204	444487	ge_forward	ENSG00000177182	CLVS1	25.6042	26.4839	35.3456	52.4942	46.862	57.0689	-0.844114	0.0683395	Not altered
chr8	6226	5.586	10.008	12.8264	LY-induced 2-fold	Genic_forward	chr8	61969717	62414204	444487	ge_forward	ENSG00000177182	CLVS1	25.6042	26.4839	35.3456	52.4942	46.862	57.0689	-0.844114	0.0683395	Not altered
chr8	12396	6.894	26.634	34.1344	LY-induced 4-fold	Genic_forward	chr8	123793633	123986750	193117	ge_forward	ENSG00000178764	ZHX2	293.892	334.039	302.593	515.813	571.717	563.801	-0.828351	4.24075e-08	Not altered
chr8	12386	7.699	17.558	22.5025	LY-induced 2-fold	Genic_both	chr8	123793633	123986750	193117	ge_forward	ENSG00000178764	ZHX2	293.892	334.039	302.593	515.813	571.717	563.801	-0.828351	4.24075e-08	Not altered
chr8	3042	7.567	14.594	18.7038	LY-induced 2-fold	Genic_forward	chr8	30241944	30429778	187834	ge_forward	ENSG00000157110	RBPMS	90.1713	52.1136	79.3121	160.906	91.6413	109.218	-0.701329	0.0205395	Not altered
chr8	5364	2.678	7.96	10.2016	LY-induced 2-fold	Genic_both	chr8	53535016	53658403	123387	ge_reverse	ENSG00000023287	RB1CC1	2018.28	3778.66	3670.77	3262.63	5535.97	6357.28	-0.678633	2.60953e-12	Not altered
chr8	14128	3.697	7.107	9.10841	LY-induced 2-fold	Genic_reverse	chr8	140742586	141468678	726092	ge_reverse	ENSG00000167632	TRAPPC9	416.346	399.822	343.973	747.472	639.407	473.278	-0.661694	1.39596e-05	Not altered
chr8	7288	1.131	7.434	9.5275	LY-induced 4-fold	Genic_forward	chr8	72740402	73030628	290226	ge_forward	ENSG00000235531	RP11-383H13.1	75.6993	51.2593	84.4847	110.694	115.593	97.4107	-0.635551	0.0621101	Not altered
chr8	7120	4.625	9.819	12.5841	LY-induced 2-fold	Genic_reverse	chr8	71021997	71316040	294043	ge_reverse	ENSG00000140396	NCOA2	1454.99	2731.26	3244.04	2169.38	3808.32	4655.05	-0.524617	5.0643e-08	Not altered
chr8	9809	10.146	18.251	23.3907	LY-induced 2-fold	Genic_forward	chr8	97657455	98161882	504427	ge_forward	ENSG00000104324	CPQ	532.122	431.432	440.527	722.366	689.393	540.187	-0.471152	0.00192244	Not altered
chr8	9775	2.816	10.039	12.8661	LY-induced 4-fold	Genic_forward	chr8	97657455	98161882	504427	ge_forward	ENSG00000104324	CPQ	532.122	431.432	440.527	722.366	689.393	540.187	-0.471152	0.00192244	Not altered
chr8	9790	8.468	13.268	17.0044	LY-induced 2-fold	Genic_forward	chr8	97657455	98161882	504427	ge_forward	ENSG00000104324	CPQ	532.122	431.432	440.527	722.366	689.393	540.187	-0.471152	0.00192244	Not altered
chr8	8753	8.241	16.401	21.0197	LY-induced 2-fold	Genic_both	chr8	87480486	87526586	46100	ge_reverse	ENSG00000176623	RMDN1	2272.09	2219.53	2032.8	2843.82	2869	2552.36	-0.34091	0.000741132	Not altered
chr8	5640	2.592	8.069	10.3413	LY-induced 2-fold	Genic_forward	chr8	56014949	56454613	439664	ge_forward	ENSG00000206579	XKR4	193.701	171.719	203.453	216.824	249.931	232.211	-0.299376	0.202402	Not altered
chr8	1002	5.074	8.16	10.4579	LY-induced 2-fold	Genic_forward	chr8	9911778	10286401	374623	ge_forward	ENSG00000175806	MSRA	686.86	530.533	397.423	801.108	735.213	443.76	-0.286142	0.0660819	Not altered
chr8	12558	3.71	7.728	9.90429	LY-induced 2-fold	Genic_both	chr8	125563031	125740730	177699	ge_reverse	ENSG00000170873	MTSS1	130.247	123.022	150.865	139.224	107.262	176.126	-0.0451107	0.899916	Not altered
chr8	7458	3.824	7.929	10.1619	LY-induced 2-fold	Genic_reverse	chr8	74332604	74659943	327339	ge_reverse	ENSG00000040341	STAU2	2622.76	3057.61	2329.36	2507.17	2940.85	2737.34	-0.0372932	0.805361	Not altered
chr8	12454	15.75	26.59	34.078	LY-induced 2-fold	Genic_reverse	chr8	124510129	124553446	43317	ge_reverse	ENSG00000156804	FBXO32	232.664	193.077	133.624	748.613	638.365	566.753	-1.82733	1.66343e-30	Up-regulated
chr8	8615	17.299	30.107	38.5855	LY-induced 2-fold	Genic_both	chr8	86134675	86157946	23271	ge_reverse	ENSG00000258256	RP11-219B4.5	6.67935	7.68889	6.03462	10.2706	4.16552	6.88763	0.00589654	0.997542	Not altered
chr8	8753	8.241	16.401	21.0197	LY-induced 2-fold	Genic_both	chr8	87497059	87573726	76667	ge_forward	ENSG00000085719	CPNE3	4869.25	6772.2	6449.28	4511.08	6707.52	6468.47	0.0394815	0.755495	Not altered
chr8	46	5.064	11.322	14.5104	LY-induced 2-fold	Genic_reverse	chr8	439803	495781	55978	ge_reverse	ENSG00000180190	TDRP	368.478	384.444	315.524	357.189	330.117	325.686	0.0736558	0.749005	Not altered
chr8	10752	6.369	18.267	23.4112	LY-induced 2-fold	Genic_forward	chr8	107282473	107764922	482449	ge_forward	ENSG00000164830	OXR1	921.751	1513	1416.41	911.802	1194.46	1409.01	0.122959	0.414682	Not altered
chr8	10761	14.999	28.16	36.0902	LY-induced 2-fold	Genic_both	chr8	107282473	107764922	482449	ge_forward	ENSG00000164830	OXR1	921.751	1513	1416.41	911.802	1194.46	1409.01	0.122959	0.414682	Not altered
chr8	10745	7.034	13.762	17.6375	LY-induced 2-fold	Genic_forward	chr8	107282473	107764922	482449	ge_forward	ENSG00000164830	OXR1	921.751	1513	1416.41	911.802	1194.46	1409.01	0.122959	0.414682	Not altered
chr8	62	6.571	13.361	17.1236	LY-induced 2-fold	Genic_reverse	chr8	564746	688106	123360	ge_reverse	ENSG00000104714	ERICH1	543.254	477.565	506.908	477.013	400.931	439.824	0.214875	0.200463	Not altered
chr8	5464	4.238	7.012	8.98666	LY-induced 2-fold	Genic_reverse	chr8	54628117	54756118	128001	ge_reverse	ENSG00000047249	ATP6V1H	3739.32	3184.91	2717.3	2967.07	3039.78	2172.55	0.240835	0.0328319	Not altered
chr8	6324	4.507	8.938	11.455	LY-induced 2-fold	Genic_forward	chr8	63161150	63912211	751061	ge_forward	ENSG00000185942	NKAIN3	25.6042	26.4839	23.2764	11.4118	17.7034	27.5505	0.467601	0.530269	Not altered
chr8	6381	4.128	8.237	10.5566	LY-induced 2-fold	Genic_forward	chr8	63161150	63912211	751061	ge_forward	ENSG00000185942	NKAIN3	25.6042	26.4839	23.2764	11.4118	17.7034	27.5505	0.467601	0.530269	Not altered
chr8	6372	1.464	8.13	10.4195	LY-induced 4-fold	Genic_forward	chr8	63161150	63912211	751061	ge_forward	ENSG00000185942	NKAIN3	25.6042	26.4839	23.2764	11.4118	17.7034	27.5505	0.467601	0.530269	Not altered
chr8	28	8.588	17.564	22.5102	LY-induced 2-fold	Genic_reverse	chr8	255306	281026	25720	ge_reverse	ENSG00000249868	RP11-63E5.6	41.1893	40.1531	36.2077	26.2471	20.8276	31.4863	0.592372	0.287831	Not altered
chr8	12558	3.71	7.728	9.90429	LY-induced 2-fold	Genic_both	chr8	125551344	125580751	29407	ge_forward	ENSG00000147684	NDUFB9	6344.27	4219.49	4363.89	3872.02	3021.04	2697.98	0.629553	1.19785e-10	Not altered
chr8	8615	17.299	30.107	38.5855	LY-induced 2-fold	Genic_both	chr8	86132816	86196302	63486	ge_forward	ENSG00000185015	CA13	627.859	574.104	599.151	325.236	355.11	379.803	0.764274	4.50924e-07	Not altered
chr8	8196	4.491	7.607	9.74922	LY-induced 2-fold	Genic_both	chr8	81880045	82024303	144258	ge_reverse	ENSG00000076641	PAG1	606.708	728.736	967.263	472.448	755	1192.54	-0.0076224	0.974636	Up-regulated
chr8	9436	1.963	9.632	12.3445	LY-induced 4-fold	Genic_reverse	chr8	94225531	94712661	487130	ge_reverse	ENSG00000246662	LINC00535	40.0761	46.9877	31.8973	17.1177	14.5793	12.7913	1.41394	0.0109809	Not altered
chr9	12943	76.471	126.267	161.825	LY-induced 2-fold	Genic_forward	chr9	129376722	129463311	86589	ge_forward	ENSG00000136944	LMX1B	4.4529	1.70864	2.58626	20.5412	10.4138	11.8074	-2.31891	0.0264344	Not altered
chr9	13336	61.616	124.089	159.034	LY-induced 2-fold	Genic_forward	chr9	133320316	133376661	56345	ge_forward	ENSG00000130707	ASS1	17.8116	17.0864	7.75879	71.8943	59.3586	37.39	-2.00871	3.46345e-05	Not altered
chr9	356	5.649	13.137	16.8365	LY-induced 2-fold	Genic_forward	chr9	3526723	3671646	144923	ge_forward	ENSG00000232104	RP11-509J21.1	0	9.39753	9.48297	10.2706	9.37241	15.7431	-1.26642	0.277262	Not altered
chr9	215	5.777	11.409	14.6219	LY-induced 2-fold	Genic_forward	chr9	2015342	2193624	178282	ge_forward	ENSG00000080503	SMARCA2	686.86	703.96	873.295	1261	1293.39	1674.68	-0.898397	1.57989e-15	Not altered
chr9	13729	13.886	32.356	41.4678	LY-induced 2-fold	Genic_forward	chr9	137208944	137332431	123487	ge_forward	ENSG00000186350	RXRA	389.629	301.575	377.595	659.601	560.262	654.325	-0.815091	1.67694e-08	Not altered
chr9	3249	3.891	9.046	11.5935	LY-induced 2-fold	Genic_reverse	chr9	32455300	32526322	71022	ge_reverse	ENSG00000107201	DDX58	426.365	689.437	632.773	696.119	987.227	1208.29	-0.720176	1.40368e-07	Not altered
chr9	14088	33.898	100.812	129.202	LY-induced 2-fold	Genic_forward	chr9	140772241	141019076	246835	ge_forward	ENSG00000148408	CACNA1B	313.93	353.689	404.319	526.083	493.614	610.047	-0.604444	9.25796e-05	Not altered
chr9	14096	53.721	120.063	153.874	LY-induced 2-fold	Genic_forward	chr9	140772241	141019076	246835	ge_forward	ENSG00000148408	CACNA1B	313.93	353.689	404.319	526.083	493.614	610.047	-0.604444	9.25796e-05	Not altered
chr9	9776	21.778	34.421	44.1143	LY-induced 2-fold	Genic_forward	chr9	97488983	97849441	360458	ge_forward	ENSG00000148120	C9orf3	106.87	82.8691	116.382	183.73	138.503	128.897	-0.553697	0.0516477	Not altered
chr9	1601	4.674	11.323	14.5117	LY-induced 2-fold	Genic_forward	chr9	15552895	16061661	508766	ge_forward	ENSG00000164989	CCDC171	66.7935	82.0148	74.1396	102.706	103.097	119.058	-0.543349	0.0899105	Not altered
chr9	10300	5.471	11.016	14.1182	LY-induced 2-fold	Genic_forward	chr9	102861538	103063282	201744	ge_forward	ENSG00000119509	INVS	187.022	252.879	288.8	319.53	322.827	412.274	-0.540697	0.0041192	Not altered
chr9	6879	-1.529	63.321	81.1529	LY-induced 4-fold	Genic_reverse	chr9	68741234	68809906	68672	ge_reverse	ENSG00000204794	PGM5P1	12.2455	17.0864	16.3797	12.553	22.9103	32.4702	-0.511922	0.510875	Not altered
chr9	3919	-1.884	7.475	9.58004	LY-induced 4-fold	Genic_reverse	chr9	39072764	39288312	215548	ge_reverse	ENSG00000106714	CNTNAP3	76.8126	83.7235	90.5193	89.012	103.097	162.351	-0.463405	0.15181	Not altered
chr9	4081	-1.734	8.2	10.5092	LY-induced 4-fold	Genic_reverse	chr9	40760700	40836415	75715	ge_reverse	ENSG00000196409	ZNF658	61.2274	70.0543	120.692	95.859	105.179	98.3947	-0.298402	0.437807	Not altered
chr9	7286	2.811	8.578	10.9937	LY-induced 2-fold	Genic_reverse	chr9	72808913	72873782	64869	ge_reverse	ENSG00000268364	SMC5-AS1	21.1513	22.2123	26.7247	27.3883	23.9517	31.4863	-0.237782	0.74014	Not altered
chr9	12445	92.869	150.722	193.167	LY-induced 2-fold	Genic_forward	chr9	124329336	124547809	218473	ge_forward	ENSG00000136848	DAB2IP	1107.66	1282.34	1375.89	1314.64	1300.68	1630.4	-0.170604	0.197005	Not altered
chr9	4409	-1.642	14.976	19.1934	LY-induced 4-fold	Genic_reverse	chr9	44076368	44118444	42076	ge_reverse	ENSG00000236816	ANKRD20A7P	2.22645	13.6691	8.62088	2.28236	5.20689	16.7271	0.120086	0.937867	Not altered
chr9	12997	283.32	569.051	729.302	LY-induced 2-fold	Genic_forward	chr9	129677053	129985445	308392	ge_forward	ENSG00000136828	RALGPS1	227.098	260.568	274.144	189.436	241.6	236.147	0.193741	0.402157	Not altered
chr9	12925	31.465	69.201	88.6888	LY-induced 2-fold	Genic_forward	chr9	129089128	129269320	180192	ge_forward	ENSG00000196814	MVB12B	156.965	140.963	162.935	357.189	280.131	350.285	-1.09358	6.97855e-09	Up-regulated
chr9	17	-1.58	22.196	28.4466	LY-induced 4-fold	Genic_reverse	chr9	121041	188979	67938	ge_reverse	ENSG00000172785	CBWD1	478.687	470.731	399.147	346.918	387.393	375.868	0.275861	0.125627	Not altered
chr9	13015	144.502	278.714	357.203	LY-induced 2-fold	Genic_forward	chr9	129986544	130155939	169395	ge_forward	ENSG00000136895	GARNL3	408.554	528.825	596.565	402.836	447.793	389.643	0.295688	0.108481	Not altered
chr9	6926	-1.644	14.727	18.8743	LY-induced 4-fold	Genic_both	chr9	69204538	69269662	65124	ge_reverse	ENSG00000204790	CBWD6	177.003	122.168	108.623	139.224	66.6482	113.154	0.377337	0.236245	Not altered
chr9	13669	29.184	93.606	119.967	LY-induced 4-fold	Genic_reverse	chr9	136627016	136857726	230710	ge_reverse	ENSG00000160293	VAV2	1111	1148.21	1234.51	861.59	809.151	1017.4	0.38295	0.0021599	Not altered
chr9	9607	11.826	30.427	38.9956	LY-induced 2-fold	Genic_forward	chr9	95947198	96082854	135656	ge_forward	ENSG00000165238	WNK2	922.864	1014.93	1166.41	829.637	686.269	861.937	0.386113	0.00507367	Not altered
chr9	3301	9.073	32.121	41.1666	LY-induced 4-fold	Genic_reverse	chr9	32972604	33025166	52562	ge_reverse	ENSG00000137074	APTX	1265.74	923.521	991.402	927.778	768.538	724.185	0.389016	0.00221132	Not altered
chr9	4063	-1.7	10.264	13.1545	LY-induced 4-fold	Genic_reverse	chr9	40491622	40633282	141660	ge_reverse	ENSG00000215142	RP11-292B8.1	22.2645	35.0272	31.0352	22.8236	16.6621	26.5666	0.4213	0.538598	Not altered
chr9	11243	6.844	15.29	19.5958	LY-induced 2-fold	Genic_forward	chr9	112403068	112713755	310687	ge_forward	ENSG00000243444	PALM2	90.1713	75.1802	127.589	54.7766	58.3172	105.282	0.444312	0.200512	Not altered
chr9	9525	1.596	7.793	9.9876	LY-induced 4-fold	Genic_both	chr9	95087766	95382815	295049	ge_forward	ENSG00000188312	CENPP	417.46	414.346	328.456	189.436	211.4	187.934	0.97105	6.12181e-08	Not altered
chr9	4309	-1.519	102.096	130.847	LY-induced 4-fold	Genic_reverse	chr9	43064966	43133544	68578	ge_reverse	ENSG00000132498	ANKRD20A3	21.1513	20.5037	10.3451	2.28236	16.6621	6.88763	1.16932	0.211037	Not altered
chr1	57	14.686	29.732	38.1049	LY-induced 2-fold	Genic_both	chr1	562757	564390	1633	ge_reverse	ENSG00000223659	RP5-857K21.5	NA	NA	NA	NA	NA	NA	NA	NA	NA
chr1	57	14.686	29.732	38.1049	LY-induced 2-fold	Genic_both	chr1	568915	569121	206	ge_forward	ENSG00000240409	MTATP8P1	NA	NA	NA	NA	NA	NA	NA	NA	NA
chr1	57	14.686	29.732	38.1049	LY-induced 2-fold	Genic_both	chr1	536816	659930	123114	ge_reverse	ENSG00000230021	RP5-857K21.4	NA	NA	NA	NA	NA	NA	NA	NA	NA
chr1	364	147.486	289.83	371.449	LY-induced 2-fold	Genic_both	chr1	3628764	3630862	2098	ge_reverse	ENSG00000235131	RP5-1092A11.2	NA	NA	NA	NA	NA	NA	NA	NA	NA
chr1	1797	3.934	9.359	11.9946	LY-induced 2-fold	Genic_forward	chr1	17866330	18024369	158039	ge_forward	ENSG00000074964	ARHGEF10L	NA	NA	NA	NA	NA	NA	NA	NA	NA
chr1	1851	0.249	8.489	10.8796	LY-induced 4-fold	Genic_both	chr1	18493423	18505840	12417	ge_reverse	ENSG00000230035	RP11-174G17	NA	NA	NA	NA	NA	NA	NA	NA	NA
chr1	1851	0.249	8.489	10.8796	LY-induced 4-fold	Genic_both	chr1	18434240	18704977	270737	ge_forward	ENSG00000117154	IGSF21	NA	NA	NA	NA	NA	NA	NA	NA	NA
chr1	1905	2.507	8.081	10.3567	LY-induced 4-fold	Genic_forward	chr1	18957500	19075360	117860	ge_forward	ENSG00000009709	PAX7	NA	NA	NA	NA	NA	NA	NA	NA	NA
chr1	3408	2.996	7.726	9.90173	LY-induced 2-fold	Genic_reverse	chr1	33979609	34631443	651834	ge_reverse	ENSG00000121904	CSMD2	NA	NA	NA	NA	NA	NA	NA	NA	NA
chr1	3746	3.33	8.678	11.1218	LY-induced 2-fold	Genic_reverse	chr1	37261128	37499730	238602	ge_reverse	ENSG00000163873	GRIK3	NA	NA	NA	NA	NA	NA	NA	NA	NA
chr1	4421	32.026	53.694	68.8148	LY-induced 2-fold	Genic_forward	chr1	44209142	44209412	270	ge_forward	ENSG00000233674	RP11-184I16.3	NA	NA	NA	NA	NA	NA	NA	NA	NA
chr1	5400	30.937	63.821	81.7937	LY-induced 2-fold	Genic_reverse	chr1	53971910	54199877	227967	ge_reverse	ENSG00000174332	GLIS1	NA	NA	NA	NA	NA	NA	NA	NA	NA
chr1	5416	27.022	48.115	61.6647	LY-induced 2-fold	Genic_reverse	chr1	54154422	54154485	63	ge_reverse	ENSG00000239007	RNU7-95P	NA	NA	NA	NA	NA	NA	NA	NA	NA
chr1	5416	27.022	48.115	61.6647	LY-induced 2-fold	Genic_reverse	chr1	53971910	54199877	227967	ge_reverse	ENSG00000174332	GLIS1	NA	NA	NA	NA	NA	NA	NA	NA	NA
chr1	12113	-1.745	7.604	9.74537	LY-induced 4-fold	Genic_both	chr1	121102017	121140666	38649	ge_reverse	ENSG00000230806	RP11-343N15.1	NA	NA	NA	NA	NA	NA	NA	NA	NA
chr1	14266	0.667	10.284	13.1801	LY-induced 4-fold	Genic_both	chr1	142653525	142653607	82	ge_forward	ENSG00000266657	AL583842.3	NA	NA	NA	NA	NA	NA	NA	NA	NA
chr1	14266	0.667	10.284	13.1801	LY-induced 4-fold	Genic_both	chr1	142653718	142653799	81	ge_forward	ENSG00000239012	AL583842.1	NA	NA	NA	NA	NA	NA	NA	NA	NA
chr1	14266	0.667	10.284	13.1801	LY-induced 4-fold	Genic_both	chr1	142656062	142656144	82	ge_forward	ENSG00000265466	AL583842.2	NA	NA	NA	NA	NA	NA	NA	NA	NA
chr1	14343	-1.734	18.587	23.8213	LY-induced 4-fold	Genic_reverse	chr1	143424141	143424215	74	ge_reverse	ENSG00000266811	MIR3118-3	NA	NA	NA	NA	NA	NA	NA	NA	NA
chr1	14939	-1.622	16.946	21.7182	LY-induced 4-fold	Genic_reverse	chr1	149369722	149399226	29504	ge_reverse	ENSG00000240929	HIST2H2BB	NA	NA	NA	NA	NA	NA	NA	NA	NA
chr1	14959	11.861	50.272	64.4292	LY-induced 4-fold	Genic_both	chr1	149587502	149587988	486	ge_reverse	ENSG00000269614	RP11-277L2.5	NA	NA	NA	NA	NA	NA	NA	NA	NA
chr1	14966	-1.484	40.771	52.2526	LY-induced 4-fold	Genic_reverse	chr1	149649060	149719362	70302	ge_reverse	ENSG00000234232	RP11-353N4.5	NA	NA	NA	NA	NA	NA	NA	NA	NA
chr1	16157	-1.671	56.07	71.8599	LY-induced 4-fold	Genic_both	chr1	161482966	161574889	91923	ge_forward	ENSG00000273112	RP11-25K21.6	NA	NA	NA	NA	NA	NA	NA	NA	NA
chr1	16157	-1.671	56.07	71.8599	LY-induced 4-fold	Genic_both	chr1	161511549	161600917	89368	ge_reverse	ENSG00000203747	FCGR3A	NA	NA	NA	NA	NA	NA	NA	NA	NA
chr1	16157	-1.671	56.07	71.8599	LY-induced 4-fold	Genic_both	chr1	161551129	161575452	24323	ge_forward	ENSG00000244682	FCGR2C	NA	NA	NA	NA	NA	NA	NA	NA	NA
chr1	16157	-1.671	56.07	71.8599	LY-induced 4-fold	Genic_both	chr1	161551101	161648444	97343	ge_forward	ENSG00000072694	FCGR2B	NA	NA	NA	NA	NA	NA	NA	NA	NA
chr1	16704	3.295	7.363	9.4365	LY-induced 2-fold	Genic_reverse	chr1	167022073	167059868	37795	ge_reverse	ENSG00000143167	GPA33	NA	NA	NA	NA	NA	NA	NA	NA	NA
chr1	22685	8.581	17.322	22.2001	LY-induced 2-fold	Genic_reverse	chr1	226844341	226862768	18427	ge_reverse	ENSG00000228382	ITPKB-IT1	NA	NA	NA	NA	NA	NA	NA	NA	NA
chr1	23090	4.688	7.582	9.71718	LY-induced 2-fold	Genic_both	chr1	230846444	230931238	84794	ge_reverse	ENSG00000244137	RP11-99J16__A.2	NA	NA	NA	NA	NA	NA	NA	NA	NA
chr1	23090	4.688	7.582	9.71718	LY-induced 2-fold	Genic_both	chr1	230883130	230937749	54619	ge_forward	ENSG00000135773	CAPN9	NA	NA	NA	NA	NA	NA	NA	NA	NA
chr10	412	9.625	19.382	24.8402	LY-induced 2-fold	Genic_forward	chr10	4093918	4131205	37287	ge_forward	ENSG00000236990	RP11-433J20.1	NA	NA	NA	NA	NA	NA	NA	NA	NA
chr10	1376	9.772	49.764	63.7781	LY-induced 4-fold	Genic_both	chr10	13752415	13754054	1639	ge_forward	ENSG00000225112	RP11-295P9.6	NA	NA	NA	NA	NA	NA	NA	NA	NA
chr10	3151	6.228	12.727	16.3111	LY-induced 2-fold	Genic_both	chr10	31476812	31550839	74027	ge_forward	ENSG00000272381	RP11-192P3.4	NA	NA	NA	NA	NA	NA	NA	NA	NA
chr10	5156	4.715	8.309	10.6489	LY-induced 2-fold	Genic_forward	chr10	51549498	51562517	13019	ge_forward	ENSG00000138294	MSMB	NA	NA	NA	NA	NA	NA	NA	NA	NA
chr10	6853	1.311	10.471	13.4198	LY-induced 4-fold	Genic_reverse	chr10	67672276	69455927	1783651	ge_reverse	ENSG00000183230	CTNNA3	NA	NA	NA	NA	NA	NA	NA	NA	NA
chr10	7300	7.748	16.293	20.8813	LY-induced 2-fold	Genic_forward	chr10	72972327	73062621	90294	ge_forward	ENSG00000107731	UNC5B	NA	NA	NA	NA	NA	NA	NA	NA	NA
chr10	7321	-0.468	7.298	9.3532	LY-induced 4-fold	Genic_forward	chr10	73156691	73575702	419011	ge_forward	ENSG00000107736	CDH23	NA	NA	NA	NA	NA	NA	NA	NA	NA
chr10	7331	3.769	9.922	12.7161	LY-induced 2-fold	Genic_forward	chr10	73156691	73575702	419011	ge_forward	ENSG00000107736	CDH23	NA	NA	NA	NA	NA	NA	NA	NA	NA
chr10	8004	3.228	7.447	9.54416	LY-induced 2-fold	Genic_forward	chr10	80008505	80434724	426219	ge_forward	ENSG00000230417	LINC00856	NA	NA	NA	NA	NA	NA	NA	NA	NA
chr10	8004	3.228	7.447	9.54416	LY-induced 2-fold	Genic_forward	chr10	80027085	80090352	63267	ge_forward	ENSG00000227136	LINC00595	NA	NA	NA	NA	NA	NA	NA	NA	NA
chr10	9605	6.869	19.955	25.5746	LY-induced 2-fold	Genic_both	chr10	96039034	96046828	7794	ge_reverse	ENSG00000268894	PLCE1-AS1	NA	NA	NA	NA	NA	NA	NA	NA	NA
chr10	9894	24.463	39.703	50.8838	LY-induced 2-fold	Genic_reverse	chr10	98757795	99052413	294618	ge_reverse	ENSG00000269891	ARHGAP19-SLIT1	NA	NA	NA	NA	NA	NA	NA	NA	NA
chr10	9894	24.463	39.703	50.8838	LY-induced 2-fold	Genic_reverse	chr10	98757795	98945677	187882	ge_reverse	ENSG00000187122	SLIT1	NA	NA	NA	NA	NA	NA	NA	NA	NA
chr10	10016	1.053	8.624	11.0526	LY-induced 4-fold	Genic_reverse	chr10	100154975	100155064	89	ge_reverse	ENSG00000221419	MIR1287	NA	NA	NA	NA	NA	NA	NA	NA	NA
chr10	13474	5.72	12.784	16.3841	LY-induced 2-fold	Genic_reverse	chr10	134621896	134756327	134431	ge_reverse	ENSG00000171811	TTC40	NA	NA	NA	NA	NA	NA	NA	NA	NA
chr11	127	98.348	161.026	206.373	LY-induced 2-fold	Genic_both	chr11	1263491	1270906	7415	ge_reverse	ENSG00000255177	RP11-532E4.2	NA	NA	NA	NA	NA	NA	NA	NA	NA
chr11	127	98.348	161.026	206.373	LY-induced 2-fold	Genic_both	chr11	1244296	1283406	39110	ge_forward	ENSG00000117983	MUC5B	NA	NA	NA	NA	NA	NA	NA	NA	NA
chr11	190	78.148	185.96	238.328	LY-induced 2-fold	Genic_forward	chr11	1874200	1913497	39297	ge_forward	ENSG00000130592	LSP1	NA	NA	NA	NA	NA	NA	NA	NA	NA
chr11	826	11.969	22.772	29.1849	LY-induced 2-fold	Genic_reverse	chr11	8245851	8290263	44412	ge_reverse	ENSG00000166407	LMO1	NA	NA	NA	NA	NA	NA	NA	NA	NA
chr11	1744	14.433	24.054	30.8279	LY-induced 2-fold	Genic_reverse	chr11	17414432	17498449	84017	ge_reverse	ENSG00000006071	ABCC8	NA	NA	NA	NA	NA	NA	NA	NA	NA
chr11	1755	20.852	34.609	44.3553	LY-induced 2-fold	Genic_reverse	chr11	17515442	17565963	50521	ge_reverse	ENSG00000006611	USH1C	NA	NA	NA	NA	NA	NA	NA	NA	NA
chr11	4495	6.404	22.44	28.7594	LY-induced 4-fold	Genic_both	chr11	44748015	44953972	205957	ge_forward	ENSG00000157570	TSPAN18	NA	NA	NA	NA	NA	NA	NA	NA	NA
chr11	4495	6.404	22.44	28.7594	LY-induced 4-fold	Genic_both	chr11	44907454	44972840	65386	ge_reverse	ENSG00000175274	TP53I11	NA	NA	NA	NA	NA	NA	NA	NA	NA
chr11	6278	3.646	11.984	15.3588	LY-induced 4-fold	Genic_reverse	chr11	62756626	62783311	26685	ge_reverse	ENSG00000149452	SLC22A8	NA	NA	NA	NA	NA	NA	NA	NA	NA
chr11	11739	4.528	17.485	22.409	LY-induced 4-fold	Genic_reverse	chr11	117298489	117688240	389751	ge_reverse	ENSG00000177103	DSCAML1	NA	NA	NA	NA	NA	NA	NA	NA	NA
chr11	11752	5.457	8.725	11.1821	LY-induced 2-fold	Genic_reverse	chr11	117298489	117688240	389751	ge_reverse	ENSG00000177103	DSCAML1	NA	NA	NA	NA	NA	NA	NA	NA	NA
chr11	11769	6.35	13.257	16.9903	LY-induced 2-fold	Genic_both	chr11	117689158	117693172	4014	ge_forward	ENSG00000254844	RP11-728F11.3	NA	NA	NA	NA	NA	NA	NA	NA	NA
chr11	11769	6.35	13.257	16.9903	LY-induced 2-fold	Genic_both	chr11	117671559	117699413	27854	ge_reverse	ENSG00000137731	FXYD2	NA	NA	NA	NA	NA	NA	NA	NA	NA
chr11	11769	6.35	13.257	16.9903	LY-induced 2-fold	Genic_both	chr11	117298489	117688240	389751	ge_reverse	ENSG00000177103	DSCAML1	NA	NA	NA	NA	NA	NA	NA	NA	NA
chr11	12515	5.902	12.794	16.3969	LY-induced 2-fold	Genic_forward	chr11	125147448	125147553	105	ge_forward	ENSG00000222844	RNU6-321P	NA	NA	NA	NA	NA	NA	NA	NA	NA
chr11	12515	5.902	12.794	16.3969	LY-induced 2-fold	Genic_forward	chr11	125034583	125303285	268702	ge_forward	ENSG00000165495	PKNOX2	NA	NA	NA	NA	NA	NA	NA	NA	NA
chr12	846	2.923	19.979	25.6053	LY-induced 4-fold	Genic_reverse	chr12	8407123	8461445	54322	ge_reverse	ENSG00000256589	ENPP7P5	NA	NA	NA	NA	NA	NA	NA	NA	NA
chr12	846	2.923	19.979	25.6053	LY-induced 4-fold	Genic_reverse	chr12	8448582	8549399	100817	ge_reverse	ENSG00000226091	LINC00937	NA	NA	NA	NA	NA	NA	NA	NA	NA
chr12	4465	5.032	8.654	11.0911	LY-induced 2-fold	Genic_both	chr12	44642215	44642787	572	ge_reverse	ENSG00000257864	RP11-46I1.2	NA	NA	NA	NA	NA	NA	NA	NA	NA
chr12	4465	5.032	8.654	11.0911	LY-induced 2-fold	Genic_both	chr12	44638177	44657765	19588	ge_reverse	ENSG00000257947	RP11-46I1.1	NA	NA	NA	NA	NA	NA	NA	NA	NA
chr12	5498	8.668	14.589	18.6974	LY-induced 2-fold	Genic_both	chr12	54969171	54982443	13272	ge_reverse	ENSG00000135447	PPP1R1A	NA	NA	NA	NA	NA	NA	NA	NA	NA
chr12	5498	8.668	14.589	18.6974	LY-induced 2-fold	Genic_both	chr12	54943134	54973023	29889	ge_forward	ENSG00000123360	PDE1B	NA	NA	NA	NA	NA	NA	NA	NA	NA
chr12	6407	5.833	36.486	46.7609	LY-induced 4-fold	Genic_reverse	chr12	64017568	64189498	171930	ge_reverse	ENSG00000249753	RP11-415I12.3	NA	NA	NA	NA	NA	NA	NA	NA	NA
chr12	6413	5.713	18.293	23.4445	LY-induced 4-fold	Genic_reverse	chr12	64017568	64189498	171930	ge_reverse	ENSG00000249753	RP11-415I12.3	NA	NA	NA	NA	NA	NA	NA	NA	NA
chr12	7944	1.717	7.816	10.0171	LY-induced 4-fold	Genic_both	chr12	79354038	79439424	85386	ge_reverse	ENSG00000257191	RP11-390N6.1	NA	NA	NA	NA	NA	NA	NA	NA	NA
chr12	10412	13.073	21.125	27.074	LY-induced 2-fold	Genic_both	chr12	104114720	104114822	102	ge_reverse	ENSG00000238914	snoU13	NA	NA	NA	NA	NA	NA	NA	NA	NA
chr12	10691	7.945	16.676	21.3722	LY-induced 2-fold	Genic_both	chr12	106889736	107168696	278960	ge_reverse	ENSG00000257545	RP11-144F15.1	NA	NA	NA	NA	NA	NA	NA	NA	NA
chr12	10717	3.304	20.948	26.8472	LY-induced 4-fold	Genic_both	chr12	106889736	107168696	278960	ge_reverse	ENSG00000257545	RP11-144F15.1	NA	NA	NA	NA	NA	NA	NA	NA	NA
chr12	11163	3.683	7.985	10.2337	LY-induced 2-fold	Genic_forward	chr12	111471828	111788358	316530	ge_forward	ENSG00000111249	CUX2	NA	NA	NA	NA	NA	NA	NA	NA	NA
chr12	13282	19.904	35.067	44.9423	LY-induced 2-fold	Genic_reverse	chr12	132680924	132905935	225011	ge_reverse	ENSG00000182870	GALNT9	NA	NA	NA	NA	NA	NA	NA	NA	NA
chr12	13348	39.72	70.959	90.9419	LY-induced 2-fold	Genic_both	chr12	133476570	133476954	384	ge_forward	ENSG00000255703	RP11-46H11.2	NA	NA	NA	NA	NA	NA	NA	NA	NA
chr13	2380	2.262	8.294	10.6297	LY-induced 4-fold	Genic_both	chr13	23791571	23791673	102	ge_reverse	ENSG00000252952	RNU6-58P	NA	NA	NA	NA	NA	NA	NA	NA	NA
chr13	2463	21.778	45.751	58.635	LY-induced 2-fold	Genic_forward	chr13	24553839	24895169	341330	ge_forward	ENSG00000273167	RP11-307N16.6	NA	NA	NA	NA	NA	NA	NA	NA	NA
chr13	3007	13.376	22.051	28.2608	LY-induced 2-fold	Genic_both	chr13	30050652	30064242	13590	ge_reverse	ENSG00000179141	MTUS2-AS1	NA	NA	NA	NA	NA	NA	NA	NA	NA
chr13	3007	13.376	22.051	28.2608	LY-induced 2-fold	Genic_both	chr13	29598748	30077892	479144	ge_forward	ENSG00000132938	MTUS2	NA	NA	NA	NA	NA	NA	NA	NA	NA
chr13	4105	2.18	9.012	11.5499	LY-induced 4-fold	Genic_reverse	chr13	41025131	41055143	30012	ge_reverse	ENSG00000215483	LINC00598	NA	NA	NA	NA	NA	NA	NA	NA	NA
chr13	4642	5.94	12.628	16.1842	LY-induced 2-fold	Genic_reverse	chr13	46354405	46425871	71466	ge_reverse	ENSG00000215475	SIAH3	NA	NA	NA	NA	NA	NA	NA	NA	NA
chr13	5281	-1.777	22.772	29.1849	LY-induced 4-fold	Genic_reverse	chr13	52741844	52865692	123848	ge_reverse	ENSG00000217576	RP11-248G5.8	NA	NA	NA	NA	NA	NA	NA	NA	NA
chr13	7635	5.625	11.483	14.7167	LY-induced 2-fold	Genic_forward	chr13	76123909	76381256	257347	ge_forward	ENSG00000261553	RP11-29G8.3	NA	NA	NA	NA	NA	NA	NA	NA	NA
chr14	2013	-1.722	8.874	11.373	LY-induced 4-fold	Genic_both	chr14	20121785	20121904	119	ge_reverse	ENSG00000258324	RP11-536C10.22	NA	NA	NA	NA	NA	NA	NA	NA	NA
chr14	2013	-1.722	8.874	11.373	LY-induced 4-fold	Genic_both	chr14	20078033	20146082	68049	ge_forward	ENSG00000258027	RP11-597A11.1	NA	NA	NA	NA	NA	NA	NA	NA	NA
chr14	3296	2.932	7.486	9.59414	LY-induced 2-fold	Genic_both	chr14	32953304	32954006	702	ge_reverse	ENSG00000259045	RP11-320M16.1	NA	NA	NA	NA	NA	NA	NA	NA	NA
chr14	3699	2.307	7.311	9.36986	LY-induced 4-fold	Genic_both	chr14	36988483	36992221	3738	ge_forward	ENSG00000253563	NKX2-1-AS1	NA	NA	NA	NA	NA	NA	NA	NA	NA
chr14	3699	2.307	7.311	9.36986	LY-induced 4-fold	Genic_both	chr14	36942412	36988726	46314	ge_reverse	ENSG00000257520	RP11-896J10.3	NA	NA	NA	NA	NA	NA	NA	NA	NA
chr14	3699	2.307	7.311	9.36986	LY-induced 4-fold	Genic_both	chr14	36942493	36983034	40541	ge_reverse	ENSG00000229415	SFTA3	NA	NA	NA	NA	NA	NA	NA	NA	NA
chr14	6696	8.441	21.711	27.8251	LY-induced 2-fold	Genic_both	chr14	66953072	66965271	12199	ge_forward	ENSG00000196553	LINC00238	NA	NA	NA	NA	NA	NA	NA	NA	NA
chr14	7705	5.789	11.139	14.2759	LY-induced 2-fold	Genic_reverse	chr14	76961706	77193055	231349	ge_reverse	ENSG00000259124	RP11-187O7.3	NA	NA	NA	NA	NA	NA	NA	NA	NA
chr14	7725	26.528	48.704	62.4196	LY-induced 2-fold	Genic_both	chr14	77240627	77247861	7234	ge_reverse	ENSG00000259081	RP11-488C13.6	NA	NA	NA	NA	NA	NA	NA	NA	NA
chr14	7725	26.528	48.704	62.4196	LY-induced 2-fold	Genic_both	chr14	77245295	77248592	3297	ge_forward	ENSG00000258610	RP11-488C13.7	NA	NA	NA	NA	NA	NA	NA	NA	NA
chr14	7872	4.762	8.212	10.5246	LY-induced 2-fold	Genic_forward	chr14	78708734	80330762	1622028	ge_forward	ENSG00000021645	NRXN3	NA	NA	NA	NA	NA	NA	NA	NA	NA
chr14	8991	20.155	47.118	60.387	LY-induced 2-fold	Genic_reverse	chr14	89878656	90421003	542347	ge_reverse	ENSG00000259053	RP11-33N16.3	NA	NA	NA	NA	NA	NA	NA	NA	NA
chr14	9670	7.031	14.231	18.2386	LY-induced 2-fold	Genic_both	chr14	96699768	96700438	670	ge_reverse	ENSG00000259036	RP11-404P21.1	NA	NA	NA	NA	NA	NA	NA	NA	NA
chr14	9670	7.031	14.231	18.2386	LY-induced 2-fold	Genic_both	chr14	96671016	96710666	39650	ge_forward	ENSG00000168398	BDKRB2	NA	NA	NA	NA	NA	NA	NA	NA	NA
chr14	9670	7.031	14.231	18.2386	LY-induced 2-fold	Genic_both	chr14	96671181	96730266	59085	ge_forward	ENSG00000258691	RP11-404P21.8	NA	NA	NA	NA	NA	NA	NA	NA	NA
chr14	9803	2.607	10.692	13.703	LY-induced 4-fold	Genic_forward	chr14	97925153	98047938	122785	ge_forward	ENSG00000246084	CTD-2506J14.1	NA	NA	NA	NA	NA	NA	NA	NA	NA
chr14	9842	2.888	9.49	12.1625	LY-induced 4-fold	Genic_reverse	chr14	98391947	98444461	52514	ge_reverse	ENSG00000246223	C14orf64	NA	NA	NA	NA	NA	NA	NA	NA	NA
chr15	2314	37.638	63.086	80.8517	LY-induced 2-fold	Genic_reverse	chr15	23128188	23145997	17809	ge_reverse	ENSG00000259480	RP11-26F2.1	NA	NA	NA	NA	NA	NA	NA	NA	NA
chr15	3830	0.706	14.08	18.0451	LY-induced 4-fold	Genic_forward	chr15	38276967	38354541	77574	ge_forward	ENSG00000259225	RP11-1008C21.1	NA	NA	NA	NA	NA	NA	NA	NA	NA
chr15	4398	22.396	282.969	362.656	LY-induced 4-fold	Genic_reverse	chr15	43891596	44010458	118862	ge_reverse	ENSG00000242866	STRC	NA	NA	NA	NA	NA	NA	NA	NA	NA
chr15	5156	6.807	12.143	15.5626	LY-induced 2-fold	Genic_both	chr15	51500254	51630807	130553	ge_reverse	ENSG00000137869	CYP19A1	NA	NA	NA	NA	NA	NA	NA	NA	NA
chr15	5156	6.807	12.143	15.5626	LY-induced 2-fold	Genic_both	chr15	51329685	51586109	256424	ge_forward	ENSG00000259240	RP11-108K3.1	NA	NA	NA	NA	NA	NA	NA	NA	NA
chr15	7363	28.558	69.541	89.1245	LY-induced 2-fold	Genic_both	chr15	73627601	73634728	7127	ge_forward	ENSG00000259650	RP11-272D12.1	NA	NA	NA	NA	NA	NA	NA	NA	NA
chr15	7383	5.003	9.863	12.6405	LY-induced 2-fold	Genic_forward	chr15	73735499	73852355	116856	ge_forward	ENSG00000183324	C15orf60	NA	NA	NA	NA	NA	NA	NA	NA	NA
chr15	7803	18.931	70.119	89.8653	LY-induced 4-fold	Genic_reverse	chr15	77905369	78113242	207873	ge_reverse	ENSG00000169783	LINGO1	NA	NA	NA	NA	NA	NA	NA	NA	NA
chr15	7809	18.471	58.248	74.6513	LY-induced 4-fold	Genic_both	chr15	78079535	78081016	1481	ge_forward	ENSG00000259213	CTD-2071N1.1	NA	NA	NA	NA	NA	NA	NA	NA	NA
chr15	7809	18.471	58.248	74.6513	LY-induced 4-fold	Genic_both	chr15	77905369	78113242	207873	ge_reverse	ENSG00000169783	LINGO1	NA	NA	NA	NA	NA	NA	NA	NA	NA
chr16	2258	46.055	94.912	121.64	LY-induced 2-fold	Genic_forward	chr16	22557019	22588186	31167	ge_forward	ENSG00000257838	RP11-368J21.3	NA	NA	NA	NA	NA	NA	NA	NA	NA
chr16	2916	11.149	37.067	47.5055	LY-induced 4-fold	Genic_forward	chr16	29127448	29229181	101733	ge_forward	ENSG00000260517	RP11-426C22.5	NA	NA	NA	NA	NA	NA	NA	NA	NA
chr16	8281	1.471	7.55	9.67617	LY-induced 4-fold	Genic_forward	chr16	82660408	83830204	1169796	ge_forward	ENSG00000140945	CDH13	NA	NA	NA	NA	NA	NA	NA	NA	NA
chr16	8281	1.471	7.55	9.67617	LY-induced 4-fold	Genic_forward	chr16	82806924	82863243	56319	ge_forward	ENSG00000260862	RP11-22H5.2	NA	NA	NA	NA	NA	NA	NA	NA	NA
chr16	8896	444.841	800.667	1026.14	LY-induced 2-fold	Genic_both	chr16	88947446	88953544	6098	ge_forward	ENSG00000259881	RP11-830F9.5	NA	NA	NA	NA	NA	NA	NA	NA	NA
chr17	287	101.462	201.808	258.639	LY-induced 2-fold	Genic_both	chr17	2865542	2869189	3647	ge_reverse	ENSG00000262884	CTD-3060P21.1	NA	NA	NA	NA	NA	NA	NA	NA	NA
chr17	308	5.444	12.513	16.0368	LY-induced 2-fold	Genic_reverse	chr17	3038263	3080325	42062	ge_reverse	ENSG00000261848	CTD-2309O5.3	NA	NA	NA	NA	NA	NA	NA	NA	NA
chr17	971	3.746	9.531	12.215	LY-induced 2-fold	Genic_reverse	chr17	9694544	9725388	30844	ge_reverse	ENSG00000214978	RP11-477N12.3	NA	NA	NA	NA	NA	NA	NA	NA	NA
chr17	1009	4.495	8.962	11.4858	LY-induced 2-fold	Genic_reverse	chr17	9813926	10101868	287942	ge_reverse	ENSG00000007237	GAS7	NA	NA	NA	NA	NA	NA	NA	NA	NA
chr17	1121	6.275	9.911	12.7021	LY-induced 2-fold	Genic_forward	chr17	11144580	11467380	322800	ge_forward	ENSG00000188803	SHISA6	NA	NA	NA	NA	NA	NA	NA	NA	NA
chr17	1564	51.672	113.159	145.026	LY-induced 2-fold	Genic_both	chr17	15603006	15648092	45086	ge_forward	ENSG00000255104	ZNF286A	NA	NA	NA	NA	NA	NA	NA	NA	NA
chr17	1564	51.672	113.159	145.026	LY-induced 2-fold	Genic_both	chr17	15635561	15649476	13915	ge_forward	ENSG00000214946	TBC1D26	NA	NA	NA	NA	NA	NA	NA	NA	NA
chr17	1564	51.672	113.159	145.026	LY-induced 2-fold	Genic_both	chr17	15638337	15652506	14169	ge_reverse	ENSG00000233002	AC005324.6	NA	NA	NA	NA	NA	NA	NA	NA	NA
chr17	1855	173.171	333.067	426.862	LY-induced 2-fold	Genic_reverse	chr17	18541332	18541683	351	ge_reverse	ENSG00000262262	RP11-815I9.3	NA	NA	NA	NA	NA	NA	NA	NA	NA
chr17	1906	80.238	296.641	380.178	LY-induced 4-fold	Genic_both	chr17	19059040	19062424	3384	ge_reverse	ENSG00000197665	AC007952.6	NA	NA	NA	NA	NA	NA	NA	NA	NA
chr17	1906	80.238	296.641	380.178	LY-induced 4-fold	Genic_both	chr17	19030782	19062489	31707	ge_forward	ENSG00000189152	GRAPL	NA	NA	NA	NA	NA	NA	NA	NA	NA
chr17	1906	80.238	296.641	380.178	LY-induced 4-fold	Genic_both	chr17	19053592	19054599	1007	ge_forward	ENSG00000266664	RP11-160E2.21	NA	NA	NA	NA	NA	NA	NA	NA	NA
chr17	2025	-1.71	9.644	12.3599	LY-induced 4-fold	Genic_forward	chr17	20244056	20244356	300	ge_forward	ENSG00000266339	RN7SL17P	NA	NA	NA	NA	NA	NA	NA	NA	NA
chr17	2732	80.938	143.614	184.057	LY-induced 2-fold	Genic_both	chr17	27277531	27384234	106703	ge_forward	ENSG00000179761	PIPOX	NA	NA	NA	NA	NA	NA	NA	NA	NA
chr17	2732	80.938	143.614	184.057	LY-induced 2-fold	Genic_both	chr17	27281919	27333458	51539	ge_reverse	ENSG00000063015	SEZ6	NA	NA	NA	NA	NA	NA	NA	NA	NA
chr17	4391	18.481	44.809	57.4277	LY-induced 2-fold	Genic_forward	chr17	43699267	43913194	213927	ge_forward	ENSG00000120088	CRHR1	NA	NA	NA	NA	NA	NA	NA	NA	NA
chr17	4642	27.66	47.069	60.3242	LY-induced 2-fold	Genic_reverse	chr17	46210802	46507637	296835	ge_reverse	ENSG00000141293	SKAP1	NA	NA	NA	NA	NA	NA	NA	NA	NA
chr17	5641	21.454	38.658	49.5445	LY-induced 2-fold	Genic_both	chr17	56408245	56409869	1624	ge_reverse	ENSG00000265206	MIR142	NA	NA	NA	NA	NA	NA	NA	NA	NA
chr17	5641	21.454	38.658	49.5445	LY-induced 2-fold	Genic_both	chr17	56378592	56406152	27560	ge_reverse	ENSG00000005379	BZRAP1	NA	NA	NA	NA	NA	NA	NA	NA	NA
chr17	5641	21.454	38.658	49.5445	LY-induced 2-fold	Genic_both	chr17	56402811	56493127	90316	ge_forward	ENSG00000265148	BZRAP1-AS1	NA	NA	NA	NA	NA	NA	NA	NA	NA
chr17	6289	-1.543	88.102	112.913	LY-induced 4-fold	Genic_both	chr17	62888846	62888963	117	ge_forward	ENSG00000272220	RP11-927P21.9	NA	NA	NA	NA	NA	NA	NA	NA	NA
chr17	6289	-1.543	88.102	112.913	LY-induced 4-fold	Genic_both	chr17	62888847	62906298	17451	ge_forward	ENSG00000265218	RP11-927P21.1	NA	NA	NA	NA	NA	NA	NA	NA	NA
chr17	6357	6.235	16.674	21.3696	LY-induced 2-fold	Genic_reverse	chr17	63534220	63637151	102931	ge_reverse	ENSG00000266076	CTD-2535L24.2	NA	NA	NA	NA	NA	NA	NA	NA	NA
chr17	7713	33.133	52.482	67.2615	LY-induced 2-fold	Genic_both	chr17	77128804	77132484	3680	ge_forward	ENSG00000266711	RP11-398J5.1	NA	NA	NA	NA	NA	NA	NA	NA	NA
chr18	1511	-1.918	18.404	23.5868	LY-induced 4-fold	Genic_forward	chr18	15075444	15122766	47322	ge_forward	ENSG00000263635	RP11-805F19.2	NA	NA	NA	NA	NA	NA	NA	NA	NA
chr18	2040	17.426	29.206	37.4307	LY-induced 2-fold	Genic_both	chr18	20303454	20487684	184230	ge_reverse	ENSG00000266850	RP11-370A5.1	NA	NA	NA	NA	NA	NA	NA	NA	NA
chr18	2967	56.769	90.558	116.06	LY-induced 2-fold	Genic_forward	chr18	29598792	29691742	92950	ge_forward	ENSG00000263917	RP11-53I6.2	NA	NA	NA	NA	NA	NA	NA	NA	NA
chr18	4407	8.202	15.749	20.1841	LY-induced 2-fold	Genic_reverse	chr18	44056935	44236996	180061	ge_reverse	ENSG00000167210	LOXHD1	NA	NA	NA	NA	NA	NA	NA	NA	NA
chr18	4455	9.033	30.002	38.4509	LY-induced 4-fold	Genic_both	chr18	44542731	44544607	1876	ge_reverse	ENSG00000266996	TCEB3CL2	NA	NA	NA	NA	NA	NA	NA	NA	NA
chr18	4455	9.033	30.002	38.4509	LY-induced 4-fold	Genic_both	chr18	44548658	44550534	1876	ge_reverse	ENSG00000234298	TCEB3CL	NA	NA	NA	NA	NA	NA	NA	NA	NA
chr18	4486	4.499	9.272	11.8831	LY-induced 2-fold	Genic_forward	chr18	44812096	45120914	308818	ge_forward	ENSG00000267761	CTD-2130O13.1	NA	NA	NA	NA	NA	NA	NA	NA	NA
chr18	4566	5.849	10.873	13.935	LY-induced 2-fold	Genic_reverse	chr18	45553044	45937123	384079	ge_reverse	ENSG00000184828	ZBTB7C	NA	NA	NA	NA	NA	NA	NA	NA	NA
chr19	1209	32.818	56.067	71.8561	LY-induced 2-fold	Genic_forward	chr19	12035890	12090105	54215	ge_forward	ENSG00000267179	ZNF763	NA	NA	NA	NA	NA	NA	NA	NA	NA
chr19	1481	1.361	9.112	11.678	LY-induced 4-fold	Genic_both	chr19	14729929	14800839	70910	ge_reverse	ENSG00000131355	EMR3	NA	NA	NA	NA	NA	NA	NA	NA	NA
chr19	2027	21.461	39.445	50.5532	LY-induced 2-fold	Genic_reverse	chr19	20242703	20262717	20014	ge_reverse	ENSG00000267220	CTC-260E6.9	NA	NA	NA	NA	NA	NA	NA	NA	NA
chr19	2052	-1.556	25.779	33.0387	LY-induced 4-fold	Genic_reverse	chr19	20510081	20510163	82	ge_reverse	ENSG00000238517	MIR1270-1	NA	NA	NA	NA	NA	NA	NA	NA	NA
chr19	2219	2.792	13.894	17.8067	LY-induced 4-fold	Genic_both	chr19	22180450	22181642	1192	ge_forward	ENSG00000271095	AC003973.6	NA	NA	NA	NA	NA	NA	NA	NA	NA
chr19	2285	-1.917	14.365	18.4103	LY-induced 4-fold	Genic_both	chr19	22848354	22899793	51439	ge_reverse	ENSG00000268981	CTC-457E21.9	NA	NA	NA	NA	NA	NA	NA	NA	NA
chr19	3001	6.08	10.858	13.9157	LY-induced 2-fold	Genic_reverse	chr19	29777918	30016659	238741	ge_reverse	ENSG00000264515	CTC-525D6.1	NA	NA	NA	NA	NA	NA	NA	NA	NA
chr19	3001	6.08	10.858	13.9157	LY-induced 2-fold	Genic_reverse	chr19	29980682	30017855	37173	ge_reverse	ENSG00000266248	CTC-525D6.2	NA	NA	NA	NA	NA	NA	NA	NA	NA
chr19	3800	19.526	34.152	43.7696	LY-induced 2-fold	Genic_both	chr19	37994808	37995367	559	ge_reverse	ENSG00000267115	CTD-3064H18.2	NA	NA	NA	NA	NA	NA	NA	NA	NA
chr19	4193	64.057	130.804	167.64	LY-induced 2-fold	Genic_forward	chr19	41856758	41930906	74148	ge_forward	ENSG00000255730	CTC-435M10.3	NA	NA	NA	NA	NA	NA	NA	NA	NA
chr19	4324	-0.777	8.649	11.0847	LY-induced 4-fold	Genic_reverse	chr19	43225790	43244721	18931	ge_reverse	ENSG00000221826	PSG3	NA	NA	NA	NA	NA	NA	NA	NA	NA
chr19	4342	2.456	7.651	9.80561	LY-induced 2-fold	Genic_reverse	chr19	43406231	43423715	17484	ge_reverse	ENSG00000170848	PSG6	NA	NA	NA	NA	NA	NA	NA	NA	NA
chr19	4489	22.206	38.611	49.4843	LY-induced 2-fold	Genic_reverse	chr19	44833848	44905774	71926	ge_reverse	ENSG00000267173	CTC-512J12.6	NA	NA	NA	NA	NA	NA	NA	NA	NA
chr19	4567	655.079	1056.7	1354.28	LY-induced 2-fold	Genic_both	chr19	45653008	45663408	10400	ge_reverse	ENSG00000179846	NKPD1	NA	NA	NA	NA	NA	NA	NA	NA	NA
chr19	5684	2.162	8.747	11.2103	LY-induced 4-fold	Genic_both	chr19	56831159	56833679	2520	ge_reverse	ENSG00000266907	AC006116.22	NA	NA	NA	NA	NA	NA	NA	NA	NA
chr19	5684	2.162	8.747	11.2103	LY-induced 4-fold	Genic_both	chr19	56826072	56852656	26584	ge_forward	ENSG00000267549	AC006116.17	NA	NA	NA	NA	NA	NA	NA	NA	NA
chr2	292	2.426	7.216	9.24811	LY-induced 2-fold	Genic_reverse	chr2	2898820	3129798	230978	ge_reverse	ENSG00000234423	AC019118.2	NA	NA	NA	NA	NA	NA	NA	NA	NA
chr2	305	3.13	7.04	9.02254	LY-induced 2-fold	Genic_reverse	chr2	2898820	3129798	230978	ge_reverse	ENSG00000234423	AC019118.2	NA	NA	NA	NA	NA	NA	NA	NA	NA
chr2	2945	2.809	8.149	10.4439	LY-induced 2-fold	Genic_reverse	chr2	29415640	30144432	728792	ge_reverse	ENSG00000171094	ALK	NA	NA	NA	NA	NA	NA	NA	NA	NA
chr2	3352	7.037	11.609	14.8782	LY-induced 2-fold	Genic_both	chr2	33510836	33510954	118	ge_reverse	ENSG00000212204	RNA5SP91	NA	NA	NA	NA	NA	NA	NA	NA	NA
chr2	4542	6.242	10.988	14.0823	LY-induced 2-fold	Genic_reverse	chr2	45392009	45550434	158425	ge_reverse	ENSG00000205054	LINC01121	NA	NA	NA	NA	NA	NA	NA	NA	NA
chr2	9552	-1.84	15.906	20.3853	LY-induced 4-fold	Genic_reverse	chr2	95512278	95512384	106	ge_reverse	ENSG00000212140	RNU6-1320P	NA	NA	NA	NA	NA	NA	NA	NA	NA
chr2	9552	-1.84	15.906	20.3853	LY-induced 4-fold	Genic_reverse	chr2	95476791	95523027	46236	ge_reverse	ENSG00000229089	ANKRD20A8P	NA	NA	NA	NA	NA	NA	NA	NA	NA
chr2	11157	4.891	11.147	14.2861	LY-induced 2-fold	Genic_forward	chr2	111490150	111875799	385649	ge_forward	ENSG00000153093	ACOXL	NA	NA	NA	NA	NA	NA	NA	NA	NA
chr2	16800	2.321	7.147	9.15968	LY-induced 2-fold	Genic_both	chr2	167980414	167997465	17051	ge_reverse	ENSG00000254552	XIRP2-AS1	NA	NA	NA	NA	NA	NA	NA	NA	NA
chr2	17159	10.765	19.352	24.8017	LY-induced 2-fold	Genic_reverse	chr2	171579719	171627276	47557	ge_reverse	ENSG00000234350	AC007405.4	NA	NA	NA	NA	NA	NA	NA	NA	NA
chr2	19862	25.752	51.841	66.44	LY-induced 2-fold	Genic_both	chr2	198591603	198651486	59883	ge_reverse	ENSG00000152430	BOLL	NA	NA	NA	NA	NA	NA	NA	NA	NA
chr2	20371	12.247	23.061	29.5552	LY-induced 2-fold	Genic_reverse	chr2	203705054	203706504	1450	ge_reverse	ENSG00000233579	KRT8P15	NA	NA	NA	NA	NA	NA	NA	NA	NA
chr2	23455	4.641	8.873	11.3717	LY-induced 2-fold	Genic_forward	chr2	234526291	234681956	155665	ge_forward	ENSG00000241635	UGT1A8	NA	NA	NA	NA	NA	NA	NA	NA	NA
chr2	23455	4.641	8.873	11.3717	LY-induced 2-fold	Genic_forward	chr2	234545100	234681951	136851	ge_forward	ENSG00000242515	UGT1A10	NA	NA	NA	NA	NA	NA	NA	NA	NA
chr2	23474	17.999	29.425	37.7114	LY-induced 2-fold	Genic_forward	chr2	234684370	234742069	57699	ge_forward	ENSG00000185038	MROH2A	NA	NA	NA	NA	NA	NA	NA	NA	NA
chr2	24187	39.772	113.114	144.968	LY-induced 2-fold	Genic_forward	chr2	241858202	241932728	74526	ge_forward	ENSG00000226321	AC104809.3	NA	NA	NA	NA	NA	NA	NA	NA	NA
chr20	2606	1.663	7.597	9.7364	LY-induced 4-fold	Genic_forward	chr20	26035291	26073683	38392	ge_forward	ENSG00000125804	FAM182A	NA	NA	NA	NA	NA	NA	NA	NA	NA
chr20	4807	7.358	12.774	16.3713	LY-induced 2-fold	Genic_reverse	chr20	47980414	48099184	118770	ge_reverse	ENSG00000158445	KCNB1	NA	NA	NA	NA	NA	NA	NA	NA	NA
chr20	6030	3.036	7.685	9.84918	LY-induced 2-fold	Genic_both	chr20	59827482	60515673	688191	ge_forward	ENSG00000179242	CDH4	NA	NA	NA	NA	NA	NA	NA	NA	NA
chr20	6030	3.036	7.685	9.84918	LY-induced 2-fold	Genic_both	chr20	60292562	60294804	2242	ge_reverse	ENSG00000179253	RP11-429E11.3	NA	NA	NA	NA	NA	NA	NA	NA	NA
chr20	6189	92.895	161.11	206.48	LY-induced 2-fold	Genic_reverse	chr20	61872136	61904046	31910	ge_reverse	ENSG00000101198	NKAIN4	NA	NA	NA	NA	NA	NA	NA	NA	NA
chr21	3560	15.667	25.292	32.4145	LY-induced 2-fold	Genic_forward	chr21	35445892	35732332	286440	ge_forward	ENSG00000272657	AP000320.7	NA	NA	NA	NA	NA	NA	NA	NA	NA
chr21	3560	15.667	25.292	32.4145	LY-induced 2-fold	Genic_forward	chr21	35577356	35697334	119978	ge_forward	ENSG00000214955	AP000318.2	NA	NA	NA	NA	NA	NA	NA	NA	NA
chr21	3992	3.935	7.552	9.67873	LY-induced 2-fold	Genic_reverse	chr21	39751949	40033704	281755	ge_reverse	ENSG00000157554	ERG	NA	NA	NA	NA	NA	NA	NA	NA	NA
chr21	4094	3.323	10.106	12.952	LY-induced 2-fold	Genic_forward	chr21	40928369	41045064	116695	ge_forward	ENSG00000183778	B3GALT5	NA	NA	NA	NA	NA	NA	NA	NA	NA
chr21	4105	5.418	9.339	11.969	LY-induced 2-fold	Genic_forward	chr21	40928369	41045064	116695	ge_forward	ENSG00000183778	B3GALT5	NA	NA	NA	NA	NA	NA	NA	NA	NA
chr21	4105	5.418	9.339	11.969	LY-induced 2-fold	Genic_forward	chr21	41002198	41098012	95814	ge_forward	ENSG00000225330	AF064860.5	NA	NA	NA	NA	NA	NA	NA	NA	NA
chr21	4128	6.11	14.242	18.2527	LY-induced 2-fold	Genic_forward	chr21	41239243	41301322	62079	ge_forward	ENSG00000183036	PCP4	NA	NA	NA	NA	NA	NA	NA	NA	NA
chr21	4142	6.059	11.075	14.1938	LY-induced 2-fold	Genic_reverse	chr21	41382926	42219065	836139	ge_reverse	ENSG00000171587	DSCAM	NA	NA	NA	NA	NA	NA	NA	NA	NA
chr21	4152	5.953	10.899	13.9683	LY-induced 2-fold	Genic_reverse	chr21	41382926	42219065	836139	ge_reverse	ENSG00000171587	DSCAM	NA	NA	NA	NA	NA	NA	NA	NA	NA
chr21	4179	4.938	7.708	9.87866	LY-induced 2-fold	Genic_reverse	chr21	41382926	42219065	836139	ge_reverse	ENSG00000171587	DSCAM	NA	NA	NA	NA	NA	NA	NA	NA	NA
chr21	4191	-0.224	8.938	11.455	LY-induced 4-fold	Genic_reverse	chr21	41382926	42219065	836139	ge_reverse	ENSG00000171587	DSCAM	NA	NA	NA	NA	NA	NA	NA	NA	NA
chr21	4201	2.136	12.093	15.4985	LY-induced 4-fold	Genic_reverse	chr21	41987304	42002693	15389	ge_reverse	ENSG00000233756	DSCAM-IT1	NA	NA	NA	NA	NA	NA	NA	NA	NA
chr21	4201	2.136	12.093	15.4985	LY-induced 4-fold	Genic_reverse	chr21	41382926	42219065	836139	ge_reverse	ENSG00000171587	DSCAM	NA	NA	NA	NA	NA	NA	NA	NA	NA
chr21	4219	6.561	10.239	13.1224	LY-induced 2-fold	Genic_reverse	chr21	41382926	42219065	836139	ge_reverse	ENSG00000171587	DSCAM	NA	NA	NA	NA	NA	NA	NA	NA	NA
chr21	4269	3.76	10.442	13.3826	LY-induced 2-fold	Genic_forward	chr21	42676139	42729358	53219	ge_forward	ENSG00000183844	FAM3B	NA	NA	NA	NA	NA	NA	NA	NA	NA
chr21	4281	6.765	11.143	14.281	LY-induced 2-fold	Genic_forward	chr21	42792231	42831141	38910	ge_forward	ENSG00000157601	MX1	NA	NA	NA	NA	NA	NA	NA	NA	NA
chr21	4289	5.24	9.709	12.4432	LY-induced 2-fold	Genic_reverse	chr21	42836478	42903043	66565	ge_reverse	ENSG00000184012	TMPRSS2	NA	NA	NA	NA	NA	NA	NA	NA	NA
chr22	1695	-1.842	9.73	12.4701	LY-induced 4-fold	Genic_reverse	chr22	16909690	16957613	47923	ge_reverse	ENSG00000227367	SLC9B1P4	NA	NA	NA	NA	NA	NA	NA	NA	NA
chr22	1879	-1.556	25.779	33.0387	LY-induced 4-fold	Genic_reverse	chr22	18781927	18782317	390	ge_reverse	ENSG00000239989	AC008132.14	NA	NA	NA	NA	NA	NA	NA	NA	NA
chr22	1879	-1.556	25.779	33.0387	LY-induced 4-fold	Genic_reverse	chr22	18761178	18830912	69734	ge_reverse	ENSG00000197421	GGT3P	NA	NA	NA	NA	NA	NA	NA	NA	NA
chr22	3708	6.312	12.919	16.5571	LY-induced 2-fold	Genic_reverse	chr22	36959968	37099603	139635	ge_reverse	ENSG00000166862	CACNG2	NA	NA	NA	NA	NA	NA	NA	NA	NA
chr3	633	2.558	7.294	9.34807	LY-induced 2-fold	Genic_forward	chr3	6190171	6407572	217401	ge_forward	ENSG00000226022	AC026167.1	NA	NA	NA	NA	NA	NA	NA	NA	NA
chr3	940	47.18	106.542	136.545	LY-induced 2-fold	Genic_both	chr3	9390071	9390952	881	ge_forward	ENSG00000214041	PGAM1P4	NA	NA	NA	NA	NA	NA	NA	NA	NA
chr3	1090	5.45	10.524	13.4877	LY-induced 2-fold	Genic_forward	chr3	10857885	10982419	124534	ge_forward	ENSG00000132164	SLC6A11	NA	NA	NA	NA	NA	NA	NA	NA	NA
chr3	1390	2.779	7.446	9.54288	LY-induced 2-fold	Genic_reverse	chr3	13857755	13921618	63863	ge_reverse	ENSG00000154764	WNT7A	NA	NA	NA	NA	NA	NA	NA	NA	NA
chr3	2726	4.126	7.23	9.26605	LY-induced 2-fold	Genic_reverse	chr3	27256307	27256509	202	ge_reverse	ENSG00000224237	MINOS1P3	NA	NA	NA	NA	NA	NA	NA	NA	NA
chr3	4692	152.728	320.733	411.055	LY-induced 2-fold	Genic_both	chr3	46899362	46923659	24297	ge_reverse	ENSG00000160808	MYL3	NA	NA	NA	NA	NA	NA	NA	NA	NA
chr3	4692	152.728	320.733	411.055	LY-induced 2-fold	Genic_both	chr3	46919236	46945287	26051	ge_forward	ENSG00000160801	PTH1R	NA	NA	NA	NA	NA	NA	NA	NA	NA
chr3	5442	4.951	8.126	10.4144	LY-induced 2-fold	Genic_forward	chr3	54156574	55108584	952010	ge_forward	ENSG00000157445	CACNA2D3	NA	NA	NA	NA	NA	NA	NA	NA	NA
chr3	5461	6.457	10.085	12.9251	LY-induced 2-fold	Genic_forward	chr3	54156574	55108584	952010	ge_forward	ENSG00000157445	CACNA2D3	NA	NA	NA	NA	NA	NA	NA	NA	NA
chr3	5470	-0.004	12.07	15.469	LY-induced 4-fold	Genic_forward	chr3	54156574	55108584	952010	ge_forward	ENSG00000157445	CACNA2D3	NA	NA	NA	NA	NA	NA	NA	NA	NA
chr3	5504	3.511	9.903	12.6918	LY-induced 2-fold	Genic_forward	chr3	54156574	55108584	952010	ge_forward	ENSG00000157445	CACNA2D3	NA	NA	NA	NA	NA	NA	NA	NA	NA
chr3	5888	6.069	9.816	12.5803	LY-induced 2-fold	Genic_both	chr3	58810163	59004819	194656	ge_forward	ENSG00000242428	RP11-147N17.1	NA	NA	NA	NA	NA	NA	NA	NA	NA
chr3	6281	2.498	8.625	11.0539	LY-induced 4-fold	Genic_both	chr3	62800057	62800166	109	ge_forward	ENSG00000252449	RNU6-139P	NA	NA	NA	NA	NA	NA	NA	NA	NA
chr3	6325	2.218	7.807	10.0055	LY-induced 4-fold	Genic_forward	chr3	63213991	63602597	388606	ge_forward	ENSG00000163630	SYNPR	NA	NA	NA	NA	NA	NA	NA	NA	NA
chr3	6333	0.697	7.857	10.0696	LY-induced 4-fold	Genic_forward	chr3	63320463	63320543	80	ge_forward	ENSG00000252662	AC099545.1	NA	NA	NA	NA	NA	NA	NA	NA	NA
chr3	6333	0.697	7.857	10.0696	LY-induced 4-fold	Genic_forward	chr3	63213991	63602597	388606	ge_forward	ENSG00000163630	SYNPR	NA	NA	NA	NA	NA	NA	NA	NA	NA
chr3	6382	3.813	13.165	16.8724	LY-induced 4-fold	Genic_both	chr3	63727969	63813121	85152	ge_reverse	ENSG00000224479	AC136289.1	NA	NA	NA	NA	NA	NA	NA	NA	NA
chr3	6382	3.813	13.165	16.8724	LY-induced 4-fold	Genic_both	chr3	63805038	63834312	29274	ge_forward	ENSG00000163632	C3orf49	NA	NA	NA	NA	NA	NA	NA	NA	NA
chr3	10041	8.747	15.737	20.1687	LY-induced 2-fold	Genic_forward	chr3	100328433	100414323	85890	ge_forward	ENSG00000144820	GPR128	NA	NA	NA	NA	NA	NA	NA	NA	NA
chr3	13297	2.915	9.878	12.6598	LY-induced 4-fold	Genic_both	chr3	132964950	132976032	11082	ge_reverse	ENSG00000251011	RP11-402L6.1	NA	NA	NA	NA	NA	NA	NA	NA	NA
chr3	13884	4.47	10.626	13.6184	LY-induced 2-fold	Genic_forward	chr3	138823027	138844009	20982	ge_forward	ENSG00000232416	BPESC1	NA	NA	NA	NA	NA	NA	NA	NA	NA
chr3	14080	6.776	13.271	17.0083	LY-induced 2-fold	Genic_forward	chr3	140770244	140867453	97209	ge_forward	ENSG00000175093	SPSB4	NA	NA	NA	NA	NA	NA	NA	NA	NA
chr3	14218	3.741	11.047	14.158	LY-induced 2-fold	Genic_both	chr3	142168944	142170991	2047	ge_forward	ENSG00000242479	RP11-383G6.4	NA	NA	NA	NA	NA	NA	NA	NA	NA
chr3	15156	1.747	9.084	11.6422	LY-induced 4-fold	Genic_reverse	chr3	151469231	151645963	176732	ge_reverse	ENSG00000242908	RP11-454C18.2	NA	NA	NA	NA	NA	NA	NA	NA	NA
chr3	15221	2.361	8.021	10.2798	LY-induced 4-fold	Genic_reverse	chr3	152175548	152214602	39054	ge_reverse	ENSG00000243305	RP11-362A9.3	NA	NA	NA	NA	NA	NA	NA	NA	NA
chr3	15898	7.869	20.702	26.5319	LY-induced 2-fold	Genic_forward	chr3	158680717	158984096	303379	ge_forward	ENSG00000214216	IQCJ	NA	NA	NA	NA	NA	NA	NA	NA	NA
chr3	16277	3.606	8.034	10.2965	LY-induced 2-fold	Genic_forward	chr3	162744184	162949937	205753	ge_forward	ENSG00000241168	RP11-10O22.1	NA	NA	NA	NA	NA	NA	NA	NA	NA
chr3	16919	5.017	9.495	12.1689	LY-induced 2-fold	Genic_both	chr3	169165655	169194840	29185	ge_forward	ENSG00000241479	RP11-641D5.2	NA	NA	NA	NA	NA	NA	NA	NA	NA
chr3	17274	5.324	8.512	10.9091	LY-induced 2-fold	Genic_reverse	chr3	172607148	172859058	251910	ge_reverse	ENSG00000144962	SPATA16	NA	NA	NA	NA	NA	NA	NA	NA	NA
chr3	17496	3.941	7.103	9.10329	LY-induced 2-fold	Genic_both	chr3	174952651	174988885	36234	ge_reverse	ENSG00000226779	NAALADL2-AS2	NA	NA	NA	NA	NA	NA	NA	NA	NA
chr3	17730	3.421	7.405	9.49033	LY-induced 2-fold	Genic_forward	chr3	177159709	177470093	310384	ge_forward	ENSG00000228221	LINC00578	NA	NA	NA	NA	NA	NA	NA	NA	NA
chr3	18598	9.548	19.603	25.1234	LY-induced 2-fold	Genic_reverse	chr3	185823457	186080026	256569	ge_reverse	ENSG00000058866	DGKG	NA	NA	NA	NA	NA	NA	NA	NA	NA
chr3	18608	4.936	10.749	13.776	LY-induced 2-fold	Genic_reverse	chr3	185823457	186080026	256569	ge_reverse	ENSG00000058866	DGKG	NA	NA	NA	NA	NA	NA	NA	NA	NA
chr3	19550	107.585	181.746	232.928	LY-induced 2-fold	Genic_reverse	chr3	195473636	195539148	65512	ge_reverse	ENSG00000145113	MUC4	NA	NA	NA	NA	NA	NA	NA	NA	NA
chr4	517	4.466	8.557	10.9667	LY-induced 2-fold	Genic_forward	chr4	5053169	5502725	449556	ge_forward	ENSG00000152953	STK32B	NA	NA	NA	NA	NA	NA	NA	NA	NA
chr4	605	6.81	12.474	15.9868	LY-induced 2-fold	Genic_reverse	chr4	6027926	6202318	174392	ge_reverse	ENSG00000152969	JAKMIP1	NA	NA	NA	NA	NA	NA	NA	NA	NA
chr4	862	7.311	14.489	18.5693	LY-induced 2-fold	Genic_forward	chr4	8560452	8621486	61034	ge_forward	ENSG00000155269	GPR78	NA	NA	NA	NA	NA	NA	NA	NA	NA
chr4	862	7.311	14.489	18.5693	LY-induced 2-fold	Genic_forward	chr4	8594387	8621488	27101	ge_forward	ENSG00000109625	CPZ	NA	NA	NA	NA	NA	NA	NA	NA	NA
chr4	1056	6.213	9.893	12.679	LY-induced 2-fold	Genic_reverse	chr4	10488019	10686489	198470	ge_reverse	ENSG00000109684	CLNK	NA	NA	NA	NA	NA	NA	NA	NA	NA
chr4	1141	3.245	8.956	11.4781	LY-induced 2-fold	Genic_reverse	chr4	11394774	11431389	36615	ge_reverse	ENSG00000002587	HS3ST1	NA	NA	NA	NA	NA	NA	NA	NA	NA
chr4	1169	2.503	7.012	8.98666	LY-induced 2-fold	Genic_forward	chr4	11627338	11815582	188244	ge_forward	ENSG00000249631	RP11-281P23.2	NA	NA	NA	NA	NA	NA	NA	NA	NA
chr4	1422	3.561	10.488	13.4415	LY-induced 2-fold	Genic_forward	chr4	14166079	14244437	78358	ge_forward	ENSG00000249988	RP11-669M16.1	NA	NA	NA	NA	NA	NA	NA	NA	NA
chr4	1503	1.784	7.199	9.22632	LY-induced 4-fold	Genic_both	chr4	15006566	15429538	422972	ge_reverse	ENSG00000249252	RP11-665G4.1	NA	NA	NA	NA	NA	NA	NA	NA	NA
chr4	1525	6.97	11.822	15.1512	LY-induced 2-fold	Genic_reverse	chr4	15006566	15429538	422972	ge_reverse	ENSG00000249252	RP11-665G4.1	NA	NA	NA	NA	NA	NA	NA	NA	NA
chr4	2053	4.362	8.694	11.1423	LY-induced 2-fold	Genic_forward	chr4	20529898	20530007	109	ge_forward	ENSG00000207732	MIR218-1	NA	NA	NA	NA	NA	NA	NA	NA	NA
chr4	2201	2.021	7.344	9.41215	LY-induced 4-fold	Genic_forward	chr4	21950638	22331953	381315	ge_forward	ENSG00000250039	RP11-17E2.2	NA	NA	NA	NA	NA	NA	NA	NA	NA
chr4	2233	2.893	7.955	10.1952	LY-induced 2-fold	Genic_forward	chr4	21950638	22331953	381315	ge_forward	ENSG00000250039	RP11-17E2.2	NA	NA	NA	NA	NA	NA	NA	NA	NA
chr4	3760	6.154	12.478	15.9919	LY-induced 2-fold	Genic_both	chr4	37589709	37590497	788	ge_reverse	ENSG00000248936	RP11-36B15.1	NA	NA	NA	NA	NA	NA	NA	NA	NA
chr4	10910	10.156	29.958	38.3945	LY-induced 2-fold	Genic_both	chr4	109088681	109177992	89311	ge_forward	ENSG00000232021	LEF1-AS1	NA	NA	NA	NA	NA	NA	NA	NA	NA
chr4	10951	14.242	30.17	38.6662	LY-induced 2-fold	Genic_reverse	chr4	109459346	109541616	82270	ge_reverse	ENSG00000234492	RPL34-AS1	NA	NA	NA	NA	NA	NA	NA	NA	NA
chr4	14505	-2.021	10.451	13.3941	LY-induced 4-fold	Genic_both	chr4	145030457	145061904	31447	ge_reverse	ENSG00000170180	GYPA	NA	NA	NA	NA	NA	NA	NA	NA	NA
chr4	14505	-2.021	10.451	13.3941	LY-induced 4-fold	Genic_both	chr4	144874788	145047512	172724	ge_forward	ENSG00000248828	RP11-673E1.4	NA	NA	NA	NA	NA	NA	NA	NA	NA
chr4	14505	-2.021	10.451	13.3941	LY-induced 4-fold	Genic_both	chr4	144917257	145061844	144587	ge_reverse	ENSG00000250361	GYPB	NA	NA	NA	NA	NA	NA	NA	NA	NA
chr4	18503	3.773	7.748	9.92992	LY-induced 2-fold	Genic_reverse	chr4	185009859	185142383	132524	ge_reverse	ENSG00000164303	ENPP6	NA	NA	NA	NA	NA	NA	NA	NA	NA
chr4	18853	4.687	11.155	14.2964	LY-induced 2-fold	Genic_reverse	chr4	188454032	188593795	139763	ge_reverse	ENSG00000250590	RP11-565A3.2	NA	NA	NA	NA	NA	NA	NA	NA	NA
chr5	75	48.278	101.879	130.569	LY-induced 2-fold	Genic_reverse	chr5	710475	767067	56592	ge_reverse	ENSG00000206077	ZDHHC11B	NA	NA	NA	NA	NA	NA	NA	NA	NA
chr5	142	20.185	38.848	49.788	LY-induced 2-fold	Genic_reverse	chr5	1392909	1445545	52636	ge_reverse	ENSG00000142319	SLC6A3	NA	NA	NA	NA	NA	NA	NA	NA	NA
chr5	3410	-1.712	9.527	12.2099	LY-induced 4-fold	Genic_reverse	chr5	33987279	34124633	137354	ge_reverse	ENSG00000273294	RP11-1084J3.4	NA	NA	NA	NA	NA	NA	NA	NA	NA
chr5	5621	12.209	19.122	24.507	LY-induced 2-fold	Genic_both	chr5	56195868	56206541	10673	ge_reverse	ENSG00000225230	AC008937.3	NA	NA	NA	NA	NA	NA	NA	NA	NA
chr5	7309	1.296	7.361	9.43394	LY-induced 4-fold	Genic_both	chr5	73073864	73082316	8452	ge_reverse	ENSG00000249293	CTC-575I10.1	NA	NA	NA	NA	NA	NA	NA	NA	NA
chr5	13134	32.498	67.703	86.7689	LY-induced 2-fold	Genic_both	chr5	131339285	131342715	3430	ge_forward	ENSG00000223548	AC034228.3	NA	NA	NA	NA	NA	NA	NA	NA	NA
chr5	13260	7.964	17.169	22.004	LY-induced 2-fold	Genic_both	chr5	132592184	132611669	19485	ge_forward	ENSG00000250244	CTB-49A3.4	NA	NA	NA	NA	NA	NA	NA	NA	NA
chr5	13556	9.029	16.168	20.7211	LY-induced 2-fold	Genic_both	chr5	135549736	135557847	8111	ge_forward	ENSG00000248211	TRPC7-AS1	NA	NA	NA	NA	NA	NA	NA	NA	NA
chr5	13556	9.029	16.168	20.7211	LY-induced 2-fold	Genic_both	chr5	135548999	135732730	183731	ge_reverse	ENSG00000069018	TRPC7	NA	NA	NA	NA	NA	NA	NA	NA	NA
chr5	13567	2.793	8.314	10.6553	LY-induced 2-fold	Genic_reverse	chr5	135548999	135732730	183731	ge_reverse	ENSG00000069018	TRPC7	NA	NA	NA	NA	NA	NA	NA	NA	NA
chr5	15549	3.105	7.858	10.0709	LY-induced 2-fold	Genic_forward	chr5	155297354	156194799	897445	ge_forward	ENSG00000170624	SGCD	NA	NA	NA	NA	NA	NA	NA	NA	NA
chr5	16378	3.538	8.289	10.6233	LY-induced 2-fold	Genic_forward	chr5	163723702	164598649	874947	ge_forward	ENSG00000241956	CTC-340A15.2	NA	NA	NA	NA	NA	NA	NA	NA	NA
chr5	16490	1.94	12.679	16.2496	LY-induced 4-fold	Genic_forward	chr5	164776036	165205694	429658	ge_forward	ENSG00000253693	CTC-535M15.2	NA	NA	NA	NA	NA	NA	NA	NA	NA
chr5	16985	5.741	11.633	14.909	LY-induced 2-fold	Genic_forward	chr5	169816497	169849848	33351	ge_forward	ENSG00000253647	CTD-2270F17.1	NA	NA	NA	NA	NA	NA	NA	NA	NA
chr5	16985	5.741	11.633	14.909	LY-induced 2-fold	Genic_forward	chr5	169780491	170163636	383145	ge_forward	ENSG00000182132	KCNIP1	NA	NA	NA	NA	NA	NA	NA	NA	NA
chr5	17006	9.525	15.531	19.9047	LY-induced 2-fold	Genic_forward	chr5	169780491	170163636	383145	ge_forward	ENSG00000182132	KCNIP1	NA	NA	NA	NA	NA	NA	NA	NA	NA
chr5	17395	1.592	8.911	11.4204	LY-induced 4-fold	Genic_forward	chr5	173940308	173941310	1002	ge_forward	ENSG00000213376	GAPDHP71	NA	NA	NA	NA	NA	NA	NA	NA	NA
chr5	17395	1.592	8.911	11.4204	LY-induced 4-fold	Genic_forward	chr5	173763298	173959460	196162	ge_forward	ENSG00000249306	RP11-267A15.1	NA	NA	NA	NA	NA	NA	NA	NA	NA
chr5	17530	10.765	19.716	25.2682	LY-induced 2-fold	Genic_forward	chr5	175223313	175311023	87710	ge_forward	ENSG00000145920	CPLX2	NA	NA	NA	NA	NA	NA	NA	NA	NA
chr5	17741	17.565	28.552	36.5926	LY-induced 2-fold	Genic_forward	chr5	177366623	177410055	43432	ge_forward	ENSG00000250101	RP11-1252I4.2	NA	NA	NA	NA	NA	NA	NA	NA	NA
chr5	17783	4.633	9.703	12.4355	LY-induced 2-fold	Genic_reverse	chr5	177664619	178017556	352937	ge_reverse	ENSG00000050767	COL23A1	NA	NA	NA	NA	NA	NA	NA	NA	NA
chr5	17860	3.755	8.476	10.8629	LY-induced 2-fold	Genic_reverse	chr5	178537852	178772431	234579	ge_reverse	ENSG00000087116	ADAMTS2	NA	NA	NA	NA	NA	NA	NA	NA	NA
chr5	17871	6.123	10.111	12.9584	LY-induced 2-fold	Genic_reverse	chr5	178537852	178772431	234579	ge_reverse	ENSG00000087116	ADAMTS2	NA	NA	NA	NA	NA	NA	NA	NA	NA
chr6	646	2.733	7.167	9.18531	LY-induced 2-fold	Genic_reverse	chr6	6346698	6623004	276306	ge_reverse	ENSG00000216863	LY86-AS1	NA	NA	NA	NA	NA	NA	NA	NA	NA
chr6	982	4.402	7.498	9.60952	LY-induced 2-fold	Genic_reverse	chr6	9596343	10211841	615498	ge_reverse	ENSG00000181355	OFCC1	NA	NA	NA	NA	NA	NA	NA	NA	NA
chr6	1009	4.348	7.472	9.5762	LY-induced 2-fold	Genic_reverse	chr6	9596343	10211841	615498	ge_reverse	ENSG00000181355	OFCC1	NA	NA	NA	NA	NA	NA	NA	NA	NA
chr6	1504	5.949	11.358	14.5565	LY-induced 2-fold	Genic_reverse	chr6	14977019	15090234	113215	ge_reverse	ENSG00000234261	RP11-146I2.1	NA	NA	NA	NA	NA	NA	NA	NA	NA
chr6	1962	4.095	8.877	11.3769	LY-induced 2-fold	Genic_both	chr6	19535175	19839311	304136	ge_reverse	ENSG00000226786	RP1-167F1.2	NA	NA	NA	NA	NA	NA	NA	NA	NA
chr6	2492	9.858	15.498	19.8624	LY-induced 2-fold	Genic_reverse	chr6	24797601	25042238	244637	ge_reverse	ENSG00000111913	FAM65B	NA	NA	NA	NA	NA	NA	NA	NA	NA
chr6	2697	25.705	106.568	136.579	LY-induced 4-fold	Genic_both	chr6	26968987	26969427	440	ge_reverse	ENSG00000272312	RP11-239L20.6	NA	NA	NA	NA	NA	NA	NA	NA	NA
chr6	3200	66.299	243.908	312.595	LY-induced 4-fold	Genic_forward	chr6	31982539	32003195	20656	ge_forward	ENSG00000224389	C4B	NA	NA	NA	NA	NA	NA	NA	NA	NA
chr6	3845	18.243	29.732	38.1049	LY-induced 2-fold	Genic_both	chr6	38449468	38450307	839	ge_forward	ENSG00000226533	BTBD9-AS1	NA	NA	NA	NA	NA	NA	NA	NA	NA
chr6	3891	4.204	10.666	13.6697	LY-induced 2-fold	Genic_both	chr6	38890805	38920875	30070	ge_reverse	ENSG00000231150	RP1-207H1.3	NA	NA	NA	NA	NA	NA	NA	NA	NA
chr6	4046	3.085	7.056	9.04305	LY-induced 2-fold	Genic_reverse	chr6	40359325	40555204	195879	ge_reverse	ENSG00000156564	LRFN2	NA	NA	NA	NA	NA	NA	NA	NA	NA
chr6	9381	0.102	7.188	9.21222	LY-induced 4-fold	Genic_both	chr6	93801694	93802478	784	ge_reverse	ENSG00000213187	COPS5P1	NA	NA	NA	NA	NA	NA	NA	NA	NA
chr6	9381	0.102	7.188	9.21222	LY-induced 4-fold	Genic_both	chr6	93780105	93813102	32997	ge_forward	ENSG00000235099	RP1-23E21.2	NA	NA	NA	NA	NA	NA	NA	NA	NA
chr6	9857	4.727	8.146	10.44	LY-induced 2-fold	Genic_forward	chr6	98264585	98847748	583163	ge_forward	ENSG00000271860	RP11-436D23.1	NA	NA	NA	NA	NA	NA	NA	NA	NA
chr7	509	5.474	13.585	17.4107	LY-induced 2-fold	Genic_forward	chr7	5023349	5112852	89503	ge_forward	ENSG00000272968	RBAK-RBAKDN	NA	NA	NA	NA	NA	NA	NA	NA	NA
chr7	681	48.189	200.839	257.398	LY-induced 4-fold	Genic_forward	chr7	6793740	6838996	45256	ge_forward	ENSG00000169402	RSPH10B2	NA	NA	NA	NA	NA	NA	NA	NA	NA
chr7	722	4.619	8.979	11.5076	LY-induced 2-fold	Genic_forward	chr7	7217583	7217955	372	ge_forward	ENSG00000244167	RP4-733B9.1	NA	NA	NA	NA	NA	NA	NA	NA	NA
chr7	2823	7.575	12.01	15.3922	LY-induced 2-fold	Genic_both	chr7	28219941	28283536	63595	ge_forward	ENSG00000234336	JAZF1-AS1	NA	NA	NA	NA	NA	NA	NA	NA	NA
chr7	4428	210.309	364.629	467.313	LY-induced 2-fold	Genic_reverse	chr7	44256749	44374176	117427	ge_reverse	ENSG00000058404	CAMK2B	NA	NA	NA	NA	NA	NA	NA	NA	NA
chr7	6656	2.722	13.314	17.0634	LY-induced 4-fold	Genic_both	chr7	66554244	66554457	213	ge_reverse	ENSG00000233383	RP11-324F21.1	NA	NA	NA	NA	NA	NA	NA	NA	NA
chr7	6763	4.46	7.014	8.98922	LY-induced 2-fold	Genic_reverse	chr7	67615270	67753220	137950	ge_reverse	ENSG00000226829	RP5-945F2.3	NA	NA	NA	NA	NA	NA	NA	NA	NA
chr7	6877	2.717	7.569	9.70052	LY-induced 2-fold	Genic_reverse	chr7	68689683	68895909	206226	ge_reverse	ENSG00000225718	RP11-3P22.2	NA	NA	NA	NA	NA	NA	NA	NA	NA
chr7	6919	9.382	15.762	20.2008	LY-induced 2-fold	Genic_forward	chr7	69063905	70258054	1194149	ge_forward	ENSG00000158321	AUTS2	NA	NA	NA	NA	NA	NA	NA	NA	NA
chr7	7012	2.872	9.836	12.6059	LY-induced 4-fold	Genic_forward	chr7	69063905	70258054	1194149	ge_forward	ENSG00000158321	AUTS2	NA	NA	NA	NA	NA	NA	NA	NA	NA
chr7	7155	3.323	7.197	9.22376	LY-induced 2-fold	Genic_reverse	chr7	71244476	71912136	667660	ge_reverse	ENSG00000183166	CALN1	NA	NA	NA	NA	NA	NA	NA	NA	NA
chr7	7632	15.128	145.226	186.123	LY-induced 4-fold	Genic_forward	chr7	76139745	76648340	508595	ge_forward	ENSG00000243566	UPK3B	NA	NA	NA	NA	NA	NA	NA	NA	NA
chr7	7676	2.604	29.032	37.2077	LY-induced 4-fold	Genic_both	chr7	76673038	76827943	154905	ge_forward	ENSG00000259628	RP11-467H10.2	NA	NA	NA	NA	NA	NA	NA	NA	NA
chr7	10216	496.498	992.922	1272.54	LY-induced 2-fold	Genic_reverse	chr7	102122892	102158228	35336	ge_reverse	ENSG00000170667	RASA4B	NA	NA	NA	NA	NA	NA	NA	NA	NA
chr7	10216	496.498	992.922	1272.54	LY-induced 2-fold	Genic_reverse	chr7	102123791	102184211	60420	ge_reverse	ENSG00000272949	RP11-514P8.8	NA	NA	NA	NA	NA	NA	NA	NA	NA
chr7	13187	6.27	12.27	15.7254	LY-induced 2-fold	Genic_reverse	chr7	131808091	132333447	525356	ge_reverse	ENSG00000221866	PLXNA4	NA	NA	NA	NA	NA	NA	NA	NA	NA
chr7	13210	5.462	12.131	15.5472	LY-induced 2-fold	Genic_reverse	chr7	131808091	132333447	525356	ge_reverse	ENSG00000221866	PLXNA4	NA	NA	NA	NA	NA	NA	NA	NA	NA
chr7	13227	4.663	15.591	19.9816	LY-induced 4-fold	Genic_reverse	chr7	131808091	132333447	525356	ge_reverse	ENSG00000221866	PLXNA4	NA	NA	NA	NA	NA	NA	NA	NA	NA
chr7	14162	3.019	7.627	9.77485	LY-induced 2-fold	Genic_forward	chr7	141611017	141611743	726	ge_forward	ENSG00000244292	OR9N1P	NA	NA	NA	NA	NA	NA	NA	NA	NA
chr7	14162	3.019	7.627	9.77485	LY-induced 2-fold	Genic_forward	chr7	141618617	141619709	1092	ge_forward	ENSG00000258083	OR9A4	NA	NA	NA	NA	NA	NA	NA	NA	NA
[truncated: 34 more rows]

## Sheet: All peaks 16h BRCA2-def
Chromosome	Bin	DMSO.sigma	LY.sigma	LY.sigma.scaled	Type	Annotation
[truncated: 4,136 more rows]

[truncated: 2 more sheets: b-catenin-induced total 16h, b-catenin-induced intragenic16h]
