# Supplementary material for: A transcription-based mechanism for oncogenic β-catenin-induced lethality in BRCA1/2-deficient cells
Source: Nat Commun. 2021 Aug 13;12:4919. doi: 10.1038/s41467-021-25215-0 (PMC8363664; doi:10.1038/s41467-021-25215-0)
Supplement: Supplementary file 6 — Source Data [file 41467_2021_25215_MOESM6_ESM.zip]

Archive with 2 entries (2 files):
- 283443_2_related_ms_5710968_qvsh24.xlsx
- 283443_2_related_ms_5710975_qvsh23.pdf
