# Supplementary material for: A transcription-based mechanism for oncogenic β-catenin-induced lethality in BRCA1/2-deficient cells
Source: Nat Commun. 2021 Aug 13;12:4919. doi: 10.1038/s41467-021-25215-0 (PMC8363664; doi:10.1038/s41467-021-25215-0)
Supplement: Supplementary file 6 — Source Data [file 41467_2021_25215_MOESM6_ESM.zip › 283443_2_related_ms_5710968_qvsh24.xlsx]

## Sheet: Fig. 1c
	% cell survival
	LY2090314 (uM)	H1299 BRCA2-proficient survival				H1299 BRCA2-deficient survival
	0	100	100	100		100	100	100
	0.016	80.1354	82.1721	79.4805		44.1109	41.2574	44.1624
	0.04	76.9752	69.0574	66.7532		39.4919	40.8644	37.5635
	0.1	61.1738	64.7541	57.9221		20.5543	26.7191	24.1117
	0.25	41.535	40.5738	32.7273		7.15935	18.664	10.9137
	0.625	11.7381	13.1148	8.57143		1.15473	6.4833	6.09137
	1.5625	4.06321	8.60656	5.19481		0	3.33988	1.52284

## Sheet: Fig. 1d
	% cell survival
	LY2090314 (uM)	RPE1 BRCA1+/+ survival				RPE1 BRCA1-/- survival
	0	100	100	100		100	100	100
	0.0976562	104.43	92.5	113.636		86.6667	97.4522	62.7451
	0.195312	96.8354	106.562	105.682		80	84.0764	77.7778
	0.390625	94.9367	92.8125	103.409		60	78.9809	79.7386
	0.78125	89.2405	82.1875	108.523		35.5556	52.2293	46.4052
	1.5625	52.5316	57.5	75		2.22222	9.55414	14.3791
	3.125	23.4177	35.625	45.4545		0	0	2.61438

## Sheet: Fig. 1e
	% cell viability
	LY2090314 (nM)	BRCA2-proficient siControl				BRCA2-proficient siB-catenin				BRCA2-deficient siControl				BRCA2-deficient siB-catenin
	0	100	100	100		100	100	100		100	100	100		100	100	100
	15.625	47.5791	65.1673	74.0653		65.3582	75.3328	89.9952		28.0922	75.2656	44.2309		47.0044	82.3841	92.5824
	31.25	37.1816	47.8004	50.7804		60.3564	70.8567	78.8654		21.9745	48.1798	25.1178		37.1436	67.0772	78.872
	62.5	30.0957	37.2292	40.4874		54.707	76.2498	81.5195		17.3944	39.8357	18.8015		34.676	56.3848	64.1911
	125	32.2272	32.7607	37.835		50.3151	64.5512	74.5679		14.3914	32.8901	13.2494		28.7583	49.3135	54.1747
	250	25.7896	32.4021	34.9125		49.954	61.1011	65.7023		17.3029	22.5883	9.44203		35.0585	44.1466	48.628
	500	21.7481	29.7063	30.5137		48.3279	56.7867	57.4409		15.1136	19.7939	9.72393		29.9296	41.2221	46.3348

## Sheet: Fig. 2e
		% cells in G1-phase
		BRCA2-proficient DMSO	BRCA2-proficient LY	BRCA2-proficient siB-catenin DMSO	BRCA2-proficient siB-catenin LY	BRCA2-deficient DMSO	BRCA2-deficient LY	BRCA2-deficient siB-catenin DMSO	BRCA2-deficient siB-catenin LY
		33.4071	32.0467	34.7821	31.3907	43.7957	34.2088	46.3586	42.1842
		34.5703	31.6245	37.6412	31.9882	47.0694	30.9234	51.0969	37.4727
		35.8783	30.308	35.9673	33.9204	52.5393	30.0706	54.8803	36.7616

## Sheet: Fig. 3a
	% EdU positive cells
	Time after release from mitosis (hr)	H1299 BRCA2-proficient DMSO					H1299 BRCA2-proficient LY					H1299 BRCA2-deficient DMSO					H1299 BRCA2-deficient LY
	4	1.71516	1.46255	1.84896	2.22138		1.56006	3.85619	5.21581	4.29776		0.340716	0.662008	1.02916	1.02783		1.19686	3.43994	2.71251	1.85338
	8	7.77989	15.3454	20.4123	15.8765		16.8055	34.9759	33.292	18.2907		1.53994	3.46768	4.29448	2.92663		4.17543	14.0055	19.2034	19.1164
	10	25.707	29.4224	37.6729	40.0966		45.1726	51.0767	49.4697	60.8939		3.07882	10.2382	10.7461	8.35783		13.6349	28.3142	32.8187	30.036
	12	41.5703	45.5787	53.7747	59.0462		54.2857	63.9435	63.5435	70.7041		7.7906	21.5391	22.143	20.109		20.0961	38.4615	40.8789	44.9748

## Sheet: Fig. 3c
	% EdU positive cells
	BRCA2-deficient siControl DMSO	BRCA2-deficient siControl LY	BRCA2-deficient siB-catenin LY	BRCA2-deficient sip21 DMSO	BRCA2-deficient sip21 LY
	7.85288	33.8225	4.75901	48.8153	57.3398
	8.19726	27.4751	6.71117	47.4706	67.1083

## Sheet: Fig. 3e
	% cells with >20 53BP1 foci per cell
	BRCA2-proficient DMSO	BRCA2-proficient LY		BRCA2-deficient DMSO	BRCA2-deficient LY
	4.04624	3.27869		9.21986	12.6761
	1.50376	6.66667		8.10993	17.7515
	5.5	4.47761		3.90244	18.408

## Sheet: Fig. 5b
		% oncogene induced origins
				Intergenic	Genic
		H1299 10h HU		40.625	59.375
		H1299 20h HU		48.3502	51.6498
		RPE1 20h HU		62.8535	37.1465
		U2OS		59.4633	40.5367

## Sheet: Fig. 6a
		EU fluorescence intensity
		HeLa siControl DMSO				HeLa siControl LY2090314				HeLa siBcatenin LY2090314				HeLa siBRCA2 DMSO				HeLa siBRCA2 LY2090314				HeLa siBRCA2 siBcatenin LY2090314				HeLa siBRCA2 LY2090314 DRB
		1.00448	1.03472	0.819662		0.899354	3.94546	1.0762		1.07192	1.08786	0.787932		0.514573	2.99474	0.716489		0.64575	4.32433	1.30578		0.562077	0.978271	1.07844		0.261714	0.901057	0.743223
		1.09292	0.865374	0.905965		0.890134	4.36416	0.960899		0.88178	0.890547	0.75355		0.939804	1.41909	0.663409		0.679927	5.74673	1.47645		0.728939	0.852406	1.39445		0.279531	0.603389	0.75919
		0.923843	0.81435	0.876167		1.14466	3.13077	0.995127		0.842197	0.829437	0.748605		0.738055	2.79937	0.750279		0.807899	5.61951	1.43009		0.421159	1.01946	1.22875		0.304452	0.285379	0.771295
		1.19521	0.936147	1.15844		1.85249	4.56377	1.2563		0.771209	0.996579	1.03304		0.829441	1.41562	0.916035		0.963201	6.38665	1.6752		0.122495	0.972338	2.12827		0.322165	0.685858	1.02977
		0.991468	0.722388	1.00718		1.68254	4.87432	0.964814		0.753705	0.741374	0.958659		0.654485	1.31357	0.813197		1.01668	6.44267	1.34328		0.865368	0.93869	1.11849		0.372026	0.687045	0.763234
		1.02263	0.960981	0.938184		1.46748	3.72128	1.26194		0.760672	0.984798	1.45294		0.610673	1.63963	0.776806		0.83133	6.77721	1.67368		0.905888	0.99963	1.34905		0.419218	0.788838	0.704514
		0.700031	0.827573	0.889559		2.10198	4.40332	0.987684		0.992629	0.847745	1.10312		0.593446	1.40952	0.894633		1.05445	5.2626	1.63404		0.736322	1.05693	1.8348		0.301316	0.563044	1.19959
		0.98613	0.922925	0.958324		1.60772	5.23641	1.25937		0.940134	0.954878	1.21726		0.780134	1.4552	0.920877		0.909111	4.5664	1.4934		0.758644	0.72544	1.19645		0.302095	0.697894	1.07592
		0.76575	1.22525	1.15007		1.65597	3.49294	1.22596		1.03077	1.0465	1.13389		1.29899	1.602	0.887164		0.995402	5.00434	1.42793		0.66478	1.02006	0.753293		0.314522	0.938944	1.12658
		1.21424	1.24161	1.21811		1.39644	5.83496	1.17139		0.710568	0.728915	1.87083		0.919233	1.63531	1.48766		1.01909	5.19411	1.50489		1.00712	0.938266	1.18932		0.474538	0.559993	0.644557
		1.07791	0.588048	0.648652		1.29481	5.49153	1.23029		0.833548	0.777142	1.4873		1.13668	1.75499	0.932441		1.06878	4.99205	2.56612		0.906217	1.17347	0.999788		0.368092	0.743747	0.910137
		0.941139	0.581182	0.79996		1.41807	4.72438	1.26251		0.784554	0.911906	0.950031		0.647726	1.89247	1.01009		0.724641	4.30145	1.71929		0.535959	0.822657	1.27255		0.200086	0.675517	1.07314
		1.04805	1.21568	0.851237		1.27765	4.1026	1.27848		1.22826	1.28391	1.08439		0.774277	1.56624	0.88325		0.825819	5.62883	1.71996		0.874224	0.795026	0.971768		0.418022	0.678569	0.841476
		1.02162	0.620425	1.12328		1.44445	5.12724	0.822881		1.05005	0.997681	0.993041		1.01166	1.43893	1.09879		1.0279	5.66045	1.26874		1.58968	0.903939	0.97679		0.313863	0.714591	1.16609
		1.1867	1.30916	0.938956		1.68644	5.09647	1.21278		1.16348	1.1355	1.37006		1.15774	1.83542	1.25386		1.35244	5.16055	1.61367		1.68978	1.11575	0.694263		0.388091	0.717133	0.895354
		1.02882	0.735695	1.20938		1.35731	5.7697	1.14417		1.08308	1.08108	1.08055		0.865316	1.06693	1.17198		1.34528	5.27455	0.858371		1.70639	0.746121	0.762332		0.232737	1.39274	0.424279
		1.16448	0.827488	1.03512		1.11913	5.47356	1.34861		1.01921	1.3112	1.21667		0.474625	1.37502	1.20333		0.758193	5.82183	2.22516		1.0144	0.911059	0.835707		0.11532	0.655176	0.868415
		1.59654	0.725779	0.735084		1.32167	5.97252	1.4244		1.14384	1.01607	1.21152		0.431003	1.57098	0.785202		1.16263	5.79377	2.30083		1.40018	0.840371	1.29079		0.294938	0.596778	0.90545
		0.841347	0.700606	0.991109		1.15594	2.84328	1.58156		0.666374	0.9909	1.48616		0.760394	0.999037	0.763852		1.00798	5.98702	2.52798		1.40751	0.922247	0.816391		0.376636	0.847745	0.841811
		1.20368	0.765276	0.80851		1.04798	2.98194	1.53373		0.664832	0.991324	1.13093		0.798384	1.185	0.810493		0.997291	5.57959	2.15148		1.64101	0.559739	0.97303		0.275458	0.649667	1.03821
		1.37918	0.847999	1.10173		1.22864	3.52142	1.47014		0.98587	0.954454	2.19194		0.743843	1.72431	1.1914		1.36568	8.47152	2.3016		1.08842	0.610932	0.612055		0.283655	0.866985	0.816185
		0.7501	0.780447	0.705054		1.66105	3.14823	1.62158		1.02294	1.0988	0.951241		0.784536	2.26396	0.759396		1.03022	4.41739	3.39781		1.59821	0.536176	0.914232		0.379253	0.465149	1.15187
		1.1357	0.769937	0.899964		1.06939	2.84828	2.14558		1.16526	0.824945	1.48799		0.76192	1.58878	0.763568		1.0601	6.00202	2.96931		0.994119	0.516089	1.16694		0.422667	0.517106	1.16191
		0.76445	0.796975	1.20734		1.11401	3.97987	2.30145		0.760256	0.723151	1.60674		1.06788	1.22551	1.03538		0.857326	7.21753	1.06508		1.03017	1.2289	1.73044		0.44154	0.535668	0.979365
		1.23604	0.755444	0.984722		1.13823	8.92234	1.83181		0.750758	0.698656	1.29378		0.514659	1.49843	1.30802		0.975281	6.97385	1.68087		1.2188	1.06388	1.28865		0.375925	0.811638	1.05787
		1.20928	0.869358	1.16578		0.801469	8.81241	1.828		1.05688	0.764174	1.00849		0.628316	1.39613	0.989615		1.10937	6.48387	1.129		1.23277	1.12244	1.14285		0.279444	0.914449	1.03353
		0.828782	1.01633	0.93821		1.07412	8.51084	1.31806		0.604537	0.844016	1.73024		0.592683	1.37375	0.893011		1.70302	6.9552	1.20278		0.756824	1.08795	1.2186		0.357398	0.594998	0.948563
		1.04412	0.706878	0.965458		1.1498	8.31429	1.12949		1.02433	0.778752	1.18862		0.882647	1.4591	0.912146		0.673601	5.44025	1.58591		0.739476	1.24119	1.51277		0.415804	1.0554	0.908978
		0.839701	0.753155	1.13871		1.14455	8.86606	1.26838		0.970341	0.767818	1.26653		0.827032	1.488	1.74299		1.0211	6.0872	1.29658		0.808852	0.644073	1.6462		0.676288	0.638309	0.952143
		0.916356	0.887157	1.11782		1.55195	7.91576	1.24518		0.859805	0.792568	1.42433		1.07003	1.30052	0.729908		0.551713	6.68516	1.31541		1.10946	1.06947	1.82908		0.431142	0.586098	0.976352
		0.974345	1.24102	1.26473		1.80885	6.08712	1.43334		1.40349	0.753579	1.32468		0.731279	1.05277	0.530748		1.28434	6.32325	1.22298		0.495179	0.888683	1.52631		0.543169	0.905634	1.86916
		0.940168	0.976237	1.12635		1.7706	6.00753	1.7169		0.762162	0.867663	1.25277		0.626062	1.87679	0.643089		0.956026	4.80168	0.454412		1.36999	1.00522	0.996415		0.302269	0.493797	1.84662
		0.896252	1.10956	0.766711		1.19317	5.83979	1.66232		0.971087	0.728152	1.08491		0.893929	1.52521	1.12805		1.10289	5.29014	1.37933		0.86464	0.945216	1.04391		0.304262	0.693317	1.15012
		0.937794	1.0632	1.05457		1.45583	7.51409	1.56474		0.904415	0.989714	1.21002		0.948938	1.29315	1.08419		1.03861	5.22742	1.15282		1.03772	0.913008	1.14607		0.316653	0.98929	1.17646
		1.04635	1.2817	1.16385		1.0423	6.27172	1.71332		1.02845	1.1961	1.34474		1.02925	1.30111	1.21056		1.59375	5.20615	1.36179		1.07538	0.913008	1.16266		0.328837	0.714591	1.37853
		0.980255	0.966999	0.850644		1.06244	7.01614	1.32594		0.713965	0.836811	1.27034		0.656998	0.845372	1.31611		1.55347	4.84788	1.87748		1.08325	0.781719	1.27644		0.377572	0.556603	1.34026
		0.944241	0.967677	1.02392		0.97769	7.04649	1.95899		1.31869	0.885377	1.56379		0.811815	1.21373	1.26854		0.919978	3.86935	2.30204		1.19765	1.17847	1.22684		0.511678	0.997003	0.91673
		1.03116	0.979204	0.964119		0.929787	6.53379	1.82725		0.775854	1.13694	1.60826		0.767691	1.26475	1.26509		1.36497	4.97603	2.56579		0.964761	1.13346	0.88737		0.457155	0.975305	0.925461
		0.726963	1.06438	1.07252		1.28216	6.43725	1.9398		1.1792	1.19568	1.80189		0.759129	1.72312	2.23726		1.25134	3.60779	2.46779		1.20424	0.926569	1.00046		0.315804	1.23127	1.34732
		0.626184	0.735356	1.02392		1.1249	4.97459	1.67087		0.984535	0.895124	1.96574		0.84568	1.19483	2.14197		0.998989	3.88079	2.14375		0.947309	0.892751	2.36099		0.422996	1.35612	0.814356
		0.848644	1.00251	1.05374		1.39656	3.64898	2.0123		1.08201	0.839439	1.50048		0.731192	1.19813	1.64231		1.33937	4.1716	2.20574		0.759632	1.15058	2.54222		0.474261	1.39519	1.23372
		0.77698	1.20907	1.10943		1.20875	3.80697	1.38098		0.825836	0.827827	1.24994		0.630863	1.49445	2.11735		1.37476	3.85096	2.01912		1.24502	0.911228	1.22014		0.309808	1.19796	0.82404
		0.720689	0.853593	1.11535		1.12341	4.70506	1.34544		0.897066	0.883936	1.58864		0.646912	1.1989	1.40684		1.02308	3.89486	1.88154		1.28327	1.34476	1.21659		0.489737	1.27441	1.11331
		0.571106	0.892751	0.445552		1.33486	4.28721	1.1299		1.0398	0.796551	1.27716		0.734121	1.63319	1.7187		1.25911	3.99072	2.52203		0.797847	0.456589	1.79164		0.436098	1.16321	1.02418
		0.921711	1.20898	0.681103		1.27148	4.65132	1.17064		1.39382	0.703233	1.65179		0.757327	1.64497	2.20819		1.02469	4.23177	2.58528		0.970376	1.54759	1.02034		0.268231	1.25543	0.92474
		0.831469	1.15389	0.899372		1.0505	4.4051	1.29414		0.857742	0.579148	1.59765		1.01823	1.71464	1.10453		1.00393	5.18699	1.42023		1.47741	1.14084	1.01104		0.245995	0.673822	0.971201
		0.689424	0.901057	0.849923		1.25285	4.06006	2.05753		1.09282	0.59593	1.46708		0.819008	1.96137	1.3099		1.46008	5.11766	1.29012		1.00143	0.502782	0.93736		0.352234	0.462098	0.782833
		1.14448	0.850118	0.940322		1.2023	4.17778	2.29877		1.05157	0.527361	0.934449		1.08441	1.95553	1.38417		1.27353	8.08468	1.76207		1.36673	1.08879	1.09325		0.378889	1.02235	1.08403
		1.19979	0.830709	0.698178		1.27377	4.93594	2.23786		1.57963	0.520327	1.53649		0.77698	1.359	1.37902		1.09606	6.62897	1.34843		1.26162	0.945301	0.992423		0.303984	0.747477	1.01455
		1.11802	0.887072	0.899037		1.2814	4.36171	1.96831		0.904588	0.819012	1.27454		0.736114	1.34417	1.49183		0.984241	5.93574	1.50926		0.846495	1.15016	1.04846		0.273309	0.867493	0.758933
		1.02658	0.799857	0.930329		1.35907	5.76495	1.95502		1.19537	0.694842	1.23372		0.743064	1.21669	1.25344		1.06045	5.97549	1.94534		0.902629	0.543635	1.48619		0.36979	0.988103	0.802484
		1.26882	0.579148	1.03123		1.28493	4.91645	2.08153		0.737327	1.08168	1.40576		0.690048	1.07922	1.39391		1.38261	7.37212	1.8545		1.25762	1.0999	0.938956		0.226723	0.869782	0.69926
		1.11377	0.59593	0.855976		1.2045	3.47641	2.02513		0.708939	0.883513	1.28319		0.626998	1.4335	1.54406		1.13271	8.98955	1.55047		1.0397	0.941232	1.16567		0.423967	0.954454	0.716927
		1.1092	0.527361	0.917271		1.0633	5.56416	2.357		1.11232	0.76892	1.16124		0.778869	0.985391	1.63057		0.866061	8.49304	1.76204		1.17537	0.846219	2.10803		0.283343	0.788499	1.37258
		0.941312	0.520327	0.988663		1.54313	5.29751	1.77832		1.13197	0.958608	2.04995		0.833687	1.25662	1.34536		1.16798	7.61411	1.80436		0.846339	1.27696	1.27951		0.3183	0.725101	0.858809
		0.851139	0.819012	0.844463		1.19939	6.60388	1.69794		0.904068	0.656023	1.29581		0.768783	1.09998	1.27196		1.52854	7.83609	1.305		0.880307	1.11888	1.39149		0.280674	0.783922	0.951396
		0.963686	0.694842	0.936639		1.1198	6.17162	1.73333		0.751972	0.732305	1.73652		0.819077	1.50199	1.58619		1.33523	7.22939	1.0683		1.14871	1.0682	1.83797		0.470673	0.583979	0.789272
		0.741036	1.07032	0.991006		0.955281	5.59917	2.58631		0.89029	0.820029	1.61594		0.864831	1.89611	1.82646		1.12154	7.18693	1.06366		1.0244	1.04955	2.09744		0.26681	0.551094	1.01246
		0.94977	0.80045	1.17286		0.975489	5.16521	1.76276		0.830602	0.856983	1.43723		0.90535	1.41935	1.19697		1.05268	7.2627	1.32427		0.955385	0.779091	2.05343		0.286809	0.522869	0.989667
		1.15062	0.760445	0.892985		1.19977	5.20047	1.69158		1.21368	0.719252	1.97181		0.659788	1.17152	1.4959		1.18018	5.18513	1.80917		1.49543	0.992256	2.18661		0.36005	1.00099	0.896796
		1.17908	0.943351	1.21422		1.48582	5.14266	1.91126		0.992508	0.98056	2.42491		0.650499	2.05749	1.39051		1.34847	7.27999	1.82671		0.837916	0.899786	1.27765		0.315839	0.622205	0.951473
		1.25551	0.642208	0.965123		1.49167	4.98111	1.20822		1.05788	0.977	2.34219		0.746148	1.39774	1.47581		1.14117	7.29915	0.585914		0.903877	0.966999	1.19995		0.348785	0.751206	0.876502
		1.18965	0.721287	1.25952		1.57725	5.08071	1.35729		1.07973	0.885886	1.78589		0.423308	1.60039	1.34276		1.33349	7.64716	1.39247		1.17024	0.906312	1.73897		0.168855	0.801044	1.12488
		1.188	0.809265	1.24173		1.54751	5.2537	1.67113		0.824692	1.03252	1.59922		0.719996	1.32306	1.19063		1.22081	7.20973	1.31961		0.810897	1.05684	1.63623		0.487138	0.762818	0.810674
		1.11968	0.849355	1.12671		1.34947	2.06664	1.56126		1.00164	0.977763	1.53798		0.739996	2.07131	1.06987		1.34665	6.23459	0.860843		0.860741	1.11312	1.35232		0.395769	0.864696	0.827053
		1.22583	0.710099	1.12671		1.26421	6.17518	1.63278		0.754259	1.18779	1.97694		0.830689	1.89882	1.0301		1.33102	4.5992	1.57689		0.900203	1.16703	1.98085		0.565196	0.701877	0.842094
		1.26012	0.974457	0.985572		1.65831	2.33846	1.51114		0.529269	0.870884	1.82483		0.791972	1.6198	1.18494		1.31187	4.44155	1.85752		1.10561	1.00887	1.61202		0.0863254	0.692469	0.878279
		1.17105	0.962167	1.12315		1.45961	6.19628	1.51712		0.812023	0.605932	1.86954		0.814034	0.983018	0.994895		0.941693	5.78699	1.80405		0.838748	1.17474	1.31113		0.0787344	0.628392	1.44591
		1.19207	0.880631	0.969218		1.30646	2.12894	1.72462		0.818228	0.614916	1.44004		1.17654	1.01641	1.07151		0.980601	5.03078	1.61153		1.17538	1.12202	1.26254		0.417693	0.530413	0.967673
		1.1963	1.01421	0.758212		1.60079	4.87941	1.80773		0.749857	0.719591	1.65385		1.15041	0.881563	1.35023		0.990497	6.25197	2.14648		1.32719	1.41062	1.55652		0.207365	0.516258	1.09912
		1.33188	0.966405	1.23263		0.888158	4.46037	1.45688		0.767136	1.1316	2.31113		0.984951	0.858509	0.985778		1.00753	4.77922	2.01274		1.41048	1.3785	1.06575		0.445682	0.650006	1.03731
		1.31594	1.15508	1.05524		1.70282	5.54068	1.62771		0.798557	0.664584	0.959637		0.958071	0.81113	1.12678		0.763185	5.55992	2.13036		0.794328	1.30883	0.943592		0.392338	0.580335	0.913923
		1.08552	0.864951	0.952993		1.75957	7.41213	1.30526		0.687119	0.748663	1.47171		0.94178	1.14626	1.15558		1.11232	7.76523	1.76949		1.66561	1.03523	1.07685		0.304123	0.964287	1.02415
		0.71601	0.597202	1.15514		1.54585	7.69242	1.38013		0.744103	1.84839	1.80915		1.07459	1.46656	1.05323		0.843566	5.67045	1.56175		0.894345	1.29086	0.983924		0.327988	0.69391	0.802303
		0.669892	0.478965	1.00543		1.7038	8.61204	1.36187		0.719944	1.72592	1.26774		0.777431	1.1405	0.981812		0.733947	6.44437	2.9765		1.09811	0.830709	1.17554		0.160467	0.890632	0.742321
		0.670048	0.597202	0.743171		1.27072	8.37693	0.891002		0.961416	1.84949	1.42762		0.875628	0.99963	1.05586		0.845212	6.25265	1.57628		0.663445	1.12355	1.62763		0.150848	1.24221	0.754632
		0.708055	0.701792	0.775004		1.102	9.59913	1.91572		1.06502	1.48868	1.03662		0.944796	1.02955	1.46528		1.00537	7.50926	1.81136		1.25724	1.27391	0.985881		0.338317	1.36909	0.714764
		0.643913	1.10346	1.02549		1.3749	8.65069	2.16103		1.22647	1.38401	1.14056		1.22767	0.843931	1.46607		0.997707	6.69339	1.75393		1.07847	1.16677	1.33277		0.374885	0.833336	0.771784
		0.61582	0.657125	0.834986		0.87081	8.4388	2.12577		1.31029	1.84534	1.75888		1.34985	0.913262	1.05387		1.08719	6.93469	2.24095		1.03998	1.50216	1.3884		0.326965	0.548212	1.31278
		0.973166	0.739086	0.868441		1.4527	8.40184	1.62678		1.28053	2.07961	1.38786		1.01176	1.1416	1.03309		0.980567	6.56269	2.23729		0.960082	1.27399	1.35057		0.227902	0.63797	0.956727
		0.869059	1.77474	0.924895		0.934952	5.17021	1.17757		1.04018	1.1933	1.88726		0.930775	0.851559	1.21226		1.3198	7.70082	2.46581		1.30107	1.60268	1.37542		0.227988	1.05659	1.03118
		0.848522	1.67083	0.811987		0.541089	5.60332	1.74837		0.844328	1.17559	1.81554		0.664416	1.06794	1.22499		1.21237	7.59089	2.24618		0.78601	1.14804	0.999016		0.643151	1.01717	0.674947
		0.791729	1.82517	0.946554		1.15648	5.73292	1.42803		1.25074	0.498629	1.82012		0.629078	1.26018	1.13132		1.09499	5.24174	2.30405		1.01823	1.48114	0.982198		0.428802	0.748833	0.633148
		1.0445	1.453	1.04017		1.21849	6.80781	1.2794		0.785386	0.959371	1.4191		0.663532	0.914449	1.52922		1.05935	7.54732	1.65429		1.06826	1.24407	1.23915		0.364158	0.811638	0.784275
		0.8362	1.35392	0.922628		0.823306	6.00821	1.02753		1.35368	0.565587	1.72308		0.961884	1.53928	1.17595		0.642267	7.94746	1.52894		1.12006	1.2645	1.17999		0.224557	1.08913	0.733565
		0.944501	1.82254	0.998836		0.602596	5.54984	1.01267		0.990012	1.02379	1.57373		0.59095	0.890208	1.21721		0.678021	5.17741	1.39509		0.913565	1.21975	0.745206		0.187937	0.925806	0.708428
		0.963374	2.05113	1.07592		1.33654	6.67788	1.10574		1.00601	0.787906	1.77469		0.556444	1.22153	1.09147		0.778644	7.54062	1.53734		0.699736	1.3896	0.883559		0.252304	0.794771	0.674741
		1.05332	1.15126	1.28618		0.748748	7.6803	1.14692		0.903132	0.809265	1.41217		0.598645	1.63506	0.987658		0.829181	7.24897	1.95747		0.90022	1.20915	0.881318		0.218006	0.602372	1.16827
		0.941122	0.509478	0.881524		0.842266	6.88045	1.28201		1.00138	0.801044	1.31595		0.70445	1.27111	0.992526		0.80289	8.54932	1.86692		0.906182	1.15499	0.934089		0.243707	0.707217	0.780077
		0.940619	0.908346	0.903003		0.773531	1.32645	1.20379		1.23171	0.577368	1.02814		0.649841	2.49916	1.0974		1.02847	5.30836	1.86393		0.991381	1.26187	0.9797		0.202945	0.656278	0.777064
		0.913236	1.02396	0.953997		1.13285	7.31085	1.45724		0.963288	0.91589	2.13505		0.475977	1.05735	1.24966		0.84412	6.44988	1.81886		1.06227	0.995901	1.1787		0.407519	0.801637	0.615892
		0.721001	0.574232	0.913563		1.13459	6.85544	1.21775		0.884969	0.908601	1.10541		1.04436	2.75903	1.39424		1.11171	7.02614	1.95373		1.33904	1.17779	1.63271		0.181802	0.809689	0.639741
		0.926529	1.06701	1.01035		0.971	6.36893	1.30081		1.02447	0.929197	1.70948		1.22401	1.00675	1.32051		0.847309	5.07342	2.00576		0.976875	1.0287	0.968883		0.152373	0.74629	0.725658
		0.721001	0.808333	0.95052		1.22751	6.76484	1.45503		1.13322	0.909957	1.1948		0.807535	1.13617	1.70731		0.906044	4.81338	1.24574		0.977568	1.0977	0.974781		0.308127	0.918263	0.617103
		0.742786	0.974373	1.09441		1.1023	8.4193	1.70871		0.974362	1.0354	1.64579		0.514833	2.64257	2.1421		0.694676	6.61804	2.18928		0.833444	1.28653	0.795504		0.283187	0.906821	0.595804
		0.442909	0.836896	1.09619		1.68561	11.4197	1.78079		1.21843	1.00972	1.77137		0.989804	2.93871	1.90792		1.03131	5.24937	2.40598		0.677119	1.18694	0.768874		0.216706	0.534057	0.757078
		0.986823	0.809265	0.916421		1.45041	8.02103	1.63505		0.881312	0.77765	1.40674		0.903409	1.45283	1.90251		0.891659	5.42414	1.17273		0.966477	1.33502	1.98387		0.222113	0.907923	0.547669
		0.876442	0.801044	0.938673		1.23557	10.2183	1.30766		0.6953	0.645259	2.19516		0.886754	1.26467	1.38291		0.887985	7.42137	0.985572		0.810169	1.28764	1.18136		0.219999	0.623392	0.939034
		0.848834	0.577368	0.87354		1.61148	7.72277	1.65403		0.829892	0.919874	1.54576		0.607605	1.10583	2.11514		0.960411	6.92757	1.75138		0.946823	1.35451	2.07681		0.234557	0.792313	0.642909
		0.53277	0.91589	1.14141		1.23349	6.28562	1.96262		0.670118	0.906821	2.03339		0.814571	1.44478	1.45778		0.854744	5.33744	1.76573		1.06135	1.25814	1.33148		0.338889	1.02913	0.653365
		0.502892	0.908601	1.14013		1.58254	5.98541	1.79156		0.673237	0.941571	2.13332		0.839892	1.25602	0.98807		0.938678	6.03355	2.63167		0.955957	1.0971	1.3133		0.212841	0.784516	0.946322
		1.06844	0.929197	1.00345		1.29353	8.37404	1.9892		1.19606	0.979119	2.3459		0.896096	1.10507	1.15622		1.12996	5.18631	1.9533		1.01445	1.29391	1.2407		0.348733	1.48394	0.716953
		0.947101	0.909957	0.830916		0.953132	7.55156	1.87173		0.989111	0.57491	1.25981		0.668003	0.883852	1.09699		1.19654	6.73797	1.6845		0.673099	1.44045	1.84822		0.160814	0.832404	0.795298
		1.06256	1.0354	0.868029		1.39311	8.20733	1.41583		0.853877	0.66772	1.51591		0.867846	1.28738	1.53162		1.03225	6.98546	1.81056		0.918401	1.24763	1.73183		0.16889	0.734848	0.842635
		1.02251	1.00972	0.999196		1.26762	8.28327	1.4808		0.845819	1.08735	1.65689		0.724138	0.927925	1.85888		0.999059	5.40151	1.3195		0.561158	1.34086	1.80276		0.26603	0.896311	0.884795
		1.16285	0.964795	0.838875		1.05646	3.37038	1.56976		1.01479	0.910126	1.63227		1.00908	1.42918	1.52943		0.910307	7.38281	2.11254		0.71887	1.4569	1.91526		0.228543	0.863595	0.809283
		1.08407	0.614238	0.895792		0.802821	3.35589	1.53543		0.651608	1.05616	3.3179		0.89107	1.62802	1.58133		1.09885	5.53806	1.23567		0.525474	1.6009	1.6863		0.207261	0.281056	0.603994
		1.25275	1.07506	1.02608		0.723514	4.05056	1.32728		0.688125	1.14999	1.47339		0.915021	1.89357	0.998269		0.634745	5.90963	1.49136		0.995003	1.33197	1.03093		0.267607	0.892582	0.724216
		0.56225	0.901905	0.999145		0.592492	6.03991	1.71453		0.527363	0.991748	2.14674		0.802734	1.16635	1.19632		0.730984	5.55891	2.30281		0.786911	1.33357	0.845648		0.310605	0.844778	0.983692
		0.594503	1.05311	1.19006		1.28202	6.39199	1.54705		1.23838	1.96358	1.80176		0.636322	1.37104	1.00986		0.740568	4.95865	3.97955		0.883531	1.44851	0.908257		0.276134	1.03684	0.671574
		1.22592	1.13236	1.29751		0.976841	6.39767	1.76614		1.04856	1.1466	1.86493		0.942855	1.35019	1.53736		1.05769	5.80428	3.86026		0.748055	1.16143	0.818606		0.211385	0.943267	0.552408
		1.14814	0.983526	1.03806		1.17663	6.36444	1.52209		0.395925	1.46614	1.24793		0.692527	1.33298	1.03407		0.762474	3.79121	1.97346		1.43585	1.57208	1.08014		0.294349	0.990731	0.706394
		1.06386	1.92018	1.13546		1.16055	4.12634	1.43244		0.367069	0.46481	1.43463		0.944986	1.24958	1.19681		0.767674	6.80001	1.52701		1.0105	1.20737	1.16477		0.398525	0.772989	0.807815
		0.729528	1.12651	1.23567		1.09838	4.78499	1.51967		1.59266	0.510495	2.20572		0.882993	1.56598	1.00502		0.775178	5.61697	1.70193		1.57374	1.29527	1.12962		0.381506	0.798585	0.726611
		1.04419	1.4463	1.24407		1.37516	5.33837	1.81105		0.631331	0.748579	1.45948		0.943738	1.53725	1.37127		0.959232	4.16244	1.36983		0.713428	1.15414	1.40746		0.314764	0.806468	0.851134
		1.31788	0.497527	1.15859		1.392	5.22988	2.07164		0.56173	1.06082	1.35592		1.1388	1.84746	1.13894		0.918383	7.43866	1.20866		0.629615	0.920636	5.43564		0.297243	0.934198	0.796045
		1.59453	1.06998	0.814021		1.071	5.48712	2.30701		0.564278	0.780871	1.85321		0.728506	1.974	1.88162		1.13349	7.03089	1.64926		0.831486	0.765869	1.21466		0.318439	1.04837	0.873051
		1.59964	0.834777	0.811343		1.66086	3.30275	2.201		0.423967	0.866815	1.18818		0.78568	1.93722	1.81327		0.860827	4.54173	1.72346		0.881278	0.940215	0.609943		0.322269	1.07117	0.782292
		1.46323	0.742815	0.793315		1.5719	3.06102	2.43174		0.618575	0.986239	2.77607		0.682856	1.97282	1.74863		0.961052	6.62075	1.64162		1.07809	1.13117	1.00749		0.451228	0.998698	0.628461
		1.41453	0.781125	0.97442		1.10859	3.32021	2.49751		0.703185	0.853085	1.3108		0.868037	1.78949	1.67909		0.843167	4.89898	1.55135		0.651972	1.18313	1.30449		0.338646	0.783329	0.65625
		1.43845	0.803501	0.953843		1.66204	3.5666	2.40701		0.665664	1.27399	2.29269		0.903496	1.65735	1.94364		0.979215	6.5621	1.14888		0.655594	1.09108	2.28983		0.40875	0.981577	0.630057
		1.16344	0.873681	0.901741		1.28232	4.41434	2.52167		0.329704	1.18279	1.13044		0.706131	1.64718	1.69485		0.754554	7.05259	1.99445		0.638367	1.15796	1.40331		0.42005	0.832658	0.899243
		0.974917	0.991833	0.871119		0.963842	4.85466	2.26281		0.646721	1.14685	1.04452		0.793202	1.67294	0.989641		0.894883	5.95396	1.82919		1.32554	1.18923	2.00272		0.408837	0.892497	0.861024
		1.24985	0.859526	1.03572		1.10861	8.11799	2.4212		0.806772	1.04913	2.20476		0.646461	1.11422	1.02572		0.898054	5.35617	2.45005		1.46486	1.38952	0.734981		0.305839	0.863425	0.656507
		0.913756	1.28323	0.964557		1.05036	7.72624	2.57488		1.16835	1.13278	1.55464		0.860533	1.30162	1.00087		0.932369	5.97066	1.29604		1.08511	1.18406	0.685326		0.199028	1.15686	0.959199
		0.975731	1.1911	0.906763		1.45278	5.43745	1.48109		1.03096	1.09219	1.71053		0.741088	1.1038	1.06559		0.994674	5.38676	1.38827		0.954692	1.18127	1.18118		0.502597	1.02107	0.750022
		0.949943	1.16296	1.09294		1.39621	9.4408	1.92983		0.854952	1.01785	1.22357		0.621713	1.48885	1.36416		0.989319	3.06848	0.944983		1.0875	1.43723	0.766608		0.238092	1.68769	0.857469
		1.10882	1.0604	0.822855		1.11344	7.34305	1.77922		1.02117	0.75146	1.89689		0.584572	1.35129	1.34055		0.984969	6.20934	1.46139		1.07339	1.45808	1.1061		0.197139	1.88696	0.692821
		1.13852	1.16338	0.70405		1.55583	8.22538	1.97887		1.01807	0.783499	1.08617		0.883513	1.94222	1.57216		0.785195	8.10341	1.41024		1.03637	1.6398	0.888504		0.322425	0.524056	0.890383
		1.09862	1.07473	0.904626		0.911347	12.6672	1.85177		1.14852	0.614662	0.854997		0.584919	1.33705	2.00128		0.957846	7.09531	1.10981		1.59075	1.03209	1.58784		0.270501	1.3985	0.894041
		1.32663	0.76214	0.912945		1.09793	9.16882	1.24335		0.994951	0.681366	3.1039		0.695975	1.67616	1.85213		0.981416	7.08624	1.38953		0.91847	1.89747	1.17554		0.276116	3.18341	0.873205
		1.02057	0.790195	0.890899		1.19727	4.33196	1.31793		0.825489	0.659159	0.940193		0.567935	2.18284	1.81865		1.22686	7.37696	1.6198		0.991658	1.42969	1.21116		0.2235	2.22141	0.780489
		0.965697	0.61873	0.840909		1.14741	9.76907	1.93236		1.00741	0.573215	3.28506		0.790533	1.60124	1.80338		1.01663	7.44239	1.60412		1.2275	1.24992	1.42404		0.211056	2.37355	1.01264
		0.982438	0.685265	1.00095		1.11282	11.7209	2.34739		1.26017	1.03803	3.12443		0.697691	1.14363	1.13515		1.19793	12.1887	0.550141		1.03334	1.00565	1.09843		0.2809	1.80584	0.90017
		0.941468	0.663228	0.932698		1.11642	7.27245	1.5344		1.09495	1.06269	1.8161		0.671071	1.55649	1.20312		0.977152	8.78681	2.79142		0.783618	0.962676	1.8493		0.229618	1.74219	1.07533
		1.06762	0.577877	0.954641		1.95379	13.1801	1.46332		0.803479	0.749596	1.85306		1.40159	1.60251	0.918971		1.11802	8.04408	2.77146		1.48646	1.06939	0.880674		0.314088	1.84729	1.19292
		0.921468	1.04633	0.819044		2.19023	5.05409	1.26478		1.43628	1.18949	1.13665		0.866235	1.29696	1.18386		1.19122	6.89011	2.56587		0.838072	0.781634	1.24541		0.447329	1.66481	0.8517
		1.13686	0.7479	0.942124		2.05723	10.4092	2.10087		1.22973	0.88775	1.00618		1.30913	1.34154	1.08733		1.04528	9.78661	2.46597		0.743532	0.774684	1.33073		0.339721	1.24102	1.0326
		1.11713	1.18669	0.978618		1.03854	9.17822	2.05358		1.03603	1.04769	1.17072		1.05935	2.13123	0.900042		1.02974	8.27903	1.60945		1.02239	1.14101	1.23967		0.39492	1.40909	0.918817
		1.20608	0.885038	1.00731		1.88446	10.2706	1.46373		0.819129	0.915975	1.15908		1.02675	1.56946	1.01004		1.15136	6.40555	1.48665		1.20632	2.81887	0.953405		0.309149	0.698995	1.15511
		1.04105	1.04523	0.849717		1.40613	7.07327	1.71605		1.0285	0.896904	1.08509		0.790533	0.531006	0.907227		0.949631	8.77257	1.9456		1.29582	1.41909	1.1768		0.208612	0.70086	1.00182
		1.03968	0.913856	0.972669		2.21255	7.16718	1.57762		0.843531	1.2311	2.16438		1.33205	2.35965	1.04303		0.668939	6.50845	2.34479		1.02814	0.676958	1.15908		0.19577	0.878088	1.03546
		1.02114	0.895294	0.988457		1.44374	7.28313	0.98225		1.0231	0.946657	1.60783		1.26902	1.98977	1.06665		1.18984	7.2394	0.952246		1.36483	0.798246	1.02642		0.36154	0.729169	0.999788
		0.836668	1.22746	1.01393		1.80221	7.11014	1.44331		0.773375	1.29518	1.51259		1.05986	1.72888	1.66485		1.24278	6.49022	1.40877		1.2423	0.680264	1.00332		0.288595	0.516089	1.09611
		0.950723	0.944877	0.91637		2.21212	6.19951	1.54684		0.822058	1.05464	1.22985		0.977915	1.82169	1.60239		1.26826	6.53625	1.04589		1.36375	1.23788	1.33292		0.397797	0.848253	0.924817
		0.808904	1.29238	0.948074		1.90006	5.63553	1.40764		1.62346	0.621781	1.53968		1.21745	1.99324	1.33967		0.938453	6.68567	0.817112		0.930879	0.891649	1.73632		0.431904	1.09278	1.06567
		1.02188	1.03904	0.883662		0.936061	6.02067	1.20817		0.968643	1.08363	1.97228		1.08204	1.94891	1.4141		1.14797	7.49367	1.32566		1.09043	0.861221	1.41773		0.307052	0.872918	0.953018
		0.946442	0.612797	0.923298		1.24505	6.07466	1.51403		0.845628	0.691706	2.30199		0.977014	1.37528	1.89033		1.51951	6.40369	1.72089		1.28183	0.822063	1.50965		0.41972	0.919111	1.88299
		1.21725	1.07083	0.97661		1.05603	7.52977	1.01073		1.02221	0.800959	1.90951		1.31178	1.97036	2.21251		1.07107	9.26595	1.40406		1.06935	1.5008	2.3126		0.33447	0.954878	1.89834
		1.38817	0.683315	1.01815		1.14159	7.92356	1.3705		1.29701	0.885631	1.21643		0.896685	1.74075	2.27791		0.906858	9.23849	1.53159		0.885316	0.876732	1.30127		0.173621	0.96666	0.617438
		1.07849	0.790279	1.07952		1.08545	7.92915	1.4824		1.21843	0.843168	1.88894		1.05675	1.77245	1.80199		0.769632	8.91827	1.21896		0.966529	0.945894	1.14772		0.281541	1.1166	0.894169
		0.837222	0.872155	0.807403		0.783323	6.47081	0.96466		0.97639	0.694927	1.58962		0.888002	2.04342	1.97843		0.834571	9.54777	1.28662		1.17453	1.36748	1.12349		0.175684	1.07023	1.00363
		0.93386	0.835455	1.21219		1.83675	7.29457	1.14983		1.259	1.01489	2.67228		0.828592	1.59963	2.06417		0.415856	8.63171	1.65805		0.879215	0.957421	1.32759		0.299738	1.20423	0.923504
		1.06868	0.678399	0.984259		1.83424	6.26409	1.34987		1.54646	1.2228	2.0079		1.0414	1.76338	2.25843		1.20677	12.8687	1.36844		0.859978	0.85656	1.37663		0.366237	0.990646	1.00615
		1.02745	1.00641	1.21744		1.45911	6.84366	1.75591		1.68691	1.24594	1.72452		1.04975	1.73092	2.56646		1.21829	9.28951	1.57311		1.08764	1.3162	1.70206		0.17064	0.929451	0.882245
		0.917153	1.20678	1.34554		0.998608	6.90774	1.34124		1.17391	1.43596	1.26908		1.22072	1.29806	2.27015		0.682475	7.70548	1.63157		0.809892	0.907753	1.27776		0.266931	1.10524	0.761276
		1.01362	1.48266	0.954615		1.43415	6.26536	1.67723		0.982386	0.838845	1.19236		1.29103	1.52419	2.32913		1.50235	9.5481	2.20994		1.66658	1.58259	1.56196		0.153067	1.02404	0.913279
		0.793341	0.846728	0.78855		1.41653	6.65448	1.88688		1.06161	0.750613	1.50671		1.04017	0.961066	1.37279		0.6727	9.06719	1.24018		0.353984	0.881563	1.25638		0.150987	1.18652	0.763568
		1.15339	0.756885	1.34905		0.828904	6.92291	1.61246		1.29835	0.82503	1.57677		0.903323	1.12439	1.53674		1.00687	9.06931	1.64602		1.49497	1.02294	1.1461		0.14116	0.501256	1.07558
		1.17459	0.809011	0.789915		1.18327	6.82315	1.41008		0.846616	0.918602	1.35556		1.29452	0.988612	1.59397		0.862266	9.14678	1.63487		1.02329	0.846219	1.55943		0.325891	0.844693	0.917168
		1.10518	0.851728	0.845185		1.42725	5.77063	0.963784		1.0054	1.32052	1.64185		0.969076	0.951827	1.50846		1.01928	11.375	1.73047		1.08894	1.10253	1.42945		0.159358	1.05438	0.909313
		1.07022	0.927163	1.10953		1.30102	5.61137	1.74412		1.22192	0.799348	1.98199		0.760828	1.44037	1.39556		1.21514	8.82733	1.76799		0.7227	1.08871	1.51835		0.125337	0.482355	1.17561
		1.10797	1.17779	0.718447		1.67892	5.89379	1.40861		1.17308	1.27128	1.34098		0.980307	0.806976	1.77523		1.30368	9.08355	2.26815		1.34878	1.04523	0.978541		0.337676	1.01768	0.789632
		1.06064	1.29747	0.792491		1.35306	6.5454	1.45348		0.573775	0.96844	1.64867		0.941087	1.39579	1.97524		1.18545	9.6927	2.39362		0.644121	1.3729	0.953946		0.22551	1.01116	0.864835
		1.04688	0.976237	1.16711		1.38249	4.36705	1.66289		1.10679	0.819605	1.55608		1.13826	1.07142	1.18149		1.12781	9.36707	2.05812		1.05899	1.06735	0.936407		0.256446	0.561519	0.628409
		0.896858	0.837743	0.985057		1.26731	7.05776	1.35412		0.666877	1.20457	1.85901		0.730863	1.07015	0.229756		1.1892	8.97633	2.09757		1.38318	1.42782	1.12805		0.269357	0.582539	0.675231
		0.882266	1.21822	1.06376		1.02218	7.19295	1.38765		1.08739	0.831387	1.2544		0.895125	0.935045	1.15764		0.637518	9.65558	2.48543		1.39984	0.969118	0.991573		0.0554243	0.621866	0.706136
		0.87873	0.839693	1.29205		0.860845	6.32461	0.987143		0.5653	0.911652	2.10654		1.05904	1.17864	1.26967		0.638437	10.2004	2.14594		0.85932	0.553806	0.85953		0.375423	0.54533	0.555395
		0.94003	0.922162	1.28198		1.03412	13.6671	0.332645		0.753514	1.21195	1.19769		1.02845	0.893938	1.14061		0.765923	10.18	2.41711		1.3314	0.893175	1.10464		0.286064	0.636699	0.696221
		1.05811	1.2289	1.19774		1.0096	7.52613	1.6887		0.674641	1.47037	1.37884		0.793081	1.03743	1.14816		0.652059	10.1138	1.72334		1.70107	0.973949	1.17739		0.577727	0.930383	0.595933
		0.803341	1.48334	1.0948		1.11431	9.9079	1.7896		1.31465	1.11922	1.43525		0.654069	1.00472	1.2877		0.6527	10.2832	2.85339		1.25951	0.808248	1.19828		0.409062	1.06362	0.592559
		1.00478	1.11736	0.857959		1.17003	5.74461	1.76712		1.14932	1.54971	1.41328		0.951728	1.1861	1.0267		1.21641	8.56771	2.44451		1.67793	0.66577	1.46983		0.396185	0.831387	0.631268
		0.858609	1.54572	1.002		0.831694	5.19326	2.08292		1.46757	1.03489	1.78159		0.905992	1.33925	1.0301		0.990584	11.2938	2.53357		1.24642	1.40155	1.3535		0.361488	1.03294	0.757928
		1.00095	1.03336	0.806836		1.16358	5.90421	1.70054		0.939614	1.47241	1.07484		1.04102	1.20161	1.0094		0.984258	11.2823	3.54765		1.51928	0.741798	1.22004		0.149861	1.11193	0.596319
		0.850325	1.4702	0.834548		1.17046	5.34956	1.87238		0.915662	1.66582	1.66253		0.970359	1.18364	0.90733		1.27422	7.93017	3.34607		1.34731	0.996664	1.87176		0.241385	1.0949	0.601109
		0.928141	1.66726	1.15375		1.17826	4.91382	2.06608		1.28743	0.744341	1.22164		1.04329	1.37434	1.34031		0.707379	9.78907	3.21843		0.958314	1.17067	0.685919		0.14688	0.803162	0.681566
		0.742024	0.74273	1.00561		0.785126	7.54562	1.64548		1.20654	1.60963	1.41552		1.04809	1.38629	1.29159		0.943132	7.94034	3.0832		1.18779	1.02701	1.14368		0.333967	0.81435	0.860251
		0.850637	0.942334	0.915211		0.733046	8.27335	0.42276		1.00298	0.945047	1.26436		1.15797	1.41698	1.17868		0.563983	11.1264	0.998012		0.941069	0.90894	1.15648		0.189392	0.721541	0.841244
		0.852387	1.60471	1.00298		1.41285	7.94254	1.36962		1.43438	1.59624	0.820306		1.06837	1.24628	0.954641		0.703566	9.62812	1.93975		1.00563	0.8391	0.756666		0.224522	0.99446	1.09261
		0.769441	1.59327	0.860096		1.39767	6.58312	1.58369		1.4849	1.36265	1.38956		0.974622	1.50546	1.02585		0.682925	7.35373	1.5155		1.02987	0.703911	1.24144		0.424261	0.752308	1.09196
		0.925038	1.3596	1.164		1.27807	8.96379	1.32968		1.18774	1.32917	1.26583		0.700066	1.28459	1.1307		0.931797	7.65174	0.867926		1.08571	0.916483	1.38307		0.196567	0.68679	3.22541
		0.863895	1.32781	0.784971		1.265	3.93445	1.39618		1.27526	1.30315	0.903956		0.809285	1.40477	0.995694		0.65809	7.46409	0.769415		1.17816	0.712387	1.23748		0.389963	0.974457	0.676312
		0.767725	1.30137	0.91024		1.40377	6.4831	1.52054		1.05195	1.24568	0.85971		0.899805	1.12922	1.08565		0.852162	10.4571	0.811601		1.11837	0.83376	1.171		0.276151	0.863679	1.4995
		0.853219	1.24356	1.04167		1.66217	6.88087	1.2391		0.904016	1.52877	1.46332		0.746686	1.37706	0.823396		0.785455	10.6944	0.92626		0.936425	1.344	1.46141		0.428837	1.28721	2.22462
		0.971433	1.52954	0.714377		1.40128	5.75249	1.63103		1.3349	1.49978	1.45358		0.771798	1.22483	1.20701		0.777396	9.45309	0.661169		1.08102	1.05091	0.909313		0.39388	0.835879	1.34134
		1.07209	1.49673	0.862363		1.18249	6.62507	1.54547		0.851521	1.35604	2.41932		0.916234	1.31289	0.928062		0.835853	9.97588	1.09168		1.07244	0.815198	1.02292		0.456185	0.990646	0.718189
		1.28628	1.35476	1.18084		1.68817	6.86494	1.50952		0.976251	0.943351	1.33277		0.766842	0.547279	1.04107		1.16743	6.83858	1.91224		0.88185	0.848847	1.01068		0.261073	0.936316	1.94135
		0.94769	0.942419	0.800475		0.949111	3.35623	1.46587		1.07417	1.24356	1.56752		0.858262	1.10507	1.09644		0.948349	2.33609	2.36727		1.11471	1.56547	0.690915		0.397485	1.16669	1.03551
		0.901815	1.24085	0.905785		1.47734	4.48817	1.40921		0.917205	1.02701	1.50836		0.990064	1.35765	1.06621		0.783895	7.40323	2.66345		1.04743	1.11355	1.14226		0.307173	1.07998	1.96259
		1.04173	1.02497	1.03069		1.45254	4.81185	1.61166		0.79341	0.988527	1.46551		0.839684	1.79415	1.28327		1.17043	6.06593	2.73427		1.12169	0.846134	1.26166		0.375059	1.01361	1.93751
		1.02561	0.985476	0.767844		1.75243	4.9634	1.32043		1.35653	1.43232	1.45417		0.849788	1.40545	0.930458		0.901659	4.64259	1.66959		1.27751	0.910974	1.27544		0.241507	0.996664	1.29777
		0.924328	1.42571	0.922705		1.27065	5.07859	1.17549		0.568836	1.18254	0.934192		0.305683	1.40757	0.914309		0.870134	5.8481	1.85548		0.856217	0.973356	1.59827		0.196082	1.41443	1.39769
		0.978885	1.0209	1.36197		1.50819	4.73735	1.31155		1.37481	1.10651	1.71059		1.01833	1.47741	1.18682		1.36616	5.32388	2.46238		1.11592	1.19466	1.26957		0.226394	0.726372	0.684863
		0.920671	1.17703	1.18581		1.89018	5.55594	1.01274		0.902664	1.09007	1.65344		0.705022	1.85382	1.63773		1.32465	6.2251	2.73613		1.18708	0.864696	1.06227		0.185528	0.791042	0.844025
		0.931364	1.10109	1.19514		1.2075	5.53492	1.5966		1.35412	1.27865	1.59724		0.676808	1.37163	1.58727		1.19259	5.86234	2.28571		1.31828	0.986493	1.35383		0.285666	0.609661	0.625447
		0.910012	1.07464	1.61226		1.20911	7.0414	1.76575		1.40368	0.826047	1.32623		0.798696	1.41401	1.75455		1.19018	5.78292	2.25055		0.707674	0.770276	0.954486		0.261437	0.585674	0.858113
		1.82491	1.27679	0.864423		1.14942	7.07624	1.81098		0.984137	1.32001	1.51738		0.791088	1.51191	1.72521		1.11618	6.42513	3.2053		0.871399	0.872918	0.735728		0.237572	0.671873	0.526602
		0.670308	0.820283	0.729289		1.26523	5.1558	2.78527		1.52838	1.20686	1.17144		0.728766	1.3418	2.13085		0.732093	3.61321	2.15107		0.444313	1.24865	1.31732		0.290224	0.713913	1.08882
		0.95951	1.31111	1.01944		1.13356	5.09367	2.42924		1.2219	1.10337	1.6623		0.650534	1.48843	1.80711		0.799233	6.21324	1.75854		0.877708	1.20305	1.46216		0.220345	0.631698	1.01571
		1.02965	1.195	1.13788		1.39093	4.63564	1.71901		1.67469	1.14338	1.87214		0.625248	1.20364	0.791873		0.784502	6.199	1.58539		0.743306	1.438	1.64695		0.244799	0.61178	1.26462
		1.37219	1.09642	1.08522		1.6424	8.03103	2.63422		1.38958	1.50114	1.46332		0.663584		0.973133		0.992854	7.37433	1.55163		0.834502	0.691622	0.969501		0.368386	0.575334	1.15043
		0.913097	1.13796	1.22684		1.67008	5.99388	2.57619		1.3688	1.34892	1.76652		0.795524		1.15074		0.707362	6.91537	1.1725		0.95074	0.673653	1.30565		0.212633	1.1216
		0.901312	1.48851	1.47792		1.81259	6.74772			1.61971	1.34375	2.09531						0.9584	6.28892			0.745871	0.921399	1.91508		0.244314	0.430822
		0.768419	1.33154	1.427		1.12741	6.99131			1.43438	1.00895	2.10025						1.04226	6.60727			0.493567	0.927078	1.82862		0.345267
		1.79314	1.34926	1.20129		1.31826	5.32718			1.34405	1.31467	1.61086						1.04167	7.03547
		1.67278	1.33273	1.47143		1.22788	6.70847			1.10492	1.24577	1.38379
		0.87282	1.0015	1.20716			6.47666			1.30965	1.1672	2.3656
		0.949562	1.28611	1.46463			4.90771			1.62781	1.0793	1.56147
		0.608454	1.24475	1.55536			6.27333
			1.16041				5.86742
			1.07066				7.62343
			0.958099				10.0186
			1.05616

## Sheet: Fig. 6b
		S9.6 intensity per nucleus
		HeLa siControl DMSO	HeLa siBRCA2 DMSO	HeLa siBRCA2 LY	HeLa siBRCA2 siBcatenin LY
		1.31009	1.4056	1.15062	0.698109
		1.1935	1.42874	1.03667	2.31575
		1.55236	1.30155	1.03733	1.53532
		1.16146	1.24143	0.623829	1.20366
		1.23212	1.24451	1.431	0.886568
		2.0097	1.29205	0.601842	1.63662
		0.937554	2.04259	1.14119	0.326252
		1.2966	1.28326	1.53425	0.783865
		1.2117	1.70856	0.629706	0.843029
		1.9983	2.28263	1.43437	2.78195
		1.64067	1.5567	1.2435	1.04461
		1.5791	1.79192	0.566689	0.839954
		1.12909	1.43388	0.574823	0.339582
		1.05474	1.36483	0.695097	1.4781
		1.03932	1.17094	0.964495	1.3971
		0.979547	1.53272	0.784637	1.24251
		1.90814	1.51625	0.759087	1.01488
		1.77194	1.15625	1.14452	0.535975
		1.03216	1.46441	0.669561	0.894111
		1.04303	1.41744	1.55897	0.917296
		1.38568	1.33955	0.578639	2.27058
		0.893992	2.12097	0.882074	0.97248
		1.49711	1.07968	0.943688	2.33176
		0.829112	1.47299	0.846124	0.754169
		1.69671	0.872771	0.501035	1.0727
		0.962038	0.896718	1.25151	0.756858
		1.6625	2.00512	1.37607	0.546381
		1.38828	1.78875	1.58444	1.21721
		1.92429	1.91196	1.05024	0.912421
		1.73975	1.69063	1.14787	0.995759
		2.39082	1.27682	0.903981	1.90417
		1.8977	0.777169	0.679137	1.18898
		1.59464	1.09704	1.10673	1.16171
		0.958587	0.875182	1.18853	0.961028
		1.6021	2.16168	0.669588	1.15985
		1.17046	0.817981	0.704987	1.64804
		1.1045	2.0623	0.61919	1.66709
		1.13834	1.48505	0.734492	1.40665
		1.35267	1.44135	1.01308	2.01574
		1.36026	1.00514	1.62216	0.688289
		0.905277	1.67064	0.98265	1.46451
		1.80701	1.51493	0.758068	1.61638
		1.03202	2.02565	0.572246	1.43813
		1.41082	1.54736	1.59586	0.845009
		0.992105	1.4024	0.676383	0.924723
		1.42702	1.24612	0.649241	1.4553
		0.801292	1.31989	0.901578	1.01553
		1.41525	0.951662	1.36155	0.831461
		1.94227	1.40197	1.0775	0.625071
		0.904345	2.08876	0.745996	1.39394
		0.897514	0.984191	0.890248	0.646175
		1.39746	1.11047	1.29118	1.65474
		0.996379	1.16637	0.955724	1.15217
		0.995065	1.29565	1.20863	0.735676
		1.09591	3.30008	1.33538	0.956067
		0.964031	0.956935	0.819986	0.75018
		0.861037	0.933434	1.16303	1.03746
		0.953663	0.756366	1.0645	0.926726
		1.66316	0.941052	1.02037	1.05855
		1.41623	0.790293	0.809624	0.51598
		1.18066	1.18234	0.452093	0.833523
		1.06701	0.859506	0.846162	1.01545
		1.40863	0.934029	0.894053	0.956081
		0.918077	1.05618	1.24722	0.738667
		0.800185	1.64575	0.582811	0.596364
		0.808737	0.826754	0.92363	1.242
		1.15021	0.803543	1.21986	1.96083
		0.933207	0.808736	1.1133	1.52235
		0.951233	0.895397	0.750767	1.57916
		1.2511	0.60795	0.587908	3.12304
		2.08711	1.09533	0.736969	1.67419
		1.02672	0.677168	0.906886	2.17117
		1.05697	0.955529	1.28165	2.33967
		1.35356	0.748443	1.13248	2.40004
		1.30553	0.611218	1.46173	1.65175
		1.3312	1.26395	0.901225	1.41764
		1.03609	1.24689	0.851877	2.09014
		1.58033	0.850986	0.759956	1.80754
		1.4475	0.910045	0.954279	1.36798
		0.835275	0.969471	1.12964	2.09088
		1.07948	0.524585	0.794361	1.50075
		1.74642	1.16303	0.827894	2.22729
		1.3434	0.841492	1.25912	1.34004
		0.818801	0.609967	1.18629	1.69708
		0.929601	1.0319	0.862052	1.38242
		0.920937	0.768787	0.432306	2.20433
		1.14976	0.706197	1.40294	1.36553
		0.656004	0.794489	1.08791	2.09339
		0.978476	0.804481	0.711798	2.09172
		1.31448	1.33101	0.900605	2.1497
		0.850883	1.68696	0.778867	1.71955
		1.05192	1.62769	0.462928	2.29697
		1.14856	0.795214	0.694856	1.7498
		1.10145	1.03557	1.00551	1.51025
		0.864833	1.0513	1.70095	2.43612
		1.36444	1.05363	0.602521	2.29258
		0.781072	0.833792	1.23296	3.04311
		1.72934	0.656413	0.873519	1.57374
		1.49863	0.843678	0.614526	1.60901
		1.50887	0.802296	1.1844	1.70681
		1.70046	0.91074	0.911751	1.91038
		1.81195	0.843093	0.802528	1.392
		1.70417	0.724228	0.637534	2.45969
		0.85834	0.789356	0.917074	1.33286
		2.24483	1.84706	0.858712	1.62834
		1.85626	0.562122	1.49167	0.92304
		1.56332	0.643266	0.502867	2.11701
		1.92575	0.881628	0.893637	1.28467
		0.992313	1.07685	0.541551	1.73325
		0.902299	1.47373	0.749971	2.31382
		1.33024	1.19074	1.67386	1.41437
		1.94583	1.16516	0.903463	1.53981
		1.64098	0.69857	1.0133	1.77324
		1.06382	1.06505	1.50618	0.933183
		1.68998	1.86621	1.15242	2.24553
		1.36525	0.788288	1.33984	1.25807
		1.02643	1.17179	1.0922	0.804698
		0.807367	1.32605	0.622638	1.20144
		1.10565	0.668418	2.2643	1.04721
		0.791385	1.1564	0.611205	1.05772
		1.10554	0.97898	0.948117	0.640741
		1.05785	0.508437	1.38487	1.71909
		1.06221	1.03932	0.886743	1.82142
		1.37217	0.993858	0.681403	1.14043
		0.801551	0.676306	1.78045	1.94773
		1.03918	0.842917	1.3602	2.59202
		1.13782	0.622772	0.678708	1.95826
		1.00243	0.616854	0.984059	1.01331
		0.792416	0.655442	1.84988	0.62086
		0.961892	1.39505	0.943063	0.53544
		1.42779	1.36681	1.45232	1.00586
		0.939964	2.09023	2.57664	1.38129
		0.850129	1.34768	1.559	0.988062
		3.77565	1.00806	0.631706	0.857151
		0.751918	0.826692	0.688519	0.676103
		1.44811	0.798538	1.72066	1.1308
		3.00842	1.23314	0.838725	2.2866
		0.909	1.1956	1.17572	0.826063
		0.845827	1.01879	1.29998	0.796112
		2.16138	0.8948	2.07933	0.959079
		1.05325	1.29374	1.13308	1.17234
		1.13764	1.0244	0.985334	1.16217
		1.24214	0.930521	1.10961	0.789693
		1.01942	1.65891	0.573619	0.731985
		1.35654	0.856838	1.1699	0.800001
		0.853751	1.24138	1.10051	0.830489
		1.02228	1.49694	1.01407	1.93181
		0.978665	1.03746	1.08501	1.26891
		1.14299	0.970499	0.934954	2.53174
		1.32938	1.70793	1.32866	1.42251
		2.03628	1.02344	1.21443	1.81615
		3.24211	0.73542	0.625939	0.770745
		1.00228	0.809458	0.713594	1.24481
		1.44826	0.916381	0.746158	2.34906
		1.0727	0.628521	1.16094	1.64182
		1.29459	1.11314	0.65148	2.6375
		1.86826	0.740924	1.04499	2.08168
		1.84257	0.758989	0.727146	1.76283
		0.907298	1.01664	0.987207	1.60594
		0.752897	0.807597	1.24912	1.42963
		0.675834	0.996872	1.697	1.7404
		1.47841	1.1272	0.76851	0.870546
		1.85334	0.68733	0.870235	1.34988
		1.0127	1.12638	0.773216	2.37628
		0.659784	0.991773	1.31081	1.09047
		0.90251	1.49184	0.847094	2.41115
		0.867549	0.714082	1.35915	1.08819
		1.05234	1.16919	0.703069	0.965818
		0.800164	1.09529	1.40276	1.76851
		0.7068	0.919241	0.816783	1.76826
		1.31846	0.934627	1.02812	2.19761
		1.02399	0.758984	1.06938	0.776642
		0.76856	1.72472	1.35169	1.36202
		0.77535	1.21104	0.857042	2.84718
		0.797623	1.14101	0.786833	1.90163
		0.7422	0.89791	0.696526	1.00043
		0.762587	0.823843	0.929085	1.29805
		1.56313	0.963257	1.83081	0.8418
		1.80321	1.17294	0.802409	1.21944
		1.90153	0.77034	0.760907	1.74741
		1.52459	0.932993	1.08649	1.02599
		1.53051	0.959381	0.54973	0.429928
		1.52874	1.96947	1.09566	1.3989
		1.77389	0.952391	0.984288	1.00105
		0.918794	0.833284	1.05167	1.20797
		1.94238	0.965819	0.743303	0.806852
		1.43541	1.19505	0.937784	0.559414
		1.20687	0.731291	1.08484	1.15744
		1.66608	1.04398	1.08345	0.986628
		1.67667	0.700914	1.47056	2.16656
		1.21175	0.724799	2.16354	0.941441
		1.60267	0.869627	1.08069	1.40631
		1.32413	0.988742	0.825035	0.839749
		1.86711	0.807826	1.65174	1.19251
		2.0189	0.765497	1.80427	1.29361
		1.72976	0.614922	0.650126	0.777252
		1.01117	1.25091	0.661846	0.716813
		1.84447	0.983573	1.83109	0.664531
		1.1254	0.865994	0.875704	0.917118
		1.49102	0.939424	1.64235	0.856866
		1.63204	0.763018	0.752627	0.664372
		1.88743	0.638311	1.34969	2.08453
		0.80401	0.785084	1.33684	1.79039
		1.41459	0.843121	0.744844	0.784908
		2.14323	1.1248	1.15924	0.702077
		1.9266	1.0355	1.85146	0.716188
		1.53865	0.944486	1.19248	1.26524
		2.05066	1.29784	1.05659	1.58315
		1.18898	1.56302	1.12301	1.0308
		1.35584	1.03754	0.568977	1.16861
		1.05071	0.77746	0.775567	0.56797
		1.36251	1.71032	1.38467	1.56118
		1.63744	1.3823	0.86077	0.914238
		1.25663	0.827828	1.10455	0.90537
		5.22333	1.09611	0.874602	1.5422
		1.98167	0.908865	1.16769	0.887598
		1.68481	0.880869	0.793469	1.35251
		5.19339	1.15756	1.21915	1.60836
		1.66523	1.24556	0.691539	0.578989
		1.62881	1.47039	0.982061	1.16418
		1.92033	1.06748	0.816609	0.946753
		3.92143	0.856387	0.838103	1.27982
		1.36479	0.763645	0.970347	0.80803
		1.17035	2.63217	1.08981	0.750776
		1.6415	0.85474	1.78668	0.758016
		1.43686	1.67318	0.946231	1.11638
		1.297	0.939358	1.42812	2.47974
		1.50678	0.819932	0.882699	1.78353
		1.18157	1.38851	0.754215	0.968191
		1.15783	1.0144	0.530287	1.36532
		1.36367	0.642262	0.598437	1.44987
		0.750303	1.58166	0.712533	3.99226
		0.453397	2.02054	0.776347	1.35054
		0.432309	0.792123	0.882565	1.88493
		0.570268	0.816027	0.91826	2.08839
		0.601254	1.65128	0.586671	1.59667
		1.53287	0.994186	0.832315	3.22496
		0.562324	0.941101	0.923692	1.65053
		0.568687	0.892519	0.853855	1.00824
		0.513303	1.02752	0.42944	1.68821
		0.695472	1.19884	1.13515	2.08665
		0.54796	0.933242	0.702698	1.91155
		0.379132	2.18255	0.553729	2.0315
		0.693903	1.32776	0.827661	1.62051
		0.632624	1.30118	0.926115	3.42731
		0.677573	1.81393	1.43217	1.57947
		0.74969	2.00919	1.27609	1.63593
		0.826325	2.05744	0.677165	1.85779
		0.539164	1.16838	0.350315	1.3689
		0.490175	1.77756	1.13743	1.8653
		0.424116	2.0735	0.442724	2.18631
		0.49587	1.62157	0.691882	1.41004
		0.677835	1.82769	0.739661	2.44248
		0.766933	1.703	0.79414	1.0413
		0.722528	2.04419	1.0148	1.58352
		0.671184	1.54134	0.765041	1.62259
		0.752581	1.31475	1.12575	3.23821
		0.840487	2.04126	0.696578	1.1437
		0.845392	1.5028	0.591236	0.867138
		0.549481	1.83323	0.434983	1.14381
		1.12765	1.50797	0.266343	1.13627
		0.699084	1.12396	0.792507	1.04193
		0.728159	0.724624	0.823106	2.25165
		1.2344	1.66979	0.770255	1.47954
		1.10675	1.59442	0.312464	1.13275
		2.20345	1.72265	0.389811	1.2256
		0.962126	1.32345	0.57478	2.92697
		1.31255	2.41718	0.789823	2.4217
		0.815661	1.04952	0.390565	1.15335
		1.28444	1.32918	0.402923	1.63064
		0.620302	1.99727	0.791393	0.970654
		1.26198	1.35318	1.11302	1.93757
		0.618897	3.49157	0.912398	1.54912
		0.69702	1.83514	0.917806	0.819489
		1.03432	1.66315	0.770567	1.07409
		0.615793	1.77415	1.38988	1.53868
		0.678804	1.35124	0.879035	1.98202
		0.94448	1.04905	0.728969	1.23261
		1.97144	1.69384	0.535599	1.13861
		1.39479	2.10831	1.29939	1.16595
		1.14813	1.23828	0.787727	1.69348
		1.1129	1.32361	0.806626	0.729655
		1.42032	1.13866	0.698692	1.38908
		1.34091	1.65007	0.951946	0.855079
		2.12022	1.44285	0.40454	1.12532
		1.49153	1.09466	0.636783	1.71723
		1.2449	1.04135	0.754241	2.45354
		1.67241	1.61155	0.807186	3.12187
		1.84313	0.940301	0.612416	2.77716
		1.47986	0.928931	1.38699	2.39059
		1.40341	1.50873	3.50586	1.10493
		2.55603	1.012	3.52407	1.56725
		1.54101	1.02568	4.50979	1.44816
		2.61242	1.45512	3.93983	2.13892
		2.13427	1.6714	2.54958	1.11849
		1.41567	2.30312	3.36182	1.84724
		2.11488	1.13316	3.22656	1.7507
		1.11074	1.18677	5.07958	1.67747
		0.898439	1.31063	6.17317	1.10721
		1.2414	1.94075	2.48936	2.93744
		0.928704	1.52846	2.97711	1.90061
		2.55729	1.12949	3.47242	1.77205
		2.01233	1.63863	3.14892	1.82699
		1.32836	0.973129	2.80955	1.55837
		1.13558	1.37038	4.10261	1.86047
		0.775161	0.761178	4.872	1.06033
		1.24344	2.14976	4.10015	0.68618
		1.65156	1.29301	5.57047	1.83354
		0.847187	0.961764	3.03722	0.774041
		0.951802	0.949107	3.10713	0.989941
		1.48123	0.80125	3.79413	1.69842
		1.47949	1.46896	2.08805	0.956083
		0.802248	1.34725	5.78308	0.973226
		0.98297	1.62832	2.53463	1.10707
		0.947865	1.83373	5.31669	1.06447
		1.19164	0.979063	4.44586	0.389946
		0.982913	0.909775	6.0271	2.6026
		1.18437	1.43162	3.27158	0.352132
		0.861822	1.32515	3.94489	1.52759
		1.15348	1.06859	3.29196	2.12824
		1.5583	1.10278	5.24921	2.64291
		1.04345	0.961704	2.32461	1.95421
		1.3482	2.94708	2.34582	0.564998
		2.18096	1.33209	2.47389	3.68413
		1.20865	1.38942	3.01059	1.15648
		1.22571	0.729128	1.75636	2.03281
		1	1.85702	3.50153	1.45039
		0.732446	1.91186	2.34397	0.749878
		0.706258	1.41434	2.5155	1.05902
		0.855297	1.46496	3.46204	1.39414
		1.79262	0.825077	2.05313	1.55991
		2.77998	1.18911	2.67289	0.845924
		1.19584	1.82453	3.89716	1.06704
		1.59014	1.51036	3.48577	1.08507
		1.78633	1.34885	3.73027	1.43194
		1.77384	1.92809	3.53121	0.710971
		1.98921	1.59991	3.62214	1.92574
		1.61025	1.73408	3.52756	1.12505
		1.65235	2.58323	2.32695	2.36544
		1.59695	1.30057	6.3243	1.25875
		0.952084	1.35794	3.14364	1.49646
		1.38412	1.95984	3.16189	0.978118
		0.916481	1.40137	5.60707	0.964199
		1.9101	2.29426	2.96676	1.06044
		1.43036	2.25504	3.33263	0.642471
		1.3274	1.605	3.0581	2.045
		2.24126	1.62593	2.95797	1.01358
		1.48854	1.74118	3.28456	0.917929
		1.48348	1.6685	2.27622	1.04093
		1.15066	1.25522	3.97904	0.848378
		0.879574	1.45491	2.43518	1.03524
		0.864789	1.91213	2.98849	1.60031
		2.23749	1.50211	3.90341	1.45064
		0.991201	1.67284	1.68016	0.908006
		1.52326	1.38774	2.84355	0.460401
		0.983018	2.10458	5.20906	0.601983
		0.628209	2.73049	1.86106	0.787556
		0.919912	1.76749	3.35619	1.24159
		0.726081	1.38812	3.14701	0.495147
		0.725958	2.20928	1.97788	0.589631
		0.739369	2.62169	3.21141	0.711745
		0.651235	1.28328	2.0313	2.17086
		0.793834	2.01695	2.15425	0.832374
		0.647103	1.80401	2.18341	1.01149
		0.884924	2.29223	3.58918	1.52354
		0.848332	2.06552	2.1616	1.03402
		0.844416	1.9274	4.18044	1.06313
		1.72683	2.00591	1.73555	1.55198
		1.36029	1.79209	4.40798	1.06297
		0.764522	2.87979	3.41778	2.28236
		0.553093	2.8933	3.85381	1.42076
		1.9479	4.14377	4.01177	1.83675
		1.61187	3.7321	1.95023	0.955182
		0.749481	2.99454	5.53877	1.19003
		1.04211	2.72377	4.60211	1.11098
		0.584676	2.50047	2.39009	0.686221
		0.8304	3.01127	1.9908	0.902575
		1.01578	2.07891	3.65469	1.59604
		0.778086	1.98074	3.52392	0.767933
		0.91346	1.47346	3.5583	1.86392
		1.334	2.11356	3.62555	1.49078
		0.920967	2.4167	3.05312	0.514317
		0.888627	2.83565	3.0751	1.39201
		0.674651	2.20775	2.48075	2.04735
		0.76358	2.09006	1.76595	0.909531
		0.835006	1.62644	1.43771	1.18269
		0.6681	1.58485	1.86052	1.83747
		0.674153	1.35427	0.857036	1.0543
		0.923617	0.900838	2.50651	0.75806
		0.601057	0.816373	1.17401	1.32776
		1.2663	1.4935	1.2294	0.334884
		1.08064	0.894995	4.2137	0.741081
		0.69936	1.86709	2.77187	0.828341
		0.794706	0.879718	2.54393	0.437644
		0.470226	1.20644	2.17269	0.65432
		1.09823	1.31424	1.03489	0.553121
		0.928345	0.809633	0.818067	0.824671
		0.692676	1.97343	1.06	0.966132
		1.5247	1.04316	1.94605	0.618967
		0.996838	1.76044	1.82726	0.384695
		1.28873	2.21539	2.3868	0.795189
		1.02108	2.20724	1.15521	0.796999
		0.836534	1.91208	1.10996	1.50529
		1.79951	0.871012	1.22511	0.620825
		0.875839	1.56458	1.17179	0.802958
		1.59321	0.851271	1.027	0.695788
		0.809691	1.79576	0.993653	0.975719
		1.12693	2.79489	1.02893	0.908462
		1.01692	0.936726	1.02375	0.713304
		0.853852	2.7904	1.96473	0.92761
		1.08015	1.39786	1.89404	0.759691
		0.880079	1.68781	2.01386	0.519873
		0.948192	0.999426	2.14672	0.665211
		0.943356	1.03493	1.54153	0.772433
		2.14006	0.825029	1.84566	1.05061
		1.1622	1.43745	3.49514	1.0011
		1.38142	0.834909	1.9537	0.513773
		2.5703	0.811674	1.93946	0.453636
		1.68039	2.05706	0.92166	0.634757
		0.740871	1.60415	1.61736	1.00698
		1.46443	1.38111	0.989058	1.02065
		1.13948	4.62865	1.90606	0.527389
		0.830193	0.903597	2.03146	0.514264
		0.766171	1.32486	1.07036	0.571728
		0.840807	0.759812	1.44365	0.811184
		1.75101	0.90923	1.23446	0.426708
		1.32743	1.19383	2.0411	1.03173
		1.4797	0.801028	1.35647	0.857374
		1.24138	0.970994	1.64572	0.932888
		1.09752	0.707955	1.30615	0.924699
		1.05328	1.05133	1.74467	0.769738
		0.795127	1.54043	1.87046	0.874625
		0.890273	1.03084	1.172	0.57291
		0.942103	1.05765	1.27256	0.317129
		1.10492	1.09425	1.19008	0.693102
		0.75507	0.809175	1.36903	0.400774
		1.45202	1.5029	1.10046	0.569133
		0.771848	1.69163	1.4673	0.949999
		2.06549	2.83921	4.20495	0.417459
		1.40492	1.73225	1.57273	0.415691
		0.873118	1.27254	2.73898	0.660285
		0.819498	3.04151	1.75172	0.407226
		0.773717	3.19013	2.7812	0.941367
		0.645601	2.17698	1.22864	0.379563
		0.48438	1.46642	1.35302	0.531366
		1.04147	1.41562	2.12773	0.732785
		0.829926	0.895079	1.26941	1.11602
		0.724794	1.34433	1.20482	0.699188
		0.87773	1.24457	2.32102	0.477056
		0.883992	1.73107	1.29398	0.650015
		0.515906	1.86433	1.44891	0.569335
		0.729162	1.4518	1.09216	0.44529
		0.704471	1.71913	1.39169	0.650768
		0.732506	1.24892	1.41217	1.12472
		1.45545	1.35816	1.87938	0.60392
		0.724176	1.60006	1.06912	0.644082
		0.586443	1.36619	1.27994	0.560988
		0.874589	1.33008	1.5537	0.858297
		1.29893	1.31917	1.45398	0.384471
		0.904306	1.36148	1.36418	0.659939
		0.83441	1.13035	2.00429	0.876714
		0.842483	1.57574	0.865988	1.11339
		0.771811	1.17882	1.40192	1.39059
		0.937566	1.46982	1.9264	0.534284
		0.860997	0.743391	1.25696	1.29841
		1.02822	1.32571	0.962703	0.417845
		1.31595	1.28542	1.29203	0.805642
		0.990113	2.05265	1.76352	1.14601
		0.870472	1.02382	1.12925	0.576559
		1.45525	1.3268	1.82814	0.659676
		0.740778	0.61411	1.50503	0.482699
		0.697729	0.764351	1.72744	0.391203
		1.18105	1.01654	1.38441	1.28442
		1.24446	1.93359	1.0243	0.367834
		0.797911	1.96363	1.12735	0.453401
		0.630591	1.95046	1.00683	0.664031
		0.797263	1.73657	1.65875	0.835849
		0.76664	0.996092	1.16837	0.555638
		1.04018	1.7672	1.49041	0.604563
		0.909277	1.30585	1.09645	1.57392
		0.821826	0.865619	1.10521	0.851312
		0.922874	0.954894	1.41322	0.621128
		0.769266	2.08044	1.00933	0.428711
		1.06875	1.4054	0.87513	0.456837
		0.857435	1.30054	1.26156	0.912819
		1.58317	0.922941	1.55162	0.551209
		1.11376	1.0607	1.78335	0.812147
		1.12172	1.07218	1.7922	0.351512
		0.714831	1.23255	1.99607	0.713346
		1.13368	1.2982	1.17363	0.435999
		0.817311	1.39375	1.55248	0.500646
		0.732056	0.674323	1.9629	0.864457
		0.803166	2.03278	1.48475	0.624618
		0.796826	1.14254	1.34202	0.451001
		1.94893	1.06769	2.09106	0.477189
		0.709294	0.897525	1.48701	1.09938
		0.603996	0.803767	2.35599	0.745575
		0.67952	1.14962	1.26646	0.729934
		1.01901	1.24825	1.1571	1.20442
		1.04946	1.07653	1.67909	0.765836
		0.814985	0.957922	1.60037	1.07236
		0.844512	4.11678	1.28703	0.647238
		1.07551	1.01309	1.25611	0.6632
		0.750334	0.790072	1.67916	0.466257
		0.88427	1.50589	1.59719	0.578008
		0.887836	1.5956	1.07841	1.53189
		0.79098	0.681846	2.29499	0.680405
		0.470754	1.62467	1.43765	0.769089
		0.727696	1.68735	1.10629	0.557401
		0.530986	1.42594	1.32042	0.747319
		0.867487	1.59859	1.54201	1.30486
		0.760134	1.75671	0.95087	0.589084
		0.703175	2.03496	1.15062	0.507496
		0.759437	2.09177	3.38529	0.561337
		0.794526	1.76849	1.30169	0.772323
		0.707238	1.92489	0.9866	0.936282
		1.03783	1.38315	3.00669	1.04914
		0.596586	2.15248	2.34876	0.340983
		0.870903	1.60132	1.41623	1.09077
		0.7671	1.28535	1.69656	0.465541
		0.644931	1.4194	1.86269	0.725833
		0.75426	2.02638	1.67564	0.904308
		0.825716	1.86669	1.7052	0.682157
		0.72515	2.16452	1.92724	0.466249
		0.518441	1.69042	0.767299	1.43376
		0.851091	1.2383	1.32053	0.641733
		0.771171	1.46983	1.71718	0.474297
		0.710802	1.31727	4.64636	0.569873
		1.38889	1.49556	2.32783	0.462308
		1.01809	1.58877	1.01848	0.539228
		1.50187	1.9837	1.36365	0.716714
		0.760371	1.71111	1.38725	0.68634
		1.80338	2.17133	1.70364	1.21853
		1.27238	1.33847	1.43875	0.774043
		1.10373	2.28236	2.17349	0.606138
		0.938657	2.43844	1.17972	1.26472
		0.953476	1.77505	1.54456	1.63804
		0.907787	1.93492	1.90261	0.475931
		1.09799	1.80064	2.22133	0.825129
		0.706315	1.69065	1.63284	1.08529
		0.898146	2.20612	1.42409	1.10603
		0.935243	1.38389	0.998409	1.01139
		1.03279	1.29514	1.66246	1.39395
		0.770845	1.37999	2.54155	0.384371
		0.786463	0.977923	0.992934	0.683869
		1.03829	0.98098	1.08229	0.794025
		1.2132	0.845639	2.40936	0.92313
		1.15442	1.06605	1.23742	0.859073
		0.948918	1.27529	1.79235	0.731567
		1.06579	1.20999	1.27958	0.490001
		1.50816	1.07497	1.96877	0.899813
		1.23962	0.909889	1.83107	0.475919
		0.966701	1.00946	2.62369	0.407112
		0.744393	1.03783	1.21654	1.59826
		1.00602	1.57969	1.87119	0.86453
		0.884641	1.03704	2.00655	0.886518
		0.830067	1.09137	1.71592	0.506915
		1.17321	1.01298	1.57947	0.723386
		0.812913	0.903406	1.38998	0.952344
		0.99863	1.39931	1.44567	0.475677
		0.912757	1.30541	1.9681	0.424537
		0.773679	1.24798	2.13011	0.588596
		0.857178	1.14026	1.12352	0.770089
		1.08139	0.917388	2.47243	1.76784
		0.660722	1.08442	1.74736	0.771071
		1.06761	1.16602	1.77639	1.19324
		0.60151	0.973525	1.56036	0.865332
		1.06274	0.738221	2.0414	0.697682
		0.63109	1.17926	1.41148	0.667166
		0.824992	0.921651	1.11108	0.477929
		1.02464	1.77398	1.78279	0.574228
		0.847627	1.10835	1.58224	0.991884
		0.544261	0.971049	1.85397	0.540485
		1.04154	1.61607	1.43768	0.652735
		1.15841	1.0622	1.66896	0.957974
		0.912379	1.24788	1.14335	0.701221
		0.898294	0.725998	1.18095	0.594386
		1.12734	0.893473	1.43754	0.485612
		0.829257	1.33701	1.29333	0.621952
		0.74053	0.994975	1.42588	0.642218
		0.771852	0.797711	1.32784	0.407017
		0.639176	0.87282	1.79617	0.827994
		0.886818	0.771565	1.70804	0.416318
		0.694481	1.0487	1.8278	0.959294
		0.781559	1.07776	1.89155	0.441733
		0.948858	1.18495	1.48229	0.417166
		1.07354	1.33992	1.49143	0.76313
		0.717987	0.799932	1.00648	0.543228
		0.797449	0.985433	1.3093	0.296747
		0.792843	0.856034	1.15843	0.457461
		0.818813	1.34925	2.27247	0.476908
		0.877138	0.819543	1.2875	0.45439
		1.14378	1.0495	1.6196	0.945997
		1.28223	0.726463	1.59911	0.636642
		0.712609	1.12918	1.9217	0.677483
		0.583556	1.12545	1.79983	0.433384
		0.716249	0.983536	2.08331	0.441729
		0.735068	1.09041	1.35001	0.442818
		0.799382	0.809633	1.46865	0.46438
		0.671176	1.15384	1.67631	1.12228
		0.923981	1.03227	1.0725	0.542391
		0.476043	0.793982	1.18565	0.490501
		0.918022	2.32733	1.57501	0.591686
		0.622549	1.07156	1.17511	0.48452
		0.891842	0.95382	1.22744	0.601906
		0.473175	1.77785	1.40399	0.8245
		0.68948	1.04014	1.62123	0.430129
		0.98919	2.29035	1.48278	0.429545
		0.999149	1.57687	1.62369	1.02402
		0.825373	0.874807	1.40316	0.454957
		0.524225	1.17811	1.5475	0.274354
		0.686089	0.869083	1.10823	0.922962
		0.666747	1.33085	1.52606	0.497914
		0.575779	1.31421	1.67869	0.683447
		0.738995	0.839772	1.63384	0.767174
		0.914655	1.98059	1.57222	0.661895
		0.888894	1.25056	1.38409	1.31569
		0.920674	1.00162	1.59541
		0.873601	2.7751	1.75655
		0.749146	1.27879	1.45383
		0.959338	1.23907	1.22496
		0.928567	1.3939	1.42369
		0.895418	2.00804	1.43989
		0.621749	1.23262	1.38397
		0.880662	0.81806	1.73263
		0.802852	1.9551	1.46075
		1.2305	1.42615	1.38406
		0.761439	1.38054	2.0559
		1.0556	1.43957	1.14828
		0.869544	1.05168	1.86795
		0.593466	1.17411	1.14529
		0.806284	1.81527	1.45064
		0.673917	1.54835	1.03001
		0.842313	1.70097	1.55597
		0.66643	1.79241	1.46934
		0.82822	1.66535	1.2609
		1.45359	1.97338	1.64943
		0.720703	1.90438	0.931056
		0.6532	1.76119	1.45377
		0.781681	1.23936	1.4751
		0.889116	0.997085	1.71269
		0.790354	1.3194	1.36958
		0.716123	1.28728	1.49975
			1.16385	1.59221
			3.71422	1.48877
			1.4777	0.472396
			0.982705	2.70133
			0.932142	1.61183
			1.22094	1.26329
			1.08112	1.20065
			1.06482	1.02309
			1.10667	2.03373
			1.13886	0.679947
			1.25513	1.30536
			0.791193	0.978565
			1.82758	1.09002
			1.70219	1.65534
			1.24657	1.56532
			1.93954	1.32489
			1.42984	1.47032
			1.54292	0.993501
			1.59506	2.36741
			0.813767	1.43323
			0.896025	1.21611
			0.668534	1.49129
			0.726012	1.04346
			0.561686	1.34284
			1.39044	0.997188
			0.831476	0.891296
			0.518961	1.30487
			0.747536	1.10399
			1.16843	1.27583
			1.00209	0.898598
			0.949015	1.37222
			0.690464	1.01856
			0.556137	0.836286
			0.733771	1.63084
			0.783622	1.30335
			0.641323	1.551
			0.761344	0.906764
			0.955042	0.952518
			0.805357	1.13714
			0.666352	0.951017
			1.37003	1.09572
			0.703589	0.79102
			0.685009	1.71551
			0.889205	1.37514
			0.470384	1.52301
			0.86807	0.892943
			0.699782	1.95959
			0.763141	1.20956
			0.90172	1.67838
			0.871129	1.8585
			0.761913	1.62923
			0.792689	2.39638
			0.897547	2.23164
			0.844247	2.04033
			0.867279	1.66435
			0.634716	1.66521
			0.605642	4.58053
			0.876806	2.93341
			0.706245	1.21328
			1.00241	1.4529
			0.816468	1.64797
			1.11109	2.35822
			0.6883	1.31628
			1.17409	1.92192
			0.858284	1.91992
			0.686036	1.32979
			0.954138	1.53622
			0.947176	1.77986
			1.02402	1.68487
			0.53511	1.77539
			0.853475	1.89904
			0.789215	1.39894
			0.654899	2.63406
			0.747668	1.66315
			0.795956	1.40502
			1.11379	1.42097
			1.1363	1.08083
			0.941237	1.45908
			1.11135	1.71347
			1.05902	2.44858
			0.90687	1.50248
			0.812521	2.23118
			1.52113	2.80038
			0.84219	3.04844
			0.669811	2.3264
			0.916366	1.7576
			1.49571	1.88398
			0.811255	1.69314
			0.693732	1.93029
			0.879262	1.48566
			0.651105	1.26594
			0.53999	2.62016
			0.751104	3.19278
			1.18451	1.91613
			1.02302	1.12472
			0.681711	2.22616
			0.752152	1.45647
			0.636856	1.17884
			0.733377	1.15861
			0.75318	0.906423
			0.804217	0.941296
			0.758597	0.758022
			0.871311	1.87914
			0.92033	0.975862
			0.866298	2.20728
			0.915656	1.59539
			1.03294	1.05481
			0.625449	1.0178
			0.447507	0.785
			0.839217	1.00853
			1.20188	1.22577
			0.94112	1.20202
			1.32175	1.22932
			0.767097	1.62147
			0.719685	0.783889
			1.09965	0.799859
			0.64051	0.836592
			0.666174	0.966633
			0.989425	0.828121
			0.939776	2.54199
			0.892153	1.48116
			0.860586	0.865597
			0.922615	0.779991
			0.582326	0.949504
			0.702287	2.4213
			0.889454	1.36814
			0.632734	1.79625
			0.612561	1.8172
			0.42535	0.740092
			0.842736	1.78866
			0.847661	0.819207
			0.993967	2.35216
			1.06166	2.99306
			0.932438	1.19243
			0.643935	0.744785
			0.720069	0.853261
			0.68167	1.6393
			0.863645	1.29538
			0.705302	0.891244
			0.836767	2.5085
			0.956505	1.12232
			0.899206	0.556271
			0.732621	1.5914
			0.950438	0.895033
			0.847422	1.87554
			0.770266	2.86407
			0.839592	1.88427
			0.823751	1.7892
			0.75168	1.92795
			0.615077	2.0231
			0.477939	1.46991
			0.874605	1.89427
			0.733573	1.75959
			0.626973	1.62497
			0.648263	1.1267
			0.884217	1.55007
			0.786899	1.66064
			0.843073	1.62604
			0.621195	1.44197
			0.652555	1.46621
			0.592708	1.31588
			1.07669	3.39726
			0.856308	1.66723
			0.530084	1.25352
			0.724538	1.81887
			0.841071	1.42343
			0.770001	4.75967
			0.634958	1.41763
			0.73584	1.72879
			0.57571	1.70804
			0.913257	1.26722
			0.789682	1.53041
			0.847007	2.13692
			0.764072	1.38329
			0.826651	3.1062
			0.491033	3.00455
			1.81151	2.72634
			1.18071	1.52131
			0.651292	1.94804
			0.974587	1.36796
			0.633965	1.84277
			1.15339	3.72614
			1.00848	2.44917
			0.758198	2.27341
			0.731913	1.92905
			0.991194	2.27908
			1.18	2.07656
			0.797323	2.36641
			0.7654	1.91569
			0.859215	2.28651
			0.718263	3.26748
			1.32809	2.7298
			0.751789	2.7692
			0.635493	2.78388
			0.610831	2.44168
			0.733912	3.07905
			1.15801	2.32639
			1.08466	2.14005
			1.10191	2.16138
			0.572323	2.13064
			0.642983	1.76844
			0.523129	2.36461
			0.822384	2.47108
			0.705912	1.73153
			0.883195	1.70413
			0.534775	1.50189
			0.779646	1.24065
			0.821955	1.64535
			0.900495	1.95661
			0.565297	1.1576
			0.789929	1.85485
			0.548556	1.79669
			0.842366	1.35871
			0.575606	1.51286
			0.689101	2.05425
			0.616892	1.68063
			0.478152	1.35425
			0.976192	1.59876
			1.09022	1.29401
			0.985096	1.86329
			0.915254	2.02215
			0.845135	0.878285
			0.574879	2.29773
			0.698637	1.24882
			0.9401	1.22979
			0.904006	0.901699
			1.05181	1.2935
			1.01791	1.67044
			1.0489	1.57162
			1.26763	1.27462
			1.31934	1.77727
			0.712748	2.02123
			0.832776	1.72012
			0.567347	2.61404
			0.840823	2.01379
			0.578666	1.52594
			1.62454	1.72616
			1.02279	1.60689
			0.761068	1.22124
			0.885992	2.0236
			0.912639	1.61339
			0.777721	1.73448
			0.500373	1.84162
			1.32675	0.869615
			1.02104	2.69617
			1.18212	1.82675
			0.659912	2.12152
			1.02496	2.30488
			0.69451	1.35855
			0.860531	0.9854
			0.791867	1.37579
			0.861894	3.09684
			0.734995	0.973643
			0.948542	0.826201
			0.788305	0.795937
			0.846434	0.618818
			0.989992	0.852713
			0.900547	0.764495
			1.5458	1.11105
			0.862558	1.05465
			0.948441	0.82703
			0.46132	1.1131
			0.748187	1.21289
			1.01312	0.944887
			0.640452	0.542489
			0.976746	0.569273
			1.10817	0.91747
			1.02531	1.10952
			0.84546	1.04985
			0.845081	1.01512
			0.719841	1.25745
			0.753224	0.708598
			1.01447	1.09441
			0.696706	0.877813
			1.2982	0.781852
			1.19306	0.580608
			1.37422	1.94199
			1.04525	1.1616
			1.037	0.964435
			1.25339	0.767554
			1.25424	0.835591
			1.05147	0.798817
			1.06023	0.895494
			1.36032	1.76849
			1.31447	0.802601
			1.20589	1.51677
			1.80049	0.657942
			1.26282	1.21292
			1.77883	1.49487
			1.4355	1.2946
			1.53787	0.833886
			0.520682	0.973408
			1.11502	1.51195
			1.1864	0.627804
			1.23042	0.831782
			0.91038	1.10958
			1.21469	1.01168
			1.17341	0.875093
			1.24076	1.04173
			1.83221	0.849488
			1.86595	0.849327
			1.24461	0.906134
			0.987737	0.84135
			1.11868	0.930099
			0.788876	0.819373
			0.928814	1.72367
			1.02357	1.66583
			1.29473	1.40411
			1.14328	0.858804
			1.41398	0.978128
			0.894806	0.852777
			1.46833	0.693434
			0.6387	1.0598
			1.7117	1.30094
			0.429452	2.26869
			1.6157	0.871047
			0.741077	1.18423
				0.762371
				1.89521
				0.934088
				0.976013
				0.878162
				1.41332
				0.735632
				1.11609
				0.77424
				0.771611
				0.786118
				1.95052
				0.697227
				0.713758
				0.807897
				1.58767
				0.94987
				1.12657
				1.08306
				0.969619
				0.942719
				1.19199
				1.19438
				0.974311
				0.956955
				0.958218
				1.1438
				0.877982
				1.51211
				2.23156
				1.48581
				1.30076
				2.13139
				0.994619
				1.66957
				1.56956
				1.41613
				1.69177
				2.03144
				1.12049
				1.47792
				1.40741
				1.46443
				1.71643
				1.54205
				0.402799
				0.876572
				1.76023
				0.817387
				1.11733
				1.98958
				1.10422
				0.87896
				1.28339
				1.16962
				1.04203
				0.980006
				1.56119
				0.655824
				1.73556
				1.30422
				1.95945
				1.43189
				0.931597
				0.378186
				1.5323
				0.919596
				0.690528
				1.23686
				1.26269
				1.59472
				1.72494
				0.518459
				3.53039
				0.917892
				1.09825
				1.11351
				1.64476
				1.38867
				1.24925
				1.36232
				2.26084
				1.64667
				1.24259
				1.02943
				2.4778
				1.39546
				1.33548
				1.48491
				1.08034
				2.32481
				1.11575
				1.63781
				1.16637
				1.29379
				0.972328
				0.732119
				0.794638
				1.02372
				0.945569
				0.84591
				0.633385
				1.0044
				1.57133
				1.78547
				0.989706
				0.807432
				0.687177
				1.06236
				0.441664
				0.591266
				0.710957
				0.824459
				0.536785
				0.812016
				1.28029
				1.15114
				0.906858
				0.830345
				0.76732
				1.84233
				1.19231
				3.22589
				1.58383
				0.824928
				1.22741
				0.648684
				1.16328
				0.640579
				0.917746
				1.02372
				1.64546
				4.21015
				0.656977
				2.1119
				1.88735
				1.69271
				2.27471
				1.51485
				0.657752
				1.98669
				1.11063
				2.15446
				2.64286
				1.69853
				0.882383
				1.8163
				1.59567
				1.54347
				0.811879
				1.55216
				1.27252
				2.28899
				0.841536
				0.72788
				0.9814
				1.45959
				1.10393
				0.985796
				0.722274
				1.00633
				0.989405
				1.26409
				0.950856
				1.03606
				1.26148
				1.10603
				1.29176
				1.45182
				1.09221
				1.42984
				1.11155
				1.31305
				1.20989
				1.06801
				1.2082
				1.39431
				1.8789
				0.932226
				1.13198
				0.916376
				0.913861
				1.14485
				0.74115
				1.18351
				1.36769
				1.74954
				1.08513
				0.956733
				1.45152
				1.09685
				0.701474
				0.563638
				1.02549
				1.02113
				0.765959
				0.845339
				0.76388
				0.710164
				1.44317
				0.881672
				1.04394
				1.03
				1.2364
				1.02459
				1.16948
				1.12418
				1.13767
				1.18294
				0.735637
				2.53205
				2.75872
				1.62053
				1.82878
				2.72643
				0.966517
				2.04877
				0.92443
				1.74824
				1.78868
				0.967901
				1.18328
				1.54934
				0.751788
				1.34933
				0.860576
				1.14888
				1.19645
				1.20808
				1.37031
				1.16833
				0.849394
				0.9804
				1.31079
				1.04163
				1.20254
				0.800038
				1.76096
				1.02328
				1.49133
				0.905383
				1.19243
				0.515713
				1.39963
				2.1466
				1.10199
				0.779617
				1.08825
				0.791014
				1.196
				0.524429
				2.59736
				0.693792
				1.26058
				1.07218
				1.6757
				1.3295
				1.31099
				1.3021
				1.4223
				1.24339
				1.38796
				1.1329
				0.763566
				1.46813
				1.70402
				2.21806
				1.51203
				1.3299
				1.12687
				0.984958
				0.944234
				1.31365
				0.939582
				1.29127
				1.78789
				1.17116
				0.567801
				1.39375
				1.23958
				1.46767
				1.27298
				1.28231
				1.18175
				1.21268
				1.31614
				1.3609
				0.900309
				1.25402
				1.40701
				1.05012
				1.23357
				1.7045
				1.21084
				1.42852
				0.845853
				0.990071
				1.63137
				1.36001
				1.09968
				0.777082
				2.2506
				0.894496
				1.0799
				1.23743
				1.97485
				1.10177
				1.63043
				0.992846
				2.24632
				0.666588
				0.672201
				1.98283
				1.17613
				1.44897
				1.84523
				1.35474
				1.94757
				1.64572
				1.79891
				1.2369
				1.24503
				1.64788
				1.60706
				0.871255
				2.32019
				1.00896
				0.950268
				0.803521
				1.75793
				1.49209
				1.25715
				1.06732
				1.40611
				1.72228
				1.31654
				1.14692
				0.701567
				1.47084
				1.46641
				0.830675
				1.34768
				0.578302
				1.32678
				1.1235
				1.48364
				1.11182
				1.02783
				1.23109
				1.27426
				1.08482
				1.25142
				0.73183
				1.01729
				1.09057
				0.552247
				1.95762
				0.835423
				1.41911
				0.721544
				1.70232
				0.632741
				2.09846
				1.14384
				0.951977
				1.05626
				0.993742
				0.990727
				1.59588
				1.10591
				0.972438
				0.972154
				0.809267
				0.994209
				0.959613
				1.01751
				1.31998
				0.95824
				1.41144
				1.2507
				0.847539
				0.771977
				2.02717
				1.01211
				1.28862
				1.14711
				1.44325
				0.791029
				1.27221
				1.18044
				1.14919
				0.898567
				0.699287
				1.45829
				1.8262
				1.61878
				1.05574

[truncated: 19 more sheets: Fig. 6c, Fig. 7a, Fig. 7b, Fig. 7c, Fig. 7d, Fig. 7f, Fig. 7g, Supplementary Fig. 2d, Supplementary Fig. 3a, Supplementary Fig. 4b, Supplementary Fig. 4c, Supplementary Fig. 4d, Supplementary Fig. 7a, Supplementary Fig. 9a, Supplementary Fig. 9b, Supplementary Fig. 9c, Supplementary Fig. 9d, Supplementary Fig. 11b, Supplementary Fig. 11c]
